# Supplementary material for: Pioneering Soundscapes: Investigating Commercial Fused Deposition Modelling Filament’s Potential for Ultrasound Technology in Bone Tissue Scaffolds
Source: Bioengineering (Basel). 2025 May 15;12(5):529. doi: 10.3390/bioengineering12050529 (PMC12108655; doi:10.3390/bioengineering12050529)
Supplement: Supplementary file 1 [file bioengineering-12-00529-s001.zip]

Archive with 52 entries (46 files):
- Raman Matched data Supplementary/
- Raman Matched data Supplementary/pcl filament.csv
- Raman Matched data Supplementary/pcl printed Raman.csv
- Raman Matched data Supplementary/pla filament.csv
- Raman Matched data Supplementary/pla printed Raman.csv
- Raman Matched data Supplementary/PLAPCL4060.csv
- Raman Matched data Supplementary/PLAPCL4060printed.csv
- Raman Matched data Supplementary/PLAPCL5050.csv
- Raman Matched data Supplementary/PLAPCL5050_printed.csv
- Scaffold example sliced g-code.data
- Scaffold example sliced g-code.gcode
- Supplementary Figure A/
- Supplementary Figure A/Figure (a)/
- Supplementary Figure A/Figure (a)/1_125.BMP
- Supplementary Figure A/Figure (a)/1_200.bmp
- Supplementary Figure A/Figure (a)/2_125.bmp
- Supplementary Figure A/Figure (a)/2_200.bmp
- Supplementary Figure A/Figure (a)/3_125.bmp
- Supplementary Figure A/Figure (a)/3_200.bmp
- Supplementary Figure A/Figure (a)/4_125.bmp
- Supplementary Figure A/Figure (a)/4_200.bmp
- Supplementary Figure A/Figure (a)/5_125.bmp
- Supplementary Figure A/Figure (a)/5_200.bmp
- Supplementary Figure A/Figure (a)/6_125.bmp
- Supplementary Figure A/Figure (a)/6_200.bmp
- Supplementary Figure A/Figure (a)/Thumbs.db
- Supplementary Figure A/Figure (b)/
- Supplementary Figure A/Figure (b)/1_125.bmp
- Supplementary Figure A/Figure (b)/1_200.bmp
- Supplementary Figure A/Figure (b)/2_125.bmp
- Supplementary Figure A/Figure (b)/2_200.bmp
- Supplementary Figure A/Figure (b)/3_125.bmp
- Supplementary Figure A/Figure (b)/3_200.bmp
- Supplementary Figure A/Figure (b)/4_125.bmp
- Supplementary Figure A/Figure (b)/4_200.bmp
- Supplementary Figure A/Figure (b)/5_200.bmp
- Supplementary Figure A/Figure (b)/5_2125.bmp
- Supplementary Figure A/Figure (b)/6_125.bmp
- Supplementary Figure A/Figure (b)/6_200.bmp
- Supplementary Figure A/Figure (b)/Thumbs.db
- Supplementary Figure A/Figure (c)/
- Supplementary Figure A/Figure (c)/4060/
- Supplementary Figure A/Figure (c)/4060/1_125.bmp
- Supplementary Figure A/Figure (c)/4060/2_125.bmp
- Supplementary Figure A/Figure (c)/4060/3_125.bmp
- Supplementary Figure A/Figure (c)/4060/4_125.bmp
- Supplementary Figure A/Figure (c)/4060/5_125.bmp
- Supplementary Figure A/Figure (c)/4060/6_125.bmp
- Supplementary Figure A/Figure (c)/4060/Thumbs.db
- Supplementary Figure B.jpg
- Supplementary Raman.pdf
- This file provides the printing conditions that is set on the slicer program.pdf
