# Supplementary material for: Pioneering Soundscapes: Investigating Commercial Fused Deposition Modelling Filament’s Potential for Ultrasound Technology in Bone Tissue Scaffolds
Source: Bioengineering (Basel). 2025 May 15;12(5):529. doi: 10.3390/bioengineering12050529 (PMC12108655; doi:10.3390/bioengineering12050529)
Supplement: Supplementary file 1 [file bioengineering-12-00529-s001.zip › Raman Matched data Supplementary/pcl printed Raman.csv]

object_id	library_id	match_val	match_threshold	good_correlations	signal_to_noise	signal_threshold	good_signal	good_matches	x.x	y.x	file_name.x	license.x	col_id.x	session_id	file_id.x	x.y	y.y	material_class	sn	spectrum_type	organization	spectrum_identity	librarytype	spectrumid	owner	instrument_mode	rruffid	ideal_chemistry	locality	source	status	url	measured_chemistry	intensity_units	other_info	jcamp-dx	yfactor	deltax	instrument_used	material_color	citation	brand	item	location	width	depth	particle_massmg	tgoc	tmoc
#Intensity	dbaffb60bc352d8829a03315c237fb8e	0.68990414876193	0.7	FALSE	5.78938584240777	4	TRUE	FALSE	1	1	PCL printed.csv	CC BY-NC	#Intensity	c5b1541f73f6e90c7758f2f0513cc9fa/242ff4cd3dcdec0b8794b2b8cc23b789	853b9597fc91ca5b8ae49622daa609d0	21	25	poly(esters/ethers/diglycidylethers/terephthalates)s	75.0138615581851	raman	pharmaceutical_excipients	polycaprolactone_aldrich	drugs	./63_polycaprolactone_aldrich_ft-raman.dx	unknown	absorbance				unknown				arbitrary units	collection of raman spectra of pharmaceutical excipients, compiled from the spectral data depository of this article: karlis berzin, ruth e. sales, jonathan e. barnsley, greg walker, sara j.fraser-miller, keith c.gordon: low-wavenumber raman spectral database of pharmaceutical excipients; vibrational spectroscopy 107, 103021 (2020) retrieved from https://zenodo.org/record/3614035	5.01 $$ datafile exported by spectragryph v.1.2.15	1	-1.92856	unknown
[truncated: 96 more columns]
