# Supplementary material for: Pioneering Soundscapes: Investigating Commercial Fused Deposition Modelling Filament’s Potential for Ultrasound Technology in Bone Tissue Scaffolds
Source: Bioengineering (Basel). 2025 May 15;12(5):529. doi: 10.3390/bioengineering12050529 (PMC12108655; doi:10.3390/bioengineering12050529)
Supplement: Supplementary file 1 [file bioengineering-12-00529-s001.zip › Raman Matched data Supplementary/pla filament.csv]

object_id	library_id	match_val	match_threshold	good_correlations	signal_to_noise	signal_threshold	good_signal	good_matches	x.x	y.x	file_name.x	license.x	col_id.x	session_id	file_id.x	x.y	y.y	material_class	sn	spectrum_type	organization	spectrum_identity	librarytype	spectrumid	owner	instrument_mode	rruffid	ideal_chemistry	locality	source	status	url	measured_chemistry	intensity_units	other_info	jcamp-dx	yfactor	deltax	instrument_used	material_color	citation	brand	item	location	width	depth	particle_massmg	tgoc	tmoc
#Intensity	135a187b56356710074c170c104e6845	0.552499249445569	0.7	FALSE	3.9223515513084	4	FALSE	FALSE	1	1	PLA.csv	CC BY-NC	#Intensity	c5b1541f73f6e90c7758f2f0513cc9fa/242ff4cd3dcdec0b8794b2b8cc23b789	6a555826517aa319d2d52a8302aebd2f	27	29	polyhaloolefins (vinylhalides)	16.3713125941984	ftir	win cowger and sebastian primpke	pvc	polymer, minerals, organic materials	reflectance_2_h6_2		reflectance														clear	cowger et al. 'high throughput ftir analysis of macro and microplastics with plate readers' in prep		pellet	hawaii pacific university	4.0 (0.1)	2.5 (0.5)	33.5 (4.8)
[truncated: 96 more columns]
