# Supplementary material for: Pioneering Soundscapes: Investigating Commercial Fused Deposition Modelling Filament’s Potential for Ultrasound Technology in Bone Tissue Scaffolds
Source: Bioengineering (Basel). 2025 May 15;12(5):529. doi: 10.3390/bioengineering12050529 (PMC12108655; doi:10.3390/bioengineering12050529)
Supplement: Supplementary file 1 [file bioengineering-12-00529-s001.zip › Raman Matched data Supplementary/PLAPCL4060printed.csv]

object_id	library_id	match_val	match_threshold	good_correlations	signal_to_noise	signal_threshold	good_signal	good_matches	x.x	y.x	file_name.x	license.x	col_id.x	session_id	file_id.x	x.y	y.y	material_class	sn	spectrum_type	organization	spectrum_identity	librarytype	spectrumid	owner	instrument_mode	rruffid	ideal_chemistry	locality	source	status	url	measured_chemistry	intensity_units	other_info	jcamp-dx	yfactor	deltax	instrument_used	material_color	citation	brand	item	location	width	depth	particle_massmg	tgoc	tmoc
#Intensity	6d0f822eed7aaa3678c98c9bf63c2aca	0.57409207471449	0.7	FALSE	2.00053817684253	4	FALSE	FALSE	1	1	PLAPCL4060printed.csv	CC BY-NC	#Intensity	c5b1541f73f6e90c7758f2f0513cc9fa/242ff4cd3dcdec0b8794b2b8cc23b789	4d6d691b65243b4845cadeab63b0b1fa	31	20	poly(esters/ethers/diglycidylethers/terephthalates)s	67.4540229787323	raman	monterey bay aquarium research institute	pcl	polymers and organic materials	pcl plas143		reflectance															miller, e.a., yamahara, k.m., french, c. et al. a raman spectral reference library of potential anthropogenic and biological ocean polymers. sci data 9, 780 (2022). https://doi.org/10.1038/s41597-022-01883-5
[truncated: 96 more columns]
