# Supplementary material for: Pioneering Soundscapes: Investigating Commercial Fused Deposition Modelling Filament’s Potential for Ultrasound Technology in Bone Tissue Scaffolds
Source: Bioengineering (Basel). 2025 May 15;12(5):529. doi: 10.3390/bioengineering12050529 (PMC12108655; doi:10.3390/bioengineering12050529)
Supplement: Supplementary file 1 [file bioengineering-12-00529-s001.zip › Raman Matched data Supplementary/PLAPCL5050.csv]

object_id	library_id	match_val	match_threshold	good_correlations	signal_to_noise	signal_threshold	good_signal	good_matches	x.x	y.x	file_name.x	license.x	col_id.x	session_id	file_id.x	x.y	y.y	material_class	sn	spectrum_type	organization	spectrum_identity	librarytype	spectrumid	owner	instrument_mode	rruffid	ideal_chemistry	locality	source	status	url	measured_chemistry	intensity_units	other_info	jcamp-dx	yfactor	deltax	instrument_used	material_color	citation	brand	item	location	width	depth	particle_massmg	tgoc	tmoc
#Intensity	5383dccc6386bb2350112c1941cc19da	0.573497233461908	0.7	FALSE	3.16748573078068	4	FALSE	FALSE	1	1	PLAPCL5050.csv	CC BY-NC	#Intensity	c5b1541f73f6e90c7758f2f0513cc9fa/242ff4cd3dcdec0b8794b2b8cc23b789	18c032c69b0982906b3f44b1626fc395	41	41	polyolefins (polyalkenes)	15.5073397971109	ftir	microplastix	(03) pp												absorbance							lenz, r., fischer, f., arnold, m., fernndez-gonzlez, v., moscoso prez, c. m., andrade-garda, j. m., muniategui-lorenzo, s., & fischer, d. (2023). robna/mpx_specdb: microplastix specdb (v1.0.2) [data set]. zenodo. https://doi.org/10.5281/zenodo.10149551
[truncated: 96 more columns]
