# Supplementary material for: Pioneering Soundscapes: Investigating Commercial Fused Deposition Modelling Filament’s Potential for Ultrasound Technology in Bone Tissue Scaffolds
Source: Bioengineering (Basel). 2025 May 15;12(5):529. doi: 10.3390/bioengineering12050529 (PMC12108655; doi:10.3390/bioengineering12050529)
Supplement: Supplementary file 1 [file bioengineering-12-00529-s001.zip › Scaffold example sliced g-code.gcode]

;Sliced by ideaMaker 5.0.6.8380, 2025-04-25 17:14:59 UTC+0900
;Slicer Version: 5.0.6.8380
;Dimension: 305.000 305.000 300.000 0.400 0.400
;Plate Shape: 0
;Origin Center: 0
;Extruder Offset #1: 0.000 0.000
;Filament Diameter #1: 1.750
;Filament Diameter #2: 1.750
;Filament Compensation #1: 90.00
;Filament Compensation #2: 90.00
;Filament Density #1: 1240.00
;Filament Density #2: 1240.00
;Filament Type #1: PLA
;Filament Type #2: PLA
;Filament Name #1: [Raise3D] Premium PLA 1.75mm
;Filament Name #2: [Raise3D] Premium PLA 1.75mm
;Firmware: Raise3D Pro2
;Bounding Box: 141.938 163.063 141.938 163.063 0.000 12.920
;Model Gap: 0.150
M221 T0 S90.00
M221 T1 S90.00
M140 S60.00
M104 T0 S200.00
M104 T1 S205.00
M109 T0 S200.00
M109 T1 S205.00
T0
M190 S60.00
G21
G90
M82
M107
G28 X0 Y0
G28 Z0
G1 Z15.0 F300
T1
G92 E0
G1 F200 E10
G92 E0
G1 F200 E-10.00
T0
G92 E0
G1 F200 E10
G92 E0
G1 F6000.0
M117 Printing...
M1001
;TOTAL_NUM: 1
;PRINTING_TIME: 0
;REMAINING_TIME: 1654
M106 S0
;LAYER:-2
;Z:0.500
;HEIGHT:0.500
;PRINTING: NON-OBJECT
;PRINTING_ID: -1
G1 F1200 E-10.0000
T1
G0 F6000 X143.666 Y144.635
G0 F300 Z0.500
;TYPE:RAFT
;WIDTH:0.800
G92 E0
G1 F1200 E10.0000
G1 F480 X144.034 Y144.296 E10.0832
G1 X144.368 Y144.049 E10.1523
G1 X145.031 Y143.469 E10.2988
G1 X145.564 Y143.085 E10.4080
G1 X146.030 Y142.833 E10.4961
G1 X146.679 Y142.575 E10.6123
G1 X147.308 Y142.418 E10.7201
G1 X147.819 Y142.352 E10.8058
G1 X149.097 Y142.343 E11.0183
G1 X149.654 Y142.375 E11.1111
G1 X150.718 Y142.338 E11.2881
G1 X151.597 Y142.343 E11.4343
G1 X152.154 Y142.375 E11.5271
G1 X153.141 Y142.339 E11.6914
G1 X154.097 Y142.343 E11.8503
G1 X154.668 Y142.376 E11.9455
G1 X155.668 Y142.341 E12.1119
G1 X156.565 Y142.343 E12.2610
G1 X157.196 Y142.383 E12.3662
G1 X158.394 Y142.404 E12.5654
G1 X159.081 Y142.517 E12.6812
G1 X159.565 Y142.662 E12.7652
G1 X159.945 Y142.816 E12.8334
G1 X160.511 Y143.122 E12.9404
G1 X160.930 Y143.419 E13.0258
G1 X161.203 Y143.657 E13.0861
G1 X161.569 Y144.041 E13.1743
G1 X161.872 Y144.442 E13.2579
G1 X162.221 Y145.056 E13.3753
G1 X162.411 Y145.522 E13.4590
G1 X162.515 Y145.871 E13.5196
G1 X162.634 Y146.550 E13.6342
G1 X162.663 Y147.048 E13.7172
G1 X162.650 Y147.465 E13.7866
G1 X162.663 Y148.313 E13.9276
G1 X162.640 Y148.794 E14.0077
G1 X162.663 Y149.687 E14.1562
G1 X162.650 Y149.961 E14.2019
G1 X162.663 Y150.813 E14.3436
G1 X162.640 Y151.295 E14.4238
G1 X162.663 Y152.047 E14.5489
G1 X162.650 Y152.465 E14.6185
G1 X162.663 Y153.313 E14.7595
G1 X162.640 Y153.795 E14.8398
G1 X162.663 Y154.547 E14.9649
G1 X162.650 Y154.965 E15.0344
G1 X162.663 Y155.839 E15.1798
G1 X162.638 Y156.312 E15.2586
G1 X162.660 Y157.298 E15.4226
G1 X162.617 Y157.873 E15.5185
G1 X162.498 Y158.751 E15.6658
G1 X162.385 Y159.251 E15.7510
G1 X162.212 Y159.752 E15.8392
G1 X161.991 Y160.214 E15.9244
G1 X161.807 Y160.519 E15.9836
G1 X161.492 Y160.945 E16.0717
G1 X161.134 Y161.326 E16.1586
G1 X160.739 Y161.662 E16.2449
G1 X160.342 Y161.937 E16.3252
G1 X159.779 Y162.240 E16.4315
G1 X159.278 Y162.435 E16.5209
G1 X158.946 Y162.529 E16.5783
G1 X158.420 Y162.624 E16.6672
G1 X157.818 Y162.663 E16.7675
G1 X156.835 Y162.660 E16.9310
G1 X156.327 Y162.631 E17.0156
G1 X155.315 Y162.663 E17.1840
G1 X154.443 Y162.663 E17.3290
G1 X153.826 Y162.631 E17.4318
G1 X152.816 Y162.663 E17.5998
G1 X151.835 Y162.660 E17.7630
G1 X151.327 Y162.631 E17.8476
G1 X150.315 Y162.663 E18.0159
G1 X149.459 Y162.663 E18.1583
G1 X148.541 Y162.623 E18.3111
G1 X147.784 Y162.663 E18.4372
G1 X146.949 Y162.654 E18.5760
G1 X146.362 Y162.608 E18.6740
G1 X146.003 Y162.542 E18.7347
G1 X145.506 Y162.404 E18.8204
G1 X145.025 Y162.208 E18.9068
G1 X144.564 Y161.956 E18.9942
G1 X144.127 Y161.650 E19.0829
G1 X143.711 Y161.278 E19.1757
G1 X143.298 Y160.804 E19.2803
G1 X143.001 Y160.371 E19.3676
G1 X142.753 Y159.899 E19.4563
G1 X142.620 Y159.575 E19.5145
G1 X142.469 Y159.073 E19.6017
G1 X142.376 Y158.560 E19.6884
G1 X142.339 Y157.922 E19.7947
G1 X142.360 Y157.467 E19.8704
G1 X142.338 Y156.684 E20.0007
G1 X142.351 Y156.277 E20.0684
G1 X142.338 Y155.428 E20.2096
G1 X142.360 Y154.623 E20.3435
G1 X142.339 Y154.177 E20.4178
G1 X142.351 Y153.777 E20.4843
G1 X142.338 Y152.928 E20.6255
G1 X142.360 Y152.123 E20.7594
G1 X142.339 Y151.677 E20.8337
G1 X142.351 Y151.277 E20.9003
G1 X142.338 Y150.411 E21.0443
G1 X142.363 Y149.937 E21.1232
G1 X142.341 Y147.805 E21.4778
G1 X142.362 Y147.440 E21.5386
G1 X142.443 Y146.905 E21.6286
G1 X142.578 Y146.411 E21.7137
G1 X142.769 Y145.930 E21.7998
G1 X143.019 Y145.464 E21.8878
G1 X143.319 Y145.030 E21.9755
G1 X143.666 Y144.635 E22.0629
G0 F6000 X144.228 Y144.605
G1 F480 X144.228 Y161.256 E24.8320
G0 F6000 X146.652 Y162.269
G1 F480 X146.652 Y142.973 E28.0409
G0 F6000 X149.076 Y142.703
G1 F480 X149.076 Y162.285 E31.2974
G0 F6000 X151.500 Y162.280
G1 F480 X151.500 Y142.703 E34.5531
G0 F6000 X153.924 Y142.703
G1 F480 X153.924 Y162.275 E37.8079
G0 F6000 X156.348 Y162.271
G1 F480 X156.348 Y142.703 E41.0621
G0 F6000 X158.772 Y142.831
G1 F480 X158.772 Y162.195 E44.2824
G0 F6000 X161.196 Y160.735
G1 F480 X161.196 Y144.172 E47.0368
;PRINTING_TIME: 32
;REMAINING_TIME: 1622
M106 S255
;LAYER:-2
;Z:1.000
;HEIGHT:0.500
;PRINTING: NON-OBJECT
;PRINTING_ID: -1
G0 F300 Z1.000
G0 F6000 X161.569 Y144.041
;TYPE:RAFT
;WIDTH:0.800
G1 F960 X161.872 Y144.442 E47.1204
G1 X162.221 Y145.056 E47.2378
G1 X162.411 Y145.522 E47.3215
G1 X162.515 Y145.871 E47.3821
G1 X162.634 Y146.550 E47.4967
G1 X162.663 Y147.048 E47.5797
G1 X162.650 Y147.465 E47.6491
G1 X162.663 Y148.313 E47.7901
G1 X162.640 Y148.794 E47.8702
G1 X162.663 Y149.687 E48.0187
G1 X162.650 Y149.961 E48.0644
G1 X162.663 Y150.813 E48.2061
G1 X162.640 Y151.295 E48.2863
G1 X162.663 Y152.047 E48.4114
G1 X162.650 Y152.465 E48.4810
G1 X162.663 Y153.313 E48.6220
G1 X162.640 Y153.795 E48.7023
G1 X162.663 Y154.547 E48.8274
G1 X162.650 Y154.965 E48.8969
G1 X162.663 Y155.839 E49.0423
G1 X162.638 Y156.312 E49.1211
G1 X162.660 Y157.298 E49.2851
G1 X162.617 Y157.873 E49.3810
G1 X162.498 Y158.751 E49.5283
G1 X162.385 Y159.251 E49.6136
G1 X162.212 Y159.752 E49.7017
G1 X161.991 Y160.214 E49.7869
G1 X161.807 Y160.519 E49.8461
G1 X161.492 Y160.945 E49.9342
G1 X161.134 Y161.326 E50.0212
G1 X160.739 Y161.662 E50.1074
G1 X160.342 Y161.937 E50.1877
G1 X159.779 Y162.240 E50.2940
G1 X159.278 Y162.435 E50.3834
G1 X158.946 Y162.529 E50.4408
G1 X158.420 Y162.624 E50.5297
G1 X157.818 Y162.663 E50.6300
G1 X156.835 Y162.660 E50.7935
G1 X156.327 Y162.631 E50.8781
G1 X155.315 Y162.663 E51.0465
G1 X154.443 Y162.663 E51.1915
G1 X153.826 Y162.631 E51.2943
G1 X152.816 Y162.663 E51.4623
G1 X151.835 Y162.660 E51.6255
G1 X151.327 Y162.631 E51.7101
G1 X150.315 Y162.663 E51.8785
G1 X149.459 Y162.663 E52.0208
G1 X148.541 Y162.623 E52.1736
G1 X147.784 Y162.663 E52.2997
G1 X146.949 Y162.654 E52.4386
G1 X146.362 Y162.608 E52.5365
G1 X146.003 Y162.542 E52.5972
G1 X145.506 Y162.404 E52.6830
G1 X145.025 Y162.208 E52.7693
G1 X144.564 Y161.956 E52.8567
G1 X144.127 Y161.650 E52.9454
G1 X143.711 Y161.278 E53.0382
G1 X143.298 Y160.804 E53.1428
G1 X143.001 Y160.371 E53.2301
G1 X142.753 Y159.899 E53.3188
G1 X142.620 Y159.575 E53.3770
G1 X142.469 Y159.073 E53.4642
G1 X142.376 Y158.560 E53.5509
G1 X142.339 Y157.922 E53.6572
G1 X142.360 Y157.467 E53.7329
G1 X142.338 Y156.684 E53.8632
G1 X142.351 Y156.277 E53.9309
G1 X142.338 Y155.428 E54.0721
G1 X142.360 Y154.623 E54.2060
G1 X142.339 Y154.177 E54.2803
G1 X142.351 Y153.777 E54.3468
G1 X142.338 Y152.928 E54.4880
G1 X142.360 Y152.123 E54.6220
G1 X142.339 Y151.677 E54.6962
G1 X142.351 Y151.277 E54.7628
G1 X142.338 Y150.411 E54.9068
G1 X142.363 Y149.937 E54.9857
G1 X142.341 Y147.805 E55.3403
G1 X142.362 Y147.440 E55.4011
G1 X142.443 Y146.905 E55.4911
G1 X142.578 Y146.411 E55.5763
G1 X142.769 Y145.930 E55.6623
G1 X143.019 Y145.464 E55.7503
G1 X143.319 Y145.030 E55.8380
G1 X143.666 Y144.635 E55.9254
G1 X144.034 Y144.296 E56.0086
G1 X144.368 Y144.049 E56.0777
G1 X145.031 Y143.469 E56.2242
G1 X145.564 Y143.085 E56.3335
G1 X146.030 Y142.833 E56.4216
G1 X146.679 Y142.575 E56.5377
G1 X147.308 Y142.418 E56.6455
G1 X147.819 Y142.352 E56.7312
G1 X149.097 Y142.343 E56.9437
G1 X149.654 Y142.375 E57.0365
G1 X150.718 Y142.338 E57.2136
G1 X151.597 Y142.343 E57.3598
G1 X152.154 Y142.375 E57.4525
G1 X153.141 Y142.339 E57.6168
G1 X154.097 Y142.343 E57.7758
G1 X154.668 Y142.376 E57.8709
G1 X155.668 Y142.341 E58.0373
G1 X156.565 Y142.343 E58.1865
G1 X157.196 Y142.383 E58.2916
G1 X158.394 Y142.404 E58.4909
G1 X159.081 Y142.517 E58.6067
G1 X159.565 Y142.662 E58.6907
G1 X159.945 Y142.816 E58.7589
G1 X160.511 Y143.122 E58.8659
G1 X160.930 Y143.419 E58.9513
G1 X161.203 Y143.657 E59.0115
G1 X161.569 Y144.041 E59.0997
G0 F6000 X161.196 Y144.172
G1 F960 X161.196 Y160.735 E61.8542
G0 F6000 X158.772 Y162.195
G1 F960 X158.772 Y142.831 E65.0744
G0 F6000 X156.348 Y142.703
G1 F960 X156.348 Y162.271 E68.3286
G0 F6000 X153.924 Y162.275
G1 F960 X153.924 Y142.703 E71.5834
G0 F6000 X151.500 Y142.703
G1 F960 X151.500 Y162.280 E74.8391
G0 F6000 X149.076 Y162.285
G1 F960 X149.076 Y142.703 E78.0956
G0 F6000 X146.652 Y142.973
G1 F960 X146.652 Y162.269 E81.3045
G0 F6000 X144.228 Y161.256
G1 F960 X144.228 Y144.605 E84.0736
;PRINTING_TIME: 47
;REMAINING_TIME: 1607
;LAYER:-1
;Z:1.380
;HEIGHT:0.380
;PRINTING: NON-OBJECT
;PRINTING_ID: -1
G0 F300 Z1.380
G0 F6000 X145.588 Y143.400
;TYPE:RAFT
;WIDTH:0.600
G1 F1800 X160.438 Y143.400 E85.4813
G0 F6000 X161.652 Y144.600
G1 F1800 X144.104 Y144.600 E87.1447
G0 F6000 X143.145 Y145.800
G1 F1800 X162.212 Y145.800 E88.9520
G0 F6000 X162.391 Y147.000
G1 F1800 X142.703 Y147.000 E90.8183
G0 F6000 X142.614 Y148.200
G1 F1800 X162.392 Y148.200 E92.6931
G0 F6000 X162.386 Y149.400
G1 F1800 X142.627 Y149.400 E94.5661
G0 F6000 X142.610 Y150.600
G1 F1800 X162.390 Y150.600 E96.4410
G0 F6000 X162.386 Y151.800
G1 F1800 X142.615 Y151.800 E98.3152
G0 F6000 X142.608 Y153.000
G1 F1800 X162.389 Y153.000 E100.1902
G0 F6000 X162.383 Y154.200
G1 F1800 X142.610 Y154.200 E102.0645
G0 F6000 X142.609 Y155.400
G1 F1800 X162.387 Y155.400 E103.9393
G0 F6000 X162.375 Y156.600
G1 F1800 X142.611 Y156.600 E105.8128
G0 F6000 X142.615 Y157.800
G1 F1800 X162.352 Y157.800 E107.6837
G0 F6000 X162.164 Y159.000
G1 F1800 X142.730 Y159.000 E109.5258
G0 F6000 X143.216 Y160.200
G1 F1800 X161.683 Y160.200 E111.2764
G0 F6000 X160.630 Y161.400
G1 F1800 X144.252 Y161.400 E112.8289
;PRINTING_TIME: 59
;REMAINING_TIME: 1595
;LAYER:-1
;Z:1.600
;HEIGHT:0.220
;PRINTING: NON-OBJECT
;PRINTING_ID: -1
G0 F300 Z1.600
G0 F6000 X143.946 Y161.246
;TYPE:RAFT
;WIDTH:0.400
;FLOW:173.0
G1 F3600 X142.634 Y158.974 E112.9949
G0 F6000 X142.522 Y157.838
G1 F3600 X144.882 Y161.925 E113.2936
G0 F6000 X145.610 Y162.245
G1 F3600 X142.523 Y156.897 E113.6845
G0 F6000 X142.525 Y155.958
G1 F3600 X146.245 Y162.403 E114.1555
G0 F6000 X146.824 Y162.463
G1 F3600 X142.528 Y155.022 E114.6993
G0 F6000 X142.521 Y154.067
G1 F3600 X147.376 Y162.477 E115.3139
G0 F6000 X147.918 Y162.474
G1 F3600 X142.519 Y153.123 E115.9974
G0 F6000 X142.536 Y152.211
G1 F3600 X148.446 Y162.447 E116.7455
G0 F6000 X148.999 Y162.462
G1 F3600 X142.529 Y151.256 E117.5645
G0 F6000 X142.523 Y150.303
G1 F3600 X149.554 Y162.482 E118.4546
G0 F6000 X150.098 Y162.482
G1 F3600 X142.536 Y149.383 E119.4119
G0 F6000 X142.526 Y148.424
G1 F3600 X150.636 Y162.471 E120.4385
G0 F6000 X151.170 Y162.455
G1 F3600 X142.537 Y147.502 E121.5314
G0 F6000 X142.663 Y146.777
G1 F3600 X151.724 Y162.472 E122.6784
G0 F6000 X152.273 Y162.480
G1 F3600 X142.862 Y146.180 E123.8697
G0 F6000 X143.111 Y145.670
G1 F3600 X152.817 Y162.482 E125.0984
G0 F6000 X153.351 Y162.465
G1 F3600 X143.399 Y145.227 E126.3583
G0 F6000 X143.721 Y144.842
G1 F3600 X153.888 Y162.453 E127.6454
G0 F6000 X154.449 Y162.481
G1 F3600 X144.070 Y144.505 E128.9592
G0 F6000 X144.446 Y144.213
G1 F3600 X154.993 Y162.482 E130.2944
G0 F6000 X155.533 Y162.475
G1 F3600 X144.809 Y143.901 E131.6519
G0 F6000 X145.172 Y143.587
G1 F3600 X156.067 Y162.458 E133.0311
G0 F6000 X156.615 Y162.466
G1 F3600 X145.555 Y143.310 E134.4311
G0 F6000 X145.963 Y143.073
G1 F3600 X157.167 Y162.480 E135.8494
G0 F6000 X157.712 Y162.481
G1 F3600 X146.396 Y142.881 E137.2819
G0 F6000 X146.846 Y142.719
G1 F3600 X158.239 Y162.453 E138.7242
G0 F6000 X158.742 Y162.381
G1 F3600 X147.321 Y142.600 E140.1699
G0 F6000 X147.826 Y142.532
G1 F3600 X159.218 Y162.264 E141.6120
G0 F6000 X159.662 Y162.090
G1 F3600 X148.367 Y142.528 E143.0418
G0 F6000 X148.909 Y142.524
G1 F3600 X160.079 Y161.871 E144.4557
G0 F6000 X160.479 Y161.622
G1 F3600 X149.464 Y142.544 E145.8501
G0 F6000 X150.007 Y142.543
G1 F3600 X160.853 Y161.329 E147.2231
G0 F6000 X161.202 Y160.990
G1 F3600 X150.540 Y142.524 E148.5727
G0 F6000 X151.082 Y142.520
G1 F3600 X161.521 Y160.601 E149.8941
G0 F6000 X161.812 Y160.162
G1 F3600 X151.629 Y142.526 E151.1831
G0 F6000 X152.189 Y142.554
G1 F3600 X162.058 Y159.647 E152.4324
G0 F6000 X162.248 Y159.034
G1 F3600 X152.722 Y142.534 E153.6383
G0 F6000 X153.257 Y142.520
G1 F3600 X162.375 Y158.313 E154.7925
G0 F6000 X162.463 Y157.522
G1 F3600 X153.802 Y142.522 E155.8888
G0 F6000 X154.356 Y142.538
G1 F3600 X162.463 Y156.581 E156.9151
G0 F6000 X162.479 Y155.667
G1 F3600 X154.905 Y142.548 E157.8739
G0 F6000 X155.438 Y142.529
G1 F3600 X162.476 Y154.720 E158.7649
G0 F6000 X162.461 Y153.751
G1 F3600 X155.977 Y142.521 E159.5857
G0 F6000 X156.522 Y142.523
G1 F3600 X162.475 Y152.834 E160.3393
G0 F6000 X162.477 Y151.895
G1 F3600 X157.085 Y142.556 E161.0218
G0 F6000 X157.637 Y142.570
G1 F3600 X162.475 Y150.949 E161.6342
G0 F6000 X162.470 Y149.998
G1 F3600 X158.187 Y142.580 E162.1764
G0 F6000 X158.770 Y142.648
G1 F3600 X162.465 Y149.048 E162.6441
G0 F6000 X162.480 Y148.131
G1 F3600 X159.402 Y142.801 E163.0337
G0 F6000 X160.131 Y143.121
G1 F3600 X162.478 Y147.187 E163.3308
G0 F6000 X162.360 Y146.041
G1 F3600 X161.042 Y143.757 E163.4977
;PRINTING_TIME: 80
;REMAINING_TIME: 1574
;LAYER:-1
;Z:1.820
;HEIGHT:0.220
;FLOW:100.0
;PRINTING: NON-OBJECT
;PRINTING_ID: -1
G0 F300 Z1.820
G0 F6000 X161.042 Y143.757
;TYPE:RAFT
;WIDTH:0.400
;FLOW:173.0
G1 F3600 X162.360 Y146.041 E163.6646
G0 F6000 X162.478 Y147.187
G1 F3600 X160.131 Y143.121 E163.9618
G0 F6000 X159.402 Y142.801
G1 F3600 X162.480 Y148.131 E164.3514
G0 F6000 X162.465 Y149.048
G1 F3600 X158.770 Y142.648 E164.8191
G0 F6000 X158.187 Y142.580
G1 F3600 X162.470 Y149.998 E165.3613
G0 F6000 X162.475 Y150.949
G1 F3600 X157.637 Y142.570 E165.9737
G0 F6000 X157.085 Y142.556
G1 F3600 X162.477 Y151.895 E166.6562
G0 F6000 X162.475 Y152.834
G1 F3600 X156.522 Y142.523 E167.4098
G0 F6000 X155.977 Y142.521
G1 F3600 X162.461 Y153.751 E168.2306
G0 F6000 X162.476 Y154.720
G1 F3600 X155.438 Y142.529 E169.1215
G0 F6000 X154.905 Y142.548
G1 F3600 X162.479 Y155.667 E170.0803
G0 F6000 X162.463 Y156.581
G1 F3600 X154.356 Y142.538 E171.1067
G0 F6000 X153.802 Y142.522
G1 F3600 X162.463 Y157.522 E172.2030
G0 F6000 X162.375 Y158.313
G1 F3600 X153.257 Y142.520 E173.3572
G0 F6000 X152.722 Y142.534
G1 F3600 X162.248 Y159.034 E174.5631
G0 F6000 X162.058 Y159.647
G1 F3600 X152.189 Y142.554 E175.8124
G0 F6000 X151.629 Y142.526
G1 F3600 X161.812 Y160.162 E177.1013
G0 F6000 X161.521 Y160.601
G1 F3600 X151.082 Y142.520 E178.4228
G0 F6000 X150.540 Y142.524
G1 F3600 X161.202 Y160.990 E179.7724
G0 F6000 X160.853 Y161.329
G1 F3600 X150.007 Y142.543 E181.1454
G0 F6000 X149.464 Y142.544
G1 F3600 X160.479 Y161.622 E182.5397
G0 F6000 X160.079 Y161.871
G1 F3600 X148.909 Y142.524 E183.9537
G0 F6000 X148.367 Y142.528
G1 F3600 X159.662 Y162.090 E185.3835
G0 F6000 X159.218 Y162.264
G1 F3600 X147.826 Y142.532 E186.8256
G0 F6000 X147.321 Y142.600
G1 F3600 X158.742 Y162.381 E188.2713
G0 F6000 X158.239 Y162.453
G1 F3600 X146.846 Y142.719 E189.7136
G0 F6000 X146.396 Y142.881
G1 F3600 X157.712 Y162.481 E191.1460
G0 F6000 X157.167 Y162.480
G1 F3600 X145.963 Y143.073 E192.5644
G0 F6000 X145.555 Y143.310
G1 F3600 X156.615 Y162.466 E193.9644
G0 F6000 X156.067 Y162.458
G1 F3600 X145.172 Y143.587 E195.3436
G0 F6000 X144.809 Y143.901
G1 F3600 X155.533 Y162.475 E196.7011
G0 F6000 X154.993 Y162.482
G1 F3600 X144.446 Y144.213 E198.0363
G0 F6000 X144.070 Y144.505
G1 F3600 X154.449 Y162.481 E199.3501
G0 F6000 X153.888 Y162.453
G1 F3600 X143.721 Y144.842 E200.6372
G0 F6000 X143.399 Y145.227
G1 F3600 X153.351 Y162.465 E201.8970
G0 F6000 X152.817 Y162.482
G1 F3600 X143.111 Y145.670 E203.1257
G0 F6000 X142.862 Y146.180
G1 F3600 X152.273 Y162.480 E204.3170
G0 F6000 X151.724 Y162.472
G1 F3600 X142.663 Y146.777 E205.4641
G0 F6000 X142.537 Y147.502
G1 F3600 X151.170 Y162.455 E206.5570
G0 F6000 X150.636 Y162.471
G1 F3600 X142.526 Y148.424 E207.5836
G0 F6000 X142.536 Y149.383
G1 F3600 X150.098 Y162.482 E208.5409
G0 F6000 X149.554 Y162.482
G1 F3600 X142.523 Y150.303 E209.4310
G0 F6000 X142.529 Y151.256
G1 F3600 X148.999 Y162.462 E210.2500
G0 F6000 X148.446 Y162.447
G1 F3600 X142.536 Y152.211 E210.9981
G0 F6000 X142.519 Y153.123
G1 F3600 X147.918 Y162.474 E211.6816
G0 F6000 X147.376 Y162.477
G1 F3600 X142.521 Y154.067 E212.2962
G0 F6000 X142.528 Y155.022
G1 F3600 X146.824 Y162.463 E212.8400
G0 F6000 X146.245 Y162.403
G1 F3600 X142.525 Y155.958 E213.3110
G0 F6000 X142.523 Y156.897
G1 F3600 X145.610 Y162.245 E213.7019
G0 F6000 X144.882 Y161.925
G1 F3600 X142.522 Y157.838 E214.0006
G0 F6000 X142.634 Y158.974
G1 F3600 X143.946 Y161.246 E214.1666
;PRINTING_TIME: 101
;REMAINING_TIME: 1553
;LAYER:0
;Z:2.270
;HEIGHT:0.300
;FLOW:100.0
;PRINTING: S1-last.stl
;PRINTING_ID: 0
G92 E0
G1 F1200 E-10.0000
T0
G0 F300 Z2.270
G0 F6000 X148.971 Y156.778
;TYPE:WALL-OUTER
;WIDTH:0.400
G92 E0
G1 F1200 E10.0000
G1 F862 X149.011 Y156.775 E10.0020
G1 X149.074 Y156.879 E10.0081
G1 X148.978 Y157.035 E10.0172
G1 X148.961 Y157.132 E10.0221
G1 X148.837 Y157.163 E10.0285
G1 X148.702 Y157.032 E10.0379
G1 X148.392 Y156.938 E10.0540
G1 X148.523 Y156.712 E10.0671
G1 X148.540 Y156.616 E10.0719
G1 X148.663 Y156.584 E10.0783
G1 X148.754 Y156.695 E10.0854
G1 X148.971 Y156.778 E10.0970
G1 F2400 E9.5970
G0 F6000 X147.847 Y155.672
G1 F1500 E10.0970
G1 F862 X147.506 Y155.806 E10.1153
G1 X147.412 Y155.915 E10.1225
G1 X147.290 Y155.880 E10.1288
G1 X147.279 Y155.808 E10.1325
G1 X147.175 Y155.624 E10.1430
G1 X147.236 Y155.525 E10.1488
G1 X147.283 Y155.527 E10.1512
G1 X147.494 Y155.444 E10.1625
G1 X147.588 Y155.335 E10.1696
G1 X147.710 Y155.370 E10.1760
G1 X147.721 Y155.440 E10.1795
G1 X147.847 Y155.672 E10.1927
G1 F2400 E9.6927
G0 F6000 X147.785 Y154.914
G0 X148.971 Y154.278
G1 F1500 E10.1927
G1 F862 X149.011 Y154.275 E10.1947
G1 X149.074 Y154.379 E10.2007
G1 X148.978 Y154.535 E10.2099
G1 X148.960 Y154.634 E10.2149
G1 X148.837 Y154.666 E10.2212
G1 X148.743 Y154.552 E10.2286
G1 X148.395 Y154.433 E10.2470
G1 X148.523 Y154.212 E10.2597
G1 X148.540 Y154.116 E10.2646
G1 X148.663 Y154.084 E10.2709
G1 X148.754 Y154.195 E10.2781
G1 X148.971 Y154.278 E10.2897
G1 F2400 E9.7897
G0 F6000 X147.847 Y153.172
G1 F1500 E10.2897
G1 F862 X147.506 Y153.306 E10.3079
G1 X147.412 Y153.415 E10.3151
G1 X147.290 Y153.380 E10.3215
G1 X147.279 Y153.308 E10.3251
G1 X147.175 Y153.124 E10.3356
G1 X147.236 Y153.025 E10.3414
G1 X147.283 Y153.027 E10.3438
G1 X147.494 Y152.944 E10.3551
G1 X147.588 Y152.835 E10.3623
G1 X147.710 Y152.870 E10.3686
G1 X147.721 Y152.940 E10.3721
G1 X147.847 Y153.172 E10.3853
G1 F2400 E9.8853
G0 F6000 X147.785 Y152.414
G0 X148.971 Y151.778
G1 F1500 E10.3853
G1 F862 X149.011 Y151.775 E10.3873
G1 X149.074 Y151.879 E10.3934
G1 X148.978 Y152.035 E10.4025
G1 X148.960 Y152.134 E10.4075
G1 X148.837 Y152.166 E10.4139
G1 X148.743 Y152.052 E10.4213
G1 X148.395 Y151.933 E10.4396
G1 X148.523 Y151.712 E10.4523
G1 X148.540 Y151.616 E10.4572
G1 X148.663 Y151.584 E10.4636
G1 X148.754 Y151.695 E10.4707
G1 X148.971 Y151.778 E10.4823
G1 F2400 E9.9823
G0 F6000 X147.847 Y150.672
G1 F1500 E10.4823
G1 F862 X147.506 Y150.806 E10.5006
G1 X147.412 Y150.915 E10.5078
G1 X147.290 Y150.880 E10.5141
G1 X147.279 Y150.808 E10.5177
G1 X147.175 Y150.624 E10.5283
G1 X147.236 Y150.525 E10.5341
G1 X147.283 Y150.527 E10.5364
G1 X147.494 Y150.444 E10.5477
G1 X147.588 Y150.335 E10.5549
G1 X147.710 Y150.370 E10.5612
G1 X147.721 Y150.440 E10.5648
G1 X147.847 Y150.672 E10.5780
G1 F2400 E10.0780
G0 F6000 X147.785 Y149.914
G0 X148.971 Y149.278
G1 F1500 E10.5780
G1 F862 X149.011 Y149.275 E10.5800
G1 X149.074 Y149.379 E10.5860
G1 X148.978 Y149.535 E10.5952
G1 X148.960 Y149.634 E10.6002
G1 X148.837 Y149.666 E10.6065
G1 X148.743 Y149.552 E10.6139
G1 X148.395 Y149.433 E10.6322
G1 X148.523 Y149.212 E10.6450
G1 X148.540 Y149.116 E10.6498
G1 X148.663 Y149.084 E10.6562
G1 X148.754 Y149.195 E10.6633
G1 X148.971 Y149.278 E10.6749
G1 F2400 E10.1749
G0 F6000 X147.847 Y148.172
G1 F1500 E10.6749
G1 F862 X147.506 Y148.306 E10.6932
G1 X147.412 Y148.415 E10.7004
G1 X147.290 Y148.380 E10.7067
G1 X147.279 Y148.308 E10.7104
G1 X147.175 Y148.124 E10.7209
G1 X147.236 Y148.025 E10.7267
G1 X147.283 Y148.027 E10.7291
G1 X147.494 Y147.944 E10.7404
G1 X147.588 Y147.835 E10.7476
G1 X147.710 Y147.870 E10.7539
G1 X147.721 Y147.940 E10.7574
G1 X147.847 Y148.172 E10.7706
G1 F2400 E10.2706
G0 F6000 X147.785 Y147.414
G0 X147.999 Y147.177
G0 X148.562 Y146.836
G0 X149.116 Y147.642
G0 X150.347 Y148.172
G1 F1500 E10.7706
G1 F862 X150.006 Y148.306 E10.7889
G1 X149.912 Y148.415 E10.7960
G1 X149.790 Y148.380 E10.8024
G1 X149.779 Y148.307 E10.8061
G1 X149.648 Y148.080 E10.8191
G1 X149.994 Y147.944 E10.8377
G1 X150.088 Y147.835 E10.8449
G1 X150.210 Y147.870 E10.8512
G1 X150.221 Y147.940 E10.8547
G1 X150.347 Y148.172 E10.8679
G1 F2400 E10.3679
G0 F6000 X151.471 Y149.278
G1 F1500 E10.8679
G1 F862 X151.511 Y149.275 E10.8699
G1 X151.574 Y149.379 E10.8760
G1 X151.478 Y149.535 E10.8851
G1 X151.460 Y149.634 E10.8901
G1 X151.337 Y149.666 E10.8965
G1 X151.243 Y149.552 E10.9038
G1 X150.895 Y149.433 E10.9222
G1 X151.023 Y149.212 E10.9349
G1 X151.040 Y149.116 E10.9398
G1 X151.163 Y149.084 E10.9461
G1 X151.254 Y149.195 E10.9533
G1 X151.471 Y149.278 E10.9649
G1 F2400 E10.4649
G0 F6000 X152.847 Y148.172
G1 F1500 E10.9649
G1 F862 X152.506 Y148.306 E10.9832
G1 X152.412 Y148.415 E10.9904
G1 X152.290 Y148.380 E10.9967
G1 X152.279 Y148.307 E11.0004
G1 X152.148 Y148.080 E11.0134
G1 X152.494 Y147.944 E11.0320
G1 X152.588 Y147.835 E11.0392
G1 X152.710 Y147.870 E11.0455
G1 X152.721 Y147.940 E11.0490
G1 X152.847 Y148.172 E11.0622
G1 F2400 E10.5622
G0 F6000 X153.971 Y149.278
G1 F1500 E11.0622
G1 F862 X154.011 Y149.275 E11.0642
G1 X154.074 Y149.379 E11.0703
G1 X153.978 Y149.535 E11.0794
G1 X153.960 Y149.634 E11.0844
G1 X153.837 Y149.666 E11.0908
G1 X153.743 Y149.552 E11.0981
G1 X153.395 Y149.433 E11.1165
G1 X153.523 Y149.212 E11.1292
G1 X153.540 Y149.116 E11.1341
G1 X153.663 Y149.084 E11.1404
G1 X153.754 Y149.195 E11.1476
G1 X153.971 Y149.278 E11.1592
G1 F2400 E10.6592
G0 F6000 X155.347 Y148.172
G1 F1500 E11.1592
G1 F862 X155.006 Y148.306 E11.1775
G1 X154.912 Y148.415 E11.1847
G1 X154.790 Y148.380 E11.1910
G1 X154.779 Y148.307 E11.1947
G1 X154.648 Y148.080 E11.2077
G1 X154.994 Y147.944 E11.2263
G1 X155.088 Y147.835 E11.2335
G1 X155.210 Y147.870 E11.2398
G1 X155.221 Y147.940 E11.2433
G1 X155.347 Y148.172 E11.2565
G1 F2400 E10.7565
G0 F6000 X156.460 Y149.634
G1 F1500 E11.2565
G1 F862 X156.337 Y149.666 E11.2629
G1 X156.243 Y149.552 E11.2702
G1 X155.895 Y149.433 E11.2886
G1 X156.023 Y149.212 E11.3013
G1 X156.040 Y149.116 E11.3062
G1 X156.163 Y149.084 E11.3125
G1 X156.254 Y149.195 E11.3197
G1 X156.599 Y149.327 E11.3381
G1 X156.477 Y149.538 E11.3503
G1 X156.460 Y149.634 E11.3551
G1 F2400 E10.8551
G0 F6000 X156.062 Y149.336
G0 X155.433 Y149.803
G0 X155.347 Y150.672
G1 F1500 E11.3551
G1 F862 X155.006 Y150.806 E11.3734
G1 X154.912 Y150.915 E11.3806
G1 X154.790 Y150.880 E11.3869
G1 X154.779 Y150.807 E11.3906
G1 X154.648 Y150.580 E11.4037
G1 X154.994 Y150.444 E11.4222
G1 X155.088 Y150.335 E11.4294
G1 X155.210 Y150.370 E11.4357
G1 X155.221 Y150.440 E11.4393
G1 X155.347 Y150.672 E11.4525
G1 F2400 E10.9525
G0 F6000 X153.971 Y151.778
G1 F1500 E11.4525
G1 F862 X154.011 Y151.775 E11.4545
G1 X154.074 Y151.879 E11.4605
G1 X153.978 Y152.035 E11.4697
G1 X153.960 Y152.134 E11.4747
G1 X153.837 Y152.166 E11.4810
G1 X153.743 Y152.052 E11.4884
G1 X153.395 Y151.933 E11.5067
G1 X153.523 Y151.712 E11.5195
G1 X153.540 Y151.616 E11.5243
G1 X153.663 Y151.584 E11.5307
G1 X153.754 Y151.695 E11.5378
G1 X153.971 Y151.778 E11.5494
G1 F2400 E11.0494
G0 F6000 X152.847 Y150.672
G1 F1500 E11.5494
G1 F862 X152.506 Y150.806 E11.5677
G1 X152.412 Y150.915 E11.5749
G1 X152.290 Y150.880 E11.5812
G1 X152.279 Y150.807 E11.5849
G1 X152.148 Y150.580 E11.5980
G1 X152.494 Y150.444 E11.6165
G1 X152.588 Y150.335 E11.6237
G1 X152.710 Y150.370 E11.6301
G1 X152.721 Y150.440 E11.6336
G1 X152.847 Y150.672 E11.6468
G1 F2400 E11.1468
G0 F6000 X151.471 Y151.778
G1 F1500 E11.6468
G1 F862 X151.511 Y151.775 E11.6488
G1 X151.574 Y151.879 E11.6548
G1 X151.478 Y152.035 E11.6640
G1 X151.460 Y152.134 E11.6690
G1 X151.337 Y152.166 E11.6753
G1 X151.243 Y152.052 E11.6827
G1 X150.895 Y151.933 E11.7010
G1 X151.023 Y151.712 E11.7138
G1 X151.040 Y151.616 E11.7187
G1 X151.163 Y151.584 E11.7250
G1 X151.254 Y151.695 E11.7322
G1 X151.471 Y151.778 E11.7437
G1 F2400 E11.2437
G0 F6000 X150.347 Y150.672
G1 F1500 E11.7437
G1 F862 X150.006 Y150.806 E11.7620
G1 X149.912 Y150.915 E11.7692
G1 X149.790 Y150.880 E11.7755
G1 X149.779 Y150.807 E11.7792
G1 X149.648 Y150.580 E11.7923
G1 X149.994 Y150.444 E11.8108
G1 X150.088 Y150.335 E11.8180
G1 X150.210 Y150.370 E11.8244
G1 X150.221 Y150.440 E11.8279
G1 X150.347 Y150.672 E11.8411
G1 F2400 E11.3411
G0 F6000 X150.960 Y151.159
G0 X151.064 Y151.703
G0 X150.419 Y152.229
G0 X150.347 Y153.172
G1 F1500 E11.8411
G1 F862 X150.006 Y153.306 E11.8593
G1 X149.912 Y153.415 E11.8665
G1 X149.790 Y153.380 E11.8729
G1 X149.779 Y153.307 E11.8765
G1 X149.648 Y153.080 E11.8896
G1 X149.994 Y152.944 E11.9082
G1 X150.088 Y152.835 E11.9153
G1 X150.210 Y152.870 E11.9217
G1 X150.221 Y152.940 E11.9252
G1 X150.347 Y153.172 E11.9384
G1 F2400 E11.4384
G0 F6000 X151.471 Y154.278
G1 F1500 E11.9384
G1 F862 X151.511 Y154.275 E11.9404
G1 X151.574 Y154.379 E11.9464
G1 X151.478 Y154.535 E11.9556
G1 X151.460 Y154.634 E11.9606
G1 X151.337 Y154.666 E11.9669
G1 X151.243 Y154.552 E11.9743
G1 X150.895 Y154.433 E11.9927
G1 X151.023 Y154.212 E12.0054
G1 X151.040 Y154.116 E12.0103
G1 X151.163 Y154.084 E12.0166
G1 X151.254 Y154.195 E12.0238
G1 X151.471 Y154.278 E12.0354
G1 F2400 E11.5354
G0 F6000 X152.847 Y153.172
G1 F1500 E12.0354
G1 F862 X152.506 Y153.306 E12.0536
G1 X152.412 Y153.415 E12.0608
G1 X152.290 Y153.380 E12.0672
G1 X152.279 Y153.307 E12.0708
G1 X152.148 Y153.080 E12.0839
G1 X152.494 Y152.944 E12.1025
G1 X152.588 Y152.835 E12.1096
G1 X152.710 Y152.870 E12.1160
G1 X152.721 Y152.940 E12.1195
G1 X152.847 Y153.172 E12.1327
G1 F2400 E11.6327
G0 F6000 X153.971 Y154.278
G1 F1500 E12.1327
G1 F862 X154.011 Y154.275 E12.1347
G1 X154.074 Y154.379 E12.1407
G1 X153.978 Y154.535 E12.1499
G1 X153.960 Y154.634 E12.1549
G1 X153.837 Y154.666 E12.1612
G1 X153.743 Y154.552 E12.1686
G1 X153.395 Y154.433 E12.1870
G1 X153.523 Y154.212 E12.1997
G1 X153.540 Y154.116 E12.2046
G1 X153.663 Y154.084 E12.2109
G1 X153.754 Y154.195 E12.2181
G1 X153.971 Y154.278 E12.2297
G1 F2400 E11.7297
G0 F6000 X154.251 Y155.327
G0 X154.385 Y155.405
G0 X155.221 Y155.440
G1 F1500 E12.2297
G1 F862 X155.347 Y155.672 E12.2428
G1 X155.006 Y155.806 E12.2611
G1 X154.912 Y155.915 E12.2683
G1 X154.790 Y155.880 E12.2746
G1 X154.779 Y155.807 E12.2783
G1 X154.648 Y155.580 E12.2914
G1 X154.994 Y155.444 E12.3099
G1 X155.088 Y155.335 E12.3171
G1 X155.210 Y155.370 E12.3235
G1 X155.221 Y155.440 E12.3270
G1 F2400 E11.8270
G0 F6000 X155.499 Y154.677
G0 X155.954 Y154.402
G0 X156.460 Y154.634
G1 F1500 E12.3270
G1 F862 X156.337 Y154.666 E12.3333
G1 X156.243 Y154.552 E12.3407
G1 X155.895 Y154.433 E12.3590
G1 X156.023 Y154.212 E12.3718
G1 X156.040 Y154.116 E12.3767
G1 X156.163 Y154.084 E12.3830
G1 X156.254 Y154.195 E12.3902
G1 X156.599 Y154.327 E12.4086
G1 X156.477 Y154.538 E12.4207
G1 X156.460 Y154.634 E12.4256
G1 F2400 E11.9256
G0 F6000 X156.678 Y155.258
G0 X156.975 Y155.461
G0 X157.721 Y155.443
G1 F1500 E12.4256
G1 F862 X157.826 Y155.625 E12.4361
G1 X157.765 Y155.725 E12.4419
G1 X157.717 Y155.723 E12.4443
G1 X157.506 Y155.806 E12.4556
G1 X157.412 Y155.915 E12.4628
G1 X157.290 Y155.880 E12.4692
G1 X157.279 Y155.807 E12.4728
G1 X157.148 Y155.580 E12.4859
G1 X157.494 Y155.444 E12.5045
G1 X157.588 Y155.335 E12.5116
G1 X157.710 Y155.370 E12.5180
G1 X157.721 Y155.443 E12.5217
G1 F2400 E12.0217
G0 F6000 X156.461 Y157.132
G1 F1500 E12.5217
G1 F862 X156.337 Y157.163 E12.5280
G1 X156.202 Y157.032 E12.5374
G1 X155.892 Y156.938 E12.5536
G1 X156.023 Y156.712 E12.5666
G1 X156.040 Y156.616 E12.5715
G1 X156.163 Y156.584 E12.5778
G1 X156.254 Y156.695 E12.5850
G1 X156.599 Y156.827 E12.6034
G1 X156.477 Y157.038 E12.6156
G1 X156.461 Y157.132 E12.6203
G1 F2400 E12.1203
G0 F6000 X156.057 Y156.831
G0 X155.157 Y157.737
G0 X154.726 Y158.106
G0 X154.342 Y157.881
G0 X153.971 Y156.778
G1 F1500 E12.6203
G1 F862 X154.011 Y156.775 E12.6223
G1 X154.074 Y156.879 E12.6284
G1 X153.978 Y157.035 E12.6375
G1 X153.961 Y157.132 E12.6424
G1 X153.837 Y157.163 E12.6488
G1 X153.702 Y157.032 E12.6582
G1 X153.392 Y156.938 E12.6744
G1 X153.523 Y156.712 E12.6874
G1 X153.540 Y156.616 E12.6923
G1 X153.663 Y156.584 E12.6986
G1 X153.754 Y156.695 E12.7058
G1 X153.971 Y156.778 E12.7174
G1 F2400 E12.2174
G0 F6000 X152.847 Y155.672
G1 F1500 E12.7174
G1 F862 X152.506 Y155.806 E12.7356
G1 X152.412 Y155.915 E12.7428
G1 X152.290 Y155.880 E12.7491
G1 X152.279 Y155.807 E12.7528
G1 X152.148 Y155.580 E12.7659
G1 X152.494 Y155.444 E12.7845
G1 X152.588 Y155.335 E12.7916
G1 X152.710 Y155.370 E12.7980
G1 X152.721 Y155.440 E12.8015
G1 X152.847 Y155.672 E12.8147
G1 F2400 E12.3147
G0 F6000 X151.471 Y156.778
G1 F1500 E12.8147
G1 F862 X151.511 Y156.775 E12.8167
G1 X151.574 Y156.879 E12.8227
G1 X151.478 Y157.035 E12.8319
G1 X151.461 Y157.132 E12.8368
G1 X151.337 Y157.163 E12.8432
G1 X151.202 Y157.032 E12.8526
G1 X150.892 Y156.938 E12.8687
G1 X151.023 Y156.712 E12.8817
G1 X151.040 Y156.616 E12.8866
G1 X151.163 Y156.584 E12.8930
G1 X151.254 Y156.695 E12.9001
G1 X151.471 Y156.778 E12.9117
G1 F2400 E12.4117
G0 F6000 X150.347 Y155.672
G1 F1500 E12.9117
G1 F862 X150.006 Y155.806 E12.9300
G1 X149.912 Y155.915 E12.9372
G1 X149.790 Y155.880 E12.9435
G1 X149.779 Y155.807 E12.9472
G1 X149.648 Y155.580 E12.9603
G1 X149.994 Y155.444 E12.9788
G1 X150.088 Y155.335 E12.9860
G1 X150.210 Y155.370 E12.9923
G1 X150.221 Y155.440 E12.9959
G1 X150.347 Y155.672 E13.0090
G1 F2400 E12.5090
G0 F6000 X150.285 Y154.914
G0 X151.062 Y154.336
G0 X152.226 Y155.606
G0 X153.627 Y154.031
G0 X153.886 Y154.352
G0 X155.347 Y153.172
G1 F1500 E13.0090
G1 F862 X155.006 Y153.306 E13.0273
G1 X154.912 Y153.415 E13.0345
G1 X154.790 Y153.380 E13.0408
G1 X154.779 Y153.307 E13.0445
G1 X154.648 Y153.080 E13.0576
G1 X154.994 Y152.944 E13.0761
G1 X155.088 Y152.835 E13.0833
G1 X155.210 Y152.870 E13.0896
G1 X155.221 Y152.940 E13.0932
G1 X155.347 Y153.172 E13.1063
G1 F2400 E12.6063
G0 F6000 X155.285 Y152.414
G0 X155.914 Y151.947
G0 X156.460 Y152.134
G1 F1500 E13.1063
G1 F862 X156.337 Y152.166 E13.1127
G1 X156.243 Y152.052 E13.1201
G1 X155.895 Y151.933 E13.1384
G1 X156.023 Y151.712 E13.1511
G1 X156.040 Y151.616 E13.1560
G1 X156.163 Y151.584 E13.1623
G1 X156.254 Y151.695 E13.1695
G1 X156.599 Y151.827 E13.1879
G1 X156.477 Y152.038 E13.2001
G1 X156.460 Y152.134 E13.2050
G1 F2400 E12.7050
G0 F6000 X156.678 Y152.758
G0 X157.826 Y153.125
G1 F1500 E13.2050
G1 F862 X157.765 Y153.225 E13.2108
G1 X157.717 Y153.223 E13.2132
G1 X157.506 Y153.306 E13.2245
G1 X157.412 Y153.415 E13.2317
G1 X157.290 Y153.380 E13.2380
G1 X157.279 Y153.307 E13.2417
G1 X157.148 Y153.080 E13.2548
G1 X157.494 Y152.944 E13.2733
G1 X157.588 Y152.835 E13.2805
G1 X157.710 Y152.870 E13.2868
G1 X157.721 Y152.943 E13.2905
G1 X157.826 Y153.125 E13.3010
G1 F2400 E12.8010
G0 F6000 X156.678 Y152.758
G0 X156.481 Y152.184
G0 X157.826 Y150.625
G1 F1500 E13.3010
G1 F862 X157.765 Y150.725 E13.3069
G1 X157.717 Y150.723 E13.3093
G1 X157.506 Y150.806 E13.3206
G1 X157.412 Y150.915 E13.3277
G1 X157.290 Y150.880 E13.3341
G1 X157.279 Y150.807 E13.3378
G1 X157.148 Y150.580 E13.3508
G1 X157.494 Y150.444 E13.3694
G1 X157.588 Y150.335 E13.3766
G1 X157.710 Y150.370 E13.3829
G1 X157.721 Y150.443 E13.3866
G1 X157.826 Y150.625 E13.3971
G1 F2400 E12.8971
G0 F6000 X156.678 Y150.258
G0 X156.481 Y149.684
G0 X157.826 Y148.125
G1 F1500 E13.3971
G1 F862 X157.765 Y148.225 E13.4029
G1 X157.717 Y148.223 E13.4053
G1 X157.506 Y148.306 E13.4166
G1 X157.412 Y148.415 E13.4238
G1 X157.290 Y148.380 E13.4301
G1 X157.279 Y148.307 E13.4338
G1 X157.148 Y148.080 E13.4469
G1 X157.494 Y147.944 E13.4654
G1 X157.588 Y147.835 E13.4726
G1 X157.710 Y147.870 E13.4789
G1 X157.721 Y147.943 E13.4826
G1 X157.826 Y148.125 E13.4931
G0 F6000 X158.024 Y148.268
;TYPE:WALL-OUTER
;WIDTH:0.124
G1 F862 X158.002 Y148.357 E13.4945
G1 X157.935 Y148.433 E13.4961
G1 F2400 E12.9961
G0 F6000 X157.463 Y148.677
;WIDTH:0.345
G1 F1500 E13.4961
G1 F862 X157.226 Y148.760 E13.5069
G1 X157.214 Y148.785 E13.5081
G1 X157.174 Y148.853 E13.5115
G1 X157.079 Y148.975 E13.5181
G1 X157.057 Y149.001 E13.5196
G1 X156.827 Y149.189 E13.5324
G0 F6000 X157.229 Y149.051
;WIDTH:0.158
G1 F862 X156.768 Y149.095 E13.5415
G1 X156.663 Y149.089 E13.5436
G1 F2400 E13.0436
G0 F6000 X156.536 Y150.083
G0 X157.137 Y150.565
G0 X157.921 Y149.729
;WIDTH:0.315
G1 F1500 E13.5436
G1 F862 X157.881 Y149.812 E13.5472
G1 X157.812 Y149.914 E13.5521
G1 X157.785 Y149.964 E13.5543
G1 X157.774 Y149.990 E13.5554
G1 X157.536 Y150.071 E13.5653
G1 F2400 E13.0653
G0 F6000 X157.097 Y150.334
;WIDTH:0.132
G1 F1500 E13.5653
G1 F862 X156.988 Y150.346 E13.5671
G1 X156.542 Y150.334 E13.5744
G0 F6000 X156.769 Y150.318
;WIDTH:0.346
G1 F862 X156.740 Y150.294 E13.5760
G1 X156.700 Y150.256 E13.5784
G1 X156.679 Y150.234 E13.5797
G1 X156.630 Y150.180 E13.5829
G1 X156.576 Y150.105 E13.5869
G1 X156.538 Y150.035 E13.5903
G1 X156.464 Y149.849 E13.5990
G1 F2400 E13.0990
G0 F6000 X155.819 Y149.668
;WIDTH:0.115
G1 F1500 E13.5990
G1 F862 X155.739 Y149.663 E13.6001
G1 X155.284 Y149.678 E13.6066
G1 F2400 E13.1066
G0 F6000 X155.502 Y149.695
;WIDTH:0.337
G1 F1500 E13.6066
G1 F862 X155.445 Y149.749 E13.6099
G1 X155.330 Y149.890 E13.6176
G1 X155.285 Y149.963 E13.6212
G1 X155.274 Y149.990 E13.6224
G1 X155.036 Y150.071 E13.6330
G1 F2400 E13.1330
G0 F6000 X155.618 Y149.580
G0 X156.035 Y148.900
G1 F1500 E13.6330
G1 F862 X155.962 Y148.714 E13.6414
G1 X155.920 Y148.640 E13.6450
G1 X155.867 Y148.570 E13.6486
G1 X155.760 Y148.453 E13.6553
G1 X155.750 Y148.443 E13.6559
G1 X155.585 Y148.303 E13.6650
G0 F6000 X155.946 Y148.404
;WIDTH:0.160
G1 F862 X155.512 Y148.404 E13.6737
G1 X155.402 Y148.414 E13.6759
G1 F2400 E13.1759
G0 F6000 X155.285 Y147.414
G0 X155.499 Y147.177
G0 X156.062 Y146.836
G0 X156.236 Y147.089
G0 X156.768 Y147.822
;WIDTH:0.370
G1 F1500 E13.6759
G1 F862 X156.750 Y147.806 E13.6770
G1 X156.739 Y147.796 E13.6777
G1 X156.632 Y147.679 E13.6850
G1 X156.579 Y147.609 E13.6890
G1 X156.537 Y147.535 E13.6930
;WIDTH:0.423
G1 X156.489 Y147.414 E13.6998
G1 X156.441 Y147.294 E13.7066
;WIDTH:0.483
G1 X156.432 Y147.266 E13.7084
G1 X156.422 Y147.234 E13.7104
G1 X156.417 Y147.220 E13.7113
G1 X156.339 Y146.942 E13.7287
G0 F6000 X156.553 Y147.846
;WIDTH:0.132
G1 F862 X156.988 Y147.846 E13.7359
G1 X157.097 Y147.834 E13.7377
G1 F2400 E13.2377
G0 F6000 X157.536 Y147.571
;WIDTH:0.315
G1 F1500 E13.7377
G1 F862 X157.774 Y147.490 E13.7476
G1 X157.785 Y147.464 E13.7487
G1 X157.812 Y147.414 E13.7509
G1 X157.881 Y147.312 E13.7557
G1 X157.921 Y147.229 E13.7594
G1 F2400 E13.2594
G0 F6000 X157.240 Y148.095
G0 X156.605 Y147.399
G0 X156.644 Y147.234
;WIDTH:0.343
G1 F1500 E13.7594
G1 F862 X156.407 Y147.160 E13.7700
G1 X156.171 Y147.086 E13.7806
;WIDTH:0.289
G1 X156.020 Y147.061 E13.7861
G1 X155.959 Y147.058 E13.7883
G1 X155.722 Y147.081 E13.7969
G1 X155.660 Y147.095 E13.7992
G1 X155.582 Y147.132 E13.8023
G1 X155.527 Y147.174 E13.8048
G1 X155.502 Y147.196 E13.8060
;WIDTH:0.346
G1 X155.444 Y147.250 E13.8094
G1 X155.330 Y147.390 E13.8172
G1 X155.285 Y147.463 E13.8209
G1 X155.274 Y147.490 E13.8221
G1 X155.036 Y147.571 E13.8330
G1 F2400 E13.3330
G0 F6000 X155.499 Y147.177
G0 X156.062 Y146.836
G0 X156.197 Y146.992
G0 X156.679 Y146.979
;WIDTH:0.208
G1 F1500 E13.8330
G1 F862 X156.572 Y147.046 E13.8363
;WIDTH:0.272
G1 X156.204 Y147.319 E13.8518
G0 F6000 X156.154 Y146.955
G0 X155.285 Y147.414
G0 X154.795 Y148.026
G0 X154.597 Y147.834
;WIDTH:0.132
G1 F862 X154.488 Y147.846 E13.8536
G1 X154.053 Y147.846 E13.8608
G0 F6000 X154.268 Y147.822
;WIDTH:0.370
G1 F862 X154.250 Y147.806 E13.8619
G1 X154.239 Y147.796 E13.8626
G1 X154.132 Y147.679 E13.8699
G1 X154.079 Y147.609 E13.8739
G1 X154.037 Y147.535 E13.8779
;WIDTH:0.423
G1 X153.989 Y147.414 E13.8847
G1 X153.941 Y147.294 E13.8916
;WIDTH:0.483
G1 X153.932 Y147.266 E13.8933
G1 X153.922 Y147.234 E13.8953
G1 X153.917 Y147.220 E13.8962
G1 X153.839 Y146.941 E13.9137
G1 F2400 E13.4137
G0 F6000 X154.144 Y147.238
;WIDTH:0.343
G1 F1500 E13.9137
G1 F862 X153.908 Y147.161 E13.9243
G1 X153.672 Y147.085 E13.9349
;WIDTH:0.289
G1 X153.520 Y147.060 E13.9405
G1 X153.458 Y147.057 E13.9427
G1 X153.222 Y147.080 E13.9513
G1 X153.160 Y147.093 E13.9535
G1 X153.082 Y147.132 E13.9567
G1 X153.027 Y147.174 E13.9592
G1 X153.002 Y147.196 E13.9604
;WIDTH:0.346
G1 X152.944 Y147.250 E13.9638
G1 X152.830 Y147.390 E13.9716
G1 X152.785 Y147.463 E13.9753
G1 X152.774 Y147.490 E13.9765
G1 X152.536 Y147.571 E13.9874
G1 F2400 E13.4874
G0 F6000 X152.999 Y147.177
G0 X153.562 Y146.836
G0 X153.697 Y146.991
G0 X154.176 Y146.977
;WIDTH:0.208
G1 F1500 E13.9874
G1 F862 X154.072 Y147.046 E13.9906
;WIDTH:0.272
G1 X153.704 Y147.319 E14.0062
G1 F2400 E13.5062
G0 F6000 X153.666 Y147.001
G0 X153.562 Y146.836
G0 X152.999 Y147.177
G0 X152.748 Y147.810
G0 X153.446 Y148.404
;WIDTH:0.160
G1 F1500 E14.0062
G1 F862 X153.012 Y148.404 E14.0148
G1 X152.902 Y148.414 E14.0170
G0 F6000 X153.085 Y148.303
;WIDTH:0.337
G1 F862 X153.250 Y148.443 E14.0261
G1 X153.260 Y148.453 E14.0267
G1 X153.367 Y148.570 E14.0334
G1 X153.420 Y148.640 E14.0371
G1 X153.462 Y148.714 E14.0407
G1 X153.535 Y148.900 E14.0491
G0 F6000 X153.319 Y149.668
;WIDTH:0.115
G1 F862 X153.239 Y149.663 E14.0502
G1 X152.784 Y149.678 E14.0567
G1 F2400 E13.5567
G0 F6000 X153.002 Y149.695
;WIDTH:0.337
G1 F1500 E14.0567
G1 F862 X152.945 Y149.749 E14.0600
G1 X152.830 Y149.890 E14.0677
G1 X152.785 Y149.963 E14.0713
G1 X152.774 Y149.990 E14.0725
G1 X152.536 Y150.071 E14.0831
G1 F2400 E13.5831
G0 F6000 X152.097 Y150.334
;WIDTH:0.132
G1 F1500 E14.0831
G1 F862 X151.988 Y150.346 E14.0849
G1 X151.553 Y150.346 E14.0921
G0 F6000 X151.768 Y150.322
;WIDTH:0.341
G1 F862 X151.750 Y150.306 E14.0931
G1 X151.739 Y150.296 E14.0937
G1 X151.632 Y150.179 E14.1005
G1 X151.579 Y150.109 E14.1042
G1 X151.538 Y150.035 E14.1078
G1 X151.464 Y149.849 E14.1163
G1 F2400 E13.6163
G0 F6000 X151.062 Y149.336
G0 X150.285 Y149.914
G0 X150.206 Y150.355
G0 X150.946 Y150.904
;WIDTH:0.160
G1 F1500 E14.1163
G1 F862 X150.512 Y150.904 E14.1250
G1 X150.402 Y150.914 E14.1272
G0 F6000 X150.585 Y150.803
;WIDTH:0.337
G1 F862 X150.750 Y150.943 E14.1363
G1 X150.760 Y150.953 E14.1369
G1 X150.867 Y151.070 E14.1435
G1 X150.920 Y151.140 E14.1472
G1 X150.962 Y151.214 E14.1508
G1 X151.035 Y151.400 E14.1592
G0 F6000 X150.819 Y152.168
;WIDTH:0.115
G1 F862 X150.739 Y152.163 E14.1603
G1 X150.284 Y152.178 E14.1669
G1 F2400 E13.6669
G0 F6000 X150.502 Y152.195
;WIDTH:0.337
G1 F1500 E14.1669
G1 F862 X150.445 Y152.249 E14.1702
G1 X150.330 Y152.390 E14.1778
G1 X150.285 Y152.463 E14.1814
G1 X150.274 Y152.490 E14.1826
G1 X150.036 Y152.571 E14.1932
G1 F2400 E13.6932
G0 F6000 X150.959 Y151.910
G0 X151.464 Y152.349
;WIDTH:0.341
G1 F1500 E14.1932
G1 F862 X151.538 Y152.535 E14.2017
G1 X151.579 Y152.609 E14.2053
G1 X151.632 Y152.679 E14.2091
G1 X151.739 Y152.796 E14.2158
G1 X151.750 Y152.806 E14.2164
G1 X151.768 Y152.822 E14.2175
G0 F6000 X151.553 Y152.846
;WIDTH:0.132
G1 F862 X151.988 Y152.846 E14.2246
G1 X152.097 Y152.834 E14.2264
G0 F6000 X152.463 Y153.677
;WIDTH:0.345
G1 F862 X152.226 Y153.760 E14.2372
G1 X152.214 Y153.785 E14.2384
G1 X152.174 Y153.853 E14.2418
G1 X152.079 Y153.975 E14.2485
G1 X152.057 Y154.001 E14.2499
G1 X151.880 Y154.146 E14.2598
G1 X151.858 Y154.142 E14.2607
G1 X151.837 Y154.139 E14.2617
;WIDTH:0.279
G1 X151.738 Y154.111 E14.2652
G1 X151.640 Y154.084 E14.2688
G1 F2400 E13.7688
G0 F6000 X151.711 Y154.173
G0 X152.571 Y153.340
G0 X153.085 Y153.303
;WIDTH:0.337
G1 F1500 E14.2688
G1 F862 X153.250 Y153.443 E14.2779
G1 X153.260 Y153.453 E14.2785
G1 X153.367 Y153.570 E14.2851
G1 X153.420 Y153.640 E14.2888
G1 X153.462 Y153.714 E14.2924
G1 X153.535 Y153.900 E14.3008
G1 F2400 E13.8008
G0 F6000 X152.902 Y153.414
;WIDTH:0.160
G1 F1500 E14.3008
G1 F862 X153.012 Y153.404 E14.3030
G1 X153.446 Y153.404 E14.3117
G0 F6000 X152.687 Y152.960
G0 X152.999 Y152.177
G0 X153.454 Y151.902
G0 X154.268 Y152.822
;WIDTH:0.341
G1 F862 X154.250 Y152.806 E14.3127
G1 X154.239 Y152.796 E14.3133
G1 X154.132 Y152.679 E14.3201
G1 X154.079 Y152.609 E14.3238
G1 X154.038 Y152.535 E14.3274
G1 X153.964 Y152.349 E14.3359
G1 F2400 E13.8359
G0 F6000 X153.319 Y152.168
;WIDTH:0.115
G1 F1500 E14.3359
G1 F862 X153.239 Y152.163 E14.3371
G1 X152.784 Y152.178 E14.3436
G1 F2400 E13.8436
G0 F6000 X153.002 Y152.195
;WIDTH:0.337
G1 F1500 E14.3436
G1 F862 X152.945 Y152.249 E14.3469
G1 X152.830 Y152.390 E14.3545
G1 X152.785 Y152.463 E14.3581
G1 X152.774 Y152.490 E14.3594
G1 X152.536 Y152.571 E14.3699
G1 F2400 E13.8699
G0 F6000 X153.118 Y152.080
G0 X153.535 Y151.400
G1 F1500 E14.3699
G1 F862 X153.462 Y151.214 E14.3783
G1 X153.420 Y151.140 E14.3819
G1 X153.367 Y151.070 E14.3856
G1 X153.260 Y150.953 E14.3923
G1 X153.250 Y150.943 E14.3929
G1 X153.085 Y150.803 E14.4020
G0 F6000 X153.446 Y150.904
;WIDTH:0.160
G1 F862 X153.012 Y150.904 E14.4106
G1 X152.902 Y150.914 E14.4128
G1 F2400 E13.9128
G0 F6000 X152.785 Y149.914
G0 X153.484 Y149.394
G0 X154.268 Y150.322
;WIDTH:0.341
G1 F1500 E14.4128
G1 F862 X154.250 Y150.306 E14.4138
G1 X154.239 Y150.296 E14.4145
G1 X154.132 Y150.179 E14.4212
G1 X154.079 Y150.109 E14.4250
G1 X154.038 Y150.035 E14.4286
G1 X153.964 Y149.849 E14.4371
G0 F6000 X154.053 Y150.346
;WIDTH:0.132
G1 F862 X154.488 Y150.346 E14.4442
G1 X154.597 Y150.334 E14.4460
G0 F6000 X154.963 Y151.177
;WIDTH:0.345
G1 F862 X154.726 Y151.260 E14.4568
G1 X154.714 Y151.285 E14.4580
G1 X154.674 Y151.353 E14.4614
G1 X154.579 Y151.475 E14.4681
G1 X154.557 Y151.501 E14.4695
G1 X154.380 Y151.646 E14.4794
G1 X154.358 Y151.642 E14.4804
G1 X154.337 Y151.639 E14.4813
;WIDTH:0.279
G1 X154.238 Y151.611 E14.4848
G1 X154.140 Y151.584 E14.4884
G1 F2400 E13.9884
G0 F6000 X154.211 Y151.673
G0 X155.071 Y150.840
G0 X155.585 Y150.803
;WIDTH:0.337
G1 F1500 E14.4884
G1 F862 X155.750 Y150.943 E14.4975
G1 X155.760 Y150.953 E14.4981
G1 X155.867 Y151.070 E14.5047
G1 X155.920 Y151.140 E14.5084
G1 X155.962 Y151.214 E14.5120
G1 X156.035 Y151.400 E14.5204
G1 F2400 E14.0204
G0 F6000 X155.402 Y150.914
;WIDTH:0.160
G1 F1500 E14.5204
G1 F862 X155.512 Y150.904 E14.5226
G1 X155.946 Y150.904 E14.5313
G1 F2400 E14.0313
G0 F6000 X156.041 Y151.551
G0 X155.284 Y152.178
;WIDTH:0.115
G1 F1500 E14.5313
G1 F862 X155.739 Y152.163 E14.5378
G1 X155.819 Y152.168 E14.5389
G0 F6000 X155.502 Y152.195
;WIDTH:0.337
G1 F862 X155.445 Y152.249 E14.5422
G1 X155.330 Y152.390 E14.5499
G1 X155.285 Y152.463 E14.5535
G1 X155.274 Y152.490 E14.5547
G1 X155.036 Y152.571 E14.5653
G1 F2400 E14.0653
G0 F6000 X155.959 Y151.910
G0 X156.464 Y152.349
;WIDTH:0.346
G1 F1500 E14.5653
G1 F862 X156.538 Y152.535 E14.5739
G1 X156.576 Y152.605 E14.5774
G1 X156.630 Y152.680 E14.5814
G1 X156.679 Y152.734 E14.5845
G1 X156.700 Y152.756 E14.5858
G1 X156.740 Y152.794 E14.5882
G1 X156.769 Y152.818 E14.5898
G0 F6000 X156.542 Y152.834
;WIDTH:0.132
G1 F862 X156.988 Y152.846 E14.5972
G1 X157.097 Y152.834 E14.5990
G0 F6000 X157.463 Y153.677
;WIDTH:0.345
G1 F862 X157.226 Y153.760 E14.6098
G1 X157.214 Y153.785 E14.6110
G1 X157.174 Y153.853 E14.6144
G1 X157.079 Y153.975 E14.6210
G1 X157.057 Y154.001 E14.6225
G1 X156.827 Y154.189 E14.6353
G0 F6000 X157.229 Y154.051
;WIDTH:0.158
G1 F862 X156.768 Y154.095 E14.6444
G1 X156.663 Y154.089 E14.6465
G1 F2400 E14.1465
G0 F6000 X156.536 Y155.083
G0 X157.137 Y155.565
G0 X157.921 Y154.729
;WIDTH:0.315
G1 F1500 E14.6465
G1 F862 X157.881 Y154.812 E14.6501
G1 X157.812 Y154.914 E14.6549
G1 X157.785 Y154.964 E14.6572
G1 X157.774 Y154.990 E14.6583
G1 X157.536 Y155.071 E14.6681
G1 F2400 E14.1681
G0 F6000 X157.097 Y155.334
;WIDTH:0.132
G1 F1500 E14.6681
G1 F862 X156.988 Y155.346 E14.6699
G1 X156.542 Y155.334 E14.6773
G0 F6000 X156.769 Y155.318
;WIDTH:0.346
G1 F862 X156.740 Y155.294 E14.6789
G1 X156.700 Y155.256 E14.6813
G1 X156.679 Y155.234 E14.6826
G1 X156.630 Y155.180 E14.6858
G1 X156.576 Y155.105 E14.6897
G1 X156.538 Y155.035 E14.6932
G1 X156.464 Y154.849 E14.7018
G1 F2400 E14.2018
G0 F6000 X155.819 Y154.668
;WIDTH:0.115
G1 F1500 E14.7018
G1 F862 X155.739 Y154.663 E14.7030
G1 X155.284 Y154.678 E14.7095
G1 F2400 E14.2095
G0 F6000 X155.502 Y154.695
;WIDTH:0.337
G1 F1500 E14.7095
G1 F862 X155.445 Y154.749 E14.7128
G1 X155.330 Y154.890 E14.7205
G1 X155.285 Y154.963 E14.7241
G1 X155.274 Y154.990 E14.7253
G1 X155.036 Y155.071 E14.7358
G1 F2400 E14.2358
G0 F6000 X154.597 Y155.334
;WIDTH:0.132
G1 F1500 E14.7358
G1 F862 X154.488 Y155.346 E14.7377
G1 X154.053 Y155.346 E14.7448
G0 F6000 X154.268 Y155.322
;WIDTH:0.341
G1 F862 X154.250 Y155.306 E14.7458
G1 X154.239 Y155.296 E14.7465
G1 X154.132 Y155.179 E14.7532
G1 X154.079 Y155.109 E14.7570
G1 X154.038 Y155.035 E14.7605
G1 X153.964 Y154.849 E14.7691
G1 F2400 E14.2691
G0 F6000 X153.319 Y154.668
;WIDTH:0.115
G1 F1500 E14.7691
G1 F862 X153.239 Y154.663 E14.7702
G1 X152.784 Y154.678 E14.7767
G1 F2400 E14.2767
G0 F6000 X153.002 Y154.695
;WIDTH:0.337
G1 F1500 E14.7767
G1 F862 X152.945 Y154.749 E14.7800
G1 X152.830 Y154.890 E14.7877
G1 X152.785 Y154.963 E14.7913
G1 X152.774 Y154.990 E14.7925
G1 X152.536 Y155.071 E14.8031
G1 F2400 E14.3031
G0 F6000 X152.097 Y155.334
;WIDTH:0.132
G1 F1500 E14.8031
G1 F862 X151.988 Y155.346 E14.8049
G1 X151.553 Y155.346 E14.8121
G0 F6000 X151.768 Y155.322
;WIDTH:0.341
G1 F862 X151.750 Y155.306 E14.8131
G1 X151.739 Y155.296 E14.8137
G1 X151.632 Y155.179 E14.8205
G1 X151.579 Y155.109 E14.8242
G1 X151.538 Y155.035 E14.8278
G1 X151.464 Y154.849 E14.8363
G1 F2400 E14.3363
G0 F6000 X150.819 Y154.668
;WIDTH:0.115
G1 F1500 E14.8363
G1 F862 X150.739 Y154.663 E14.8375
G1 X150.284 Y154.678 E14.8440
G1 F2400 E14.3440
G0 F6000 X150.502 Y154.695
;WIDTH:0.337
G1 F1500 E14.8440
G1 F862 X150.445 Y154.749 E14.8473
G1 X150.330 Y154.890 E14.8549
G1 X150.285 Y154.963 E14.8585
G1 X150.274 Y154.990 E14.8598
G1 X150.036 Y155.071 E14.8703
G1 F2400 E14.3703
G0 F6000 X149.597 Y155.334
;WIDTH:0.132
G1 F1500 E14.8703
G1 F862 X149.488 Y155.346 E14.8721
G1 X149.053 Y155.346 E14.8793
G0 F6000 X149.268 Y155.322
;WIDTH:0.341
G1 F862 X149.250 Y155.306 E14.8803
G1 X149.239 Y155.296 E14.8809
G1 X149.132 Y155.179 E14.8877
G1 X149.079 Y155.109 E14.8914
G1 X149.038 Y155.035 E14.8950
G1 X148.964 Y154.849 E14.9035
G1 F2400 E14.4035
G0 F6000 X148.319 Y154.668
;WIDTH:0.115
G1 F1500 E14.9035
G1 F862 X148.239 Y154.663 E14.9047
G1 X147.784 Y154.678 E14.9112
G1 F2400 E14.4112
G0 F6000 X148.002 Y154.695
;WIDTH:0.337
G1 F1500 E14.9112
G1 F862 X147.945 Y154.749 E14.9145
G1 X147.830 Y154.890 E14.9222
G1 X147.785 Y154.963 E14.9258
G1 X147.774 Y154.990 E14.9270
G1 X147.536 Y155.071 E14.9376
G1 F2400 E14.4376
G0 F6000 X148.119 Y154.579
G0 X148.535 Y153.900
G1 F1500 E14.9376
G1 F862 X148.462 Y153.714 E14.9460
G1 X148.423 Y153.644 E14.9493
G1 X148.369 Y153.569 E14.9532
G1 X148.320 Y153.515 E14.9563
G1 X148.299 Y153.493 E14.9576
G1 X148.259 Y153.455 E14.9599
G1 X148.078 Y153.305 E14.9698
G0 F6000 X148.446 Y153.404
;WIDTH:0.163
G1 F862 X148.012 Y153.404 E14.9786
G1 X147.902 Y153.414 E14.9808
G1 F2400 E14.4808
G0 F6000 X147.968 Y153.334
G0 X147.687 Y152.960
G0 X147.999 Y152.177
G0 X148.454 Y151.902
G0 X149.268 Y152.822
;WIDTH:0.341
G1 F1500 E14.9808
G1 F862 X149.250 Y152.806 E14.9819
G1 X149.239 Y152.796 E14.9825
G1 X149.132 Y152.679 E14.9892
G1 X149.079 Y152.609 E14.9930
G1 X149.038 Y152.535 E14.9966
G1 X148.964 Y152.349 E15.0051
G0 F6000 X149.053 Y152.846
;WIDTH:0.132
G1 F862 X149.488 Y152.846 E15.0122
G1 X149.597 Y152.834 E15.0140
G0 F6000 X149.963 Y153.677
;WIDTH:0.345
G1 F862 X149.726 Y153.760 E15.0248
G1 X149.714 Y153.785 E15.0260
G1 X149.674 Y153.853 E15.0294
G1 X149.579 Y153.975 E15.0361
G1 X149.557 Y154.001 E15.0376
G1 X149.380 Y154.146 E15.0474
G1 X149.358 Y154.142 E15.0484
G1 X149.337 Y154.139 E15.0493
;WIDTH:0.279
G1 X149.238 Y154.111 E15.0529
G1 X149.140 Y154.084 E15.0564
G1 F2400 E14.5564
G0 F6000 X149.211 Y154.173
G0 X150.071 Y153.340
G0 X150.585 Y153.303
;WIDTH:0.337
G1 F1500 E15.0564
G1 F862 X150.750 Y153.443 E15.0655
G1 X150.760 Y153.453 E15.0661
G1 X150.867 Y153.570 E15.0727
G1 X150.920 Y153.640 E15.0764
G1 X150.962 Y153.714 E15.0800
G1 X151.035 Y153.900 E15.0884
G1 F2400 E14.5884
G0 F6000 X150.402 Y153.414
;WIDTH:0.160
G1 F1500 E15.0884
G1 F862 X150.512 Y153.404 E15.0906
G1 X150.946 Y153.404 E15.0993
G0 F6000 X151.064 Y154.203
G0 X150.285 Y154.914
G0 X150.230 Y155.222
G0 X150.585 Y155.803
;WIDTH:0.337
G1 F862 X150.750 Y155.943 E15.1084
G1 X150.760 Y155.953 E15.1090
G1 X150.867 Y156.070 E15.1156
G1 X150.920 Y156.140 E15.1193
G1 X150.962 Y156.214 E15.1229
G1 X151.035 Y156.400 E15.1313
G1 F2400 E14.6313
G0 F6000 X150.402 Y155.914
;WIDTH:0.160
G1 F1500 E15.1313
G1 F862 X150.512 Y155.904 E15.1335
G1 X150.946 Y155.904 E15.1422
G1 F2400 E14.6422
G0 F6000 X150.342 Y155.671
G0 X149.963 Y156.177
;WIDTH:0.345
G1 F1500 E15.1422
G1 F862 X149.726 Y156.260 E15.1530
G1 X149.714 Y156.285 E15.1542
G1 X149.674 Y156.353 E15.1576
G1 X149.579 Y156.475 E15.1642
G1 X149.557 Y156.501 E15.1657
G1 X149.380 Y156.646 E15.1755
G1 X149.358 Y156.642 E15.1765
G1 X149.337 Y156.639 E15.1774
;WIDTH:0.279
G1 X149.238 Y156.611 E15.1810
G1 X149.140 Y156.584 E15.1845
G1 F2400 E14.6845
G0 F6000 X149.211 Y156.673
G0 X148.936 Y157.047
G0 X149.251 Y157.827
G0 X149.726 Y158.106
G0 X149.847 Y158.002
G0 X150.490 Y157.208
;WIDTH:0.340
G1 F1500 E15.1845
G1 F862 X150.443 Y157.247 E15.1871
G1 X150.420 Y157.274 E15.1886
G1 X150.325 Y157.396 E15.1952
G1 X150.285 Y157.464 E15.1985
G1 X150.265 Y157.509 E15.2006
;WIDTH:0.404
G1 X150.197 Y157.701 E15.2109
G1 X150.179 Y157.752 E15.2136
;WIDTH:0.457
G1 X150.167 Y157.786 E15.2156
G1 X150.093 Y158.063 E15.2320
G1 F2400 E14.7320
G0 F6000 X150.269 Y157.199
;WIDTH:0.108
G1 F1500 E15.2320
G1 F862 X150.739 Y157.167 E15.2383
G1 X150.805 Y157.167 E15.2392
G1 F2400 E14.7392
G0 F6000 X150.394 Y157.762
;WIDTH:0.346
G1 F1500 E15.2392
G1 F862 X149.929 Y157.914 E15.2603
G1 X149.861 Y157.926 E15.2633
;WIDTH:0.272
G1 X149.794 Y157.939 E15.2656
G1 X149.729 Y157.943 E15.2678
G1 X149.475 Y157.920 E15.2765
G1 X149.412 Y157.908 E15.2787
;WIDTH:0.338
G1 X149.329 Y157.865 E15.2826
G1 X149.276 Y157.827 E15.2854
G1 X149.250 Y157.805 E15.2868
G1 X149.237 Y157.793 E15.2875
G1 X149.106 Y157.649 E15.2957
G1 X149.077 Y157.611 E15.2978
G1 X149.036 Y157.536 E15.3014
G1 X148.959 Y157.349 E15.3099
G1 F2400 E14.8099
G0 F6000 X149.251 Y157.827
G0 X149.726 Y158.106
G0 X149.815 Y158.031
G0 X150.438 Y158.015
;WIDTH:0.253
G1 F1500 E15.3099
G1 F862 X150.302 Y157.936 E15.3148
;WIDTH:0.324
G1 X149.952 Y157.686 E15.3322
G1 F2400 E14.8322
G0 F6000 X151.066 Y156.826
G0 X151.694 Y157.686
G0 X152.226 Y158.106
G0 X152.340 Y157.988
G0 X152.452 Y157.686
;WIDTH:0.253
G1 F1500 E15.3322
G1 F862 X152.802 Y157.936 E15.3458
G1 X152.938 Y158.015 E15.3508
G1 F2400 E14.8508
G0 F6000 X152.894 Y157.762
;WIDTH:0.346
G1 F1500 E15.3508
G1 F862 X152.429 Y157.914 E15.3719
G1 X152.361 Y157.926 E15.3749
;WIDTH:0.272
G1 X152.294 Y157.939 E15.3772
G1 X152.229 Y157.943 E15.3794
G1 X151.975 Y157.920 E15.3880
G1 X151.912 Y157.908 E15.3902
;WIDTH:0.338
G1 X151.829 Y157.865 E15.3942
G1 X151.776 Y157.827 E15.3969
G1 X151.750 Y157.805 E15.3983
G1 X151.737 Y157.793 E15.3991
G1 X151.606 Y157.649 E15.4073
G1 X151.577 Y157.611 E15.4093
G1 X151.536 Y157.536 E15.4129
G1 X151.459 Y157.349 E15.4214
G1 F2400 E14.9214
G0 F6000 X151.694 Y157.735
G0 X152.593 Y158.063
;WIDTH:0.457
G1 F1500 E15.4214
G1 F862 X152.667 Y157.786 E15.4378
;WIDTH:0.404
G1 X152.679 Y157.752 E15.4396
G1 X152.697 Y157.701 E15.4423
;WIDTH:0.340
G1 X152.765 Y157.509 E15.4510
G1 X152.785 Y157.464 E15.4530
G1 X152.825 Y157.396 E15.4564
G1 X152.920 Y157.274 E15.4629
G1 X152.943 Y157.247 E15.4644
G1 X152.990 Y157.208 E15.4670
G1 F2400 E14.9670
G0 F6000 X152.769 Y157.199
;WIDTH:0.108
G1 F1500 E15.4670
G1 F862 X153.239 Y157.167 E15.4734
G1 X153.305 Y157.167 E15.4743
G1 F2400 E14.9743
G0 F6000 X153.444 Y156.260
G0 X152.902 Y155.914
;WIDTH:0.160
G1 F1500 E15.4743
G1 F862 X153.012 Y155.904 E15.4765
G1 X153.446 Y155.904 E15.4851
G0 F6000 X153.085 Y155.803
;WIDTH:0.337
G1 F862 X153.250 Y155.943 E15.4942
G1 X153.260 Y155.953 E15.4948
G1 X153.367 Y156.070 E15.5015
G1 X153.420 Y156.140 E15.5052
G1 X153.462 Y156.214 E15.5088
G1 X153.535 Y156.400 E15.5172
G1 F2400 E15.0172
G0 F6000 X152.851 Y155.720
G0 X152.463 Y156.177
;WIDTH:0.345
G1 F1500 E15.5172
G1 F862 X152.226 Y156.260 E15.5280
G1 X152.214 Y156.285 E15.5292
G1 X152.174 Y156.353 E15.5326
G1 X152.079 Y156.475 E15.5392
G1 X152.057 Y156.501 E15.5407
G1 X151.880 Y156.646 E15.5505
G1 X151.858 Y156.642 E15.5515
G1 X151.837 Y156.639 E15.5524
;WIDTH:0.279
G1 X151.738 Y156.611 E15.5560
G1 X151.640 Y156.584 E15.5595
G1 F2400 E15.0595
G0 F6000 X151.711 Y156.673
G0 X152.774 Y155.644
G0 X153.830 Y156.799
G0 X154.211 Y156.673
G0 X154.140 Y156.584
G1 F1500 E15.5595
G1 F862 X154.238 Y156.611 E15.5630
;WIDTH:0.345
G1 X154.337 Y156.639 E15.5675
G1 X154.358 Y156.642 E15.5684
G1 X154.380 Y156.646 E15.5693
G1 X154.557 Y156.501 E15.5792
G1 X154.579 Y156.475 E15.5807
G1 X154.674 Y156.353 E15.5873
G1 X154.714 Y156.285 E15.5907
G1 X154.726 Y156.260 E15.5919
G1 X154.963 Y156.177 E15.6027
G1 F2400 E15.1027
G0 F6000 X155.585 Y155.803
;WIDTH:0.337
G1 F1500 E15.6027
G1 F862 X155.750 Y155.943 E15.6118
G1 X155.760 Y155.953 E15.6124
G1 X155.867 Y156.070 E15.6191
G1 X155.920 Y156.140 E15.6228
G1 X155.962 Y156.214 E15.6263
G1 X156.035 Y156.400 E15.6347
G1 F2400 E15.1347
G0 F6000 X155.402 Y155.914
;WIDTH:0.160
G1 F1500 E15.6347
G1 F862 X155.512 Y155.904 E15.6369
G1 X155.946 Y155.904 E15.6456
G1 F2400 E15.1456
G0 F6000 X156.041 Y156.551
G0 X155.269 Y157.199
;WIDTH:0.108
G1 F1500 E15.6456
G1 F862 X155.739 Y157.167 E15.6519
G1 X155.805 Y157.167 E15.6528
G0 F6000 X155.490 Y157.208
;WIDTH:0.340
G1 F862 X155.443 Y157.247 E15.6554
G1 X155.420 Y157.274 E15.6569
G1 X155.325 Y157.396 E15.6635
G1 X155.285 Y157.464 E15.6668
G1 X155.265 Y157.509 E15.6689
;WIDTH:0.404
G1 X155.197 Y157.701 E15.6792
G1 X155.179 Y157.752 E15.6819
;WIDTH:0.457
G1 X155.167 Y157.786 E15.6840
G1 X155.093 Y158.063 E15.7003
G0 F6000 X155.394 Y157.762
;WIDTH:0.346
G1 F862 X154.929 Y157.914 E15.7214
G1 X154.861 Y157.926 E15.7244
;WIDTH:0.272
G1 X154.794 Y157.939 E15.7267
G1 X154.729 Y157.943 E15.7289
G1 X154.475 Y157.920 E15.7376
G1 X154.412 Y157.908 E15.7397
;WIDTH:0.338
G1 X154.329 Y157.865 E15.7437
G1 X154.276 Y157.827 E15.7464
G1 X154.250 Y157.805 E15.7479
G1 X154.237 Y157.793 E15.7486
G1 X154.106 Y157.649 E15.7568
G1 X154.077 Y157.611 E15.7588
G1 X154.036 Y157.536 E15.7624
G1 X153.959 Y157.349 E15.7710
G1 F2400 E15.2710
G0 F6000 X154.251 Y157.827
G0 X154.726 Y158.106
G0 X154.815 Y158.031
G0 X155.438 Y158.015
;WIDTH:0.253
G1 F1500 E15.7710
G1 F862 X155.302 Y157.936 E15.7759
;WIDTH:0.324
G1 X154.952 Y157.686 E15.7933
G1 F2400 E15.2933
G0 F6000 X155.946 Y156.917
G0 X156.460 Y157.348
;WIDTH:0.337
G1 F1500 E15.7933
G1 F862 X156.538 Y157.535 E15.8018
G1 X156.576 Y157.605 E15.8052
G1 X156.630 Y157.680 E15.8091
G1 X156.679 Y157.734 E15.8121
G1 X156.700 Y157.756 E15.8134
G1 X156.736 Y157.790 E15.8155
G1 X156.839 Y157.869 E15.8209
;WIDTH:0.272
G1 X156.911 Y157.908 E15.8237
G1 X156.975 Y157.920 E15.8259
G1 X157.229 Y157.943 E15.8346
G1 X157.294 Y157.939 E15.8368
;WIDTH:0.346
G1 X157.361 Y157.926 E15.8397
G1 X157.429 Y157.914 E15.8427
G1 X157.894 Y157.762 E15.8638
G1 F2400 E15.3638
G0 F6000 X157.452 Y157.686
;WIDTH:0.253
G1 F1500 E15.8638
G1 F862 X157.802 Y157.936 E15.8774
G1 X157.938 Y158.015 E15.8824
G0 F6000 X157.593 Y158.063
;WIDTH:0.457
G1 F862 X157.667 Y157.786 E15.8987
;WIDTH:0.404
G1 X157.679 Y157.752 E15.9005
G1 X157.697 Y157.701 E15.9032
;WIDTH:0.315
G1 X157.765 Y157.509 E15.9112
G1 X157.785 Y157.464 E15.9132
G1 X157.812 Y157.414 E15.9154
G1 X157.881 Y157.312 E15.9203
G1 X157.921 Y157.229 E15.9239
G1 F2400 E15.4239
G0 F6000 X157.229 Y156.551
;WIDTH:0.158
G1 F1500 E15.9239
G1 F862 X156.768 Y156.595 E15.9330
G1 X156.663 Y156.589 E15.9351
G0 F6000 X156.827 Y156.689
;WIDTH:0.345
G1 F862 X157.057 Y156.501 E15.9479
G1 X157.079 Y156.475 E15.9493
G1 X157.174 Y156.353 E15.9560
G1 X157.214 Y156.285 E15.9594
G1 X157.226 Y156.260 E15.9606
G1 X157.463 Y156.177 E15.9714
G1 F2400 E15.4714
G0 F6000 X157.935 Y155.933
;WIDTH:0.124
G1 F1500 E15.9714
G1 F862 X158.002 Y155.857 E15.9729
G1 X158.024 Y155.768 E15.9744
G0 F6000 X156.678 Y155.258
G0 X156.433 Y154.548
G0 X157.476 Y153.384
G0 X157.935 Y153.433
G1 F862 X158.002 Y153.357 E15.9759
G1 X158.024 Y153.268 E15.9773
G1 F2400 E15.4773
G0 F6000 X157.536 Y152.571
;WIDTH:0.315
G1 F1500 E15.9773
G1 F862 X157.774 Y152.490 E15.9872
G1 X157.785 Y152.464 E15.9883
G1 X157.812 Y152.414 E15.9906
G1 X157.881 Y152.312 E15.9954
G1 X157.921 Y152.229 E15.9990
G1 F2400 E15.4990
G0 F6000 X157.229 Y151.551
;WIDTH:0.158
G1 F1500 E15.9990
G1 F862 X156.768 Y151.595 E16.0081
G1 X156.663 Y151.589 E16.0102
G0 F6000 X156.827 Y151.689
;WIDTH:0.345
G1 F862 X157.057 Y151.501 E16.0230
G1 X157.079 Y151.475 E16.0245
G1 X157.174 Y151.353 E16.0311
G1 X157.214 Y151.285 E16.0345
G1 X157.226 Y151.260 E16.0357
G1 X157.463 Y151.177 E16.0465
G1 F2400 E15.5465
G0 F6000 X157.935 Y150.933
;WIDTH:0.124
G1 F1500 E16.0465
G1 F862 X158.002 Y150.857 E16.0481
G1 X158.024 Y150.768 E16.0495
G0 F6000 X157.331 Y151.035
G0 X156.433 Y152.048
G0 X156.062 Y151.836
G0 X155.285 Y152.414
G0 X155.206 Y152.855
G0 X155.946 Y153.404
;WIDTH:0.160
G1 F862 X155.512 Y153.404 E16.0582
G1 X155.402 Y153.414 E16.0604
G0 F6000 X155.585 Y153.303
;WIDTH:0.337
G1 F862 X155.750 Y153.443 E16.0695
G1 X155.760 Y153.453 E16.0700
G1 X155.867 Y153.570 E16.0767
G1 X155.920 Y153.640 E16.0804
G1 X155.962 Y153.714 E16.0840
G1 X156.035 Y153.900 E16.0924
G1 F2400 E15.5924
G0 F6000 X155.351 Y153.220
G0 X154.963 Y153.677
;WIDTH:0.345
G1 F1500 E16.0924
G1 F862 X154.726 Y153.760 E16.1032
G1 X154.714 Y153.785 E16.1044
G1 X154.674 Y153.853 E16.1078
G1 X154.579 Y153.975 E16.1144
G1 X154.557 Y154.001 E16.1159
G1 X154.380 Y154.146 E16.1257
G1 X154.358 Y154.142 E16.1267
G1 X154.337 Y154.139 E16.1276
;WIDTH:0.279
G1 X154.238 Y154.111 E16.1312
G1 X154.140 Y154.084 E16.1347
G1 F2400 E15.6347
G0 F6000 X154.211 Y154.173
G0 X154.663 Y153.760
G0 X154.597 Y152.834
;WIDTH:0.132
G1 F1500 E16.1347
G1 F862 X154.488 Y152.846 E16.1365
G1 X154.053 Y152.846 E16.1437
G1 F2400 E15.6437
G0 F6000 X153.249 Y150.923
G0 X152.865 Y150.698
G0 X152.463 Y151.177
;WIDTH:0.345
G1 F1500 E16.1437
G1 F862 X152.226 Y151.260 E16.1545
G1 X152.214 Y151.285 E16.1557
G1 X152.174 Y151.353 E16.1591
G1 X152.079 Y151.475 E16.1657
G1 X152.057 Y151.501 E16.1672
G1 X151.880 Y151.646 E16.1771
G1 X151.858 Y151.642 E16.1780
G1 X151.837 Y151.639 E16.1789
;WIDTH:0.279
G1 X151.738 Y151.611 E16.1825
G1 X151.640 Y151.584 E16.1860
G1 F2400 E15.6860
G0 F6000 X151.711 Y151.673
G0 X151.448 Y151.928
G0 X150.187 Y150.460
G0 X150.501 Y149.916
G0 X150.819 Y149.668
;WIDTH:0.115
G1 F1500 E16.1860
G1 F862 X150.739 Y149.663 E16.1872
G1 X150.284 Y149.678 E16.1937
G1 F2400 E15.6937
G0 F6000 X150.502 Y149.695
;WIDTH:0.337
G1 F1500 E16.1937
G1 F862 X150.445 Y149.749 E16.1970
G1 X150.330 Y149.890 E16.2047
G1 X150.285 Y149.963 E16.2083
G1 X150.274 Y149.990 E16.2095
G1 X150.036 Y150.071 E16.2201
G1 F2400 E15.7201
G0 F6000 X150.618 Y149.580
G0 X151.035 Y148.900
G1 F1500 E16.2201
G1 F862 X150.962 Y148.714 E16.2285
G1 X150.920 Y148.640 E16.2320
G1 X150.867 Y148.570 E16.2357
G1 X150.760 Y148.453 E16.2424
G1 X150.750 Y148.443 E16.2430
G1 X150.585 Y148.303 E16.2521
G0 F6000 X150.946 Y148.404
;WIDTH:0.160
G1 F862 X150.512 Y148.404 E16.2608
G1 X150.402 Y148.414 E16.2630
G1 F2400 E15.7630
G0 F6000 X150.285 Y147.414
G0 X150.499 Y147.177
G0 X151.062 Y146.836
G0 X151.236 Y147.089
G0 X151.768 Y147.822
;WIDTH:0.370
G1 F1500 E16.2630
G1 F862 X151.750 Y147.806 E16.2641
G1 X151.739 Y147.796 E16.2648
G1 X151.632 Y147.679 E16.2721
G1 X151.579 Y147.609 E16.2761
G1 X151.537 Y147.535 E16.2801
;WIDTH:0.423
G1 X151.489 Y147.414 E16.2869
G1 X151.441 Y147.294 E16.2937
;WIDTH:0.483
G1 X151.432 Y147.266 E16.2955
G1 X151.422 Y147.234 E16.2975
G1 X151.417 Y147.220 E16.2984
G1 X151.339 Y146.941 E16.3159
G1 F2400 E15.8159
G0 F6000 X151.553 Y147.846
;WIDTH:0.132
G1 F1500 E16.3159
G1 F862 X151.988 Y147.846 E16.3230
G1 X152.097 Y147.834 E16.3248
G1 F2400 E15.8248
G0 F6000 X151.644 Y147.238
;WIDTH:0.343
G1 F1500 E16.3248
G1 F862 X151.408 Y147.161 E16.3355
G1 X151.172 Y147.085 E16.3461
;WIDTH:0.289
G1 X151.020 Y147.060 E16.3516
G1 X150.958 Y147.057 E16.3539
G1 X150.722 Y147.080 E16.3624
G1 X150.660 Y147.093 E16.3647
G1 X150.582 Y147.132 E16.3678
G1 X150.527 Y147.174 E16.3703
G1 X150.502 Y147.196 E16.3715
;WIDTH:0.346
G1 X150.444 Y147.250 E16.3749
G1 X150.330 Y147.390 E16.3827
G1 X150.285 Y147.463 E16.3864
G1 X150.274 Y147.490 E16.3877
G1 X150.036 Y147.571 E16.3985
G1 F2400 E15.8985
G0 F6000 X150.499 Y147.177
G0 X151.062 Y146.836
G0 X151.197 Y146.991
G0 X151.676 Y146.977
;WIDTH:0.208
G1 F1500 E16.3985
G1 F862 X151.572 Y147.046 E16.4018
;WIDTH:0.272
G1 X151.204 Y147.319 E16.4173
G0 F6000 X152.463 Y148.677
;WIDTH:0.345
G1 F862 X152.226 Y148.760 E16.4281
G1 X152.214 Y148.785 E16.4293
G1 X152.174 Y148.853 E16.4327
G1 X152.079 Y148.975 E16.4394
G1 X152.057 Y149.001 E16.4408
G1 X151.880 Y149.146 E16.4507
G1 X151.858 Y149.142 E16.4517
G1 X151.837 Y149.139 E16.4526
;WIDTH:0.279
G1 X151.738 Y149.111 E16.4561
G1 X151.640 Y149.084 E16.4597
G1 F2400 E15.9597
G0 F6000 X151.711 Y149.173
G0 X151.448 Y149.428
G0 X150.274 Y148.144
G0 X149.963 Y148.677
;WIDTH:0.345
G1 F1500 E16.4597
G1 F862 X149.726 Y148.760 E16.4705
G1 X149.714 Y148.785 E16.4717
G1 X149.674 Y148.853 E16.4751
G1 X149.579 Y148.975 E16.4817
G1 X149.557 Y149.001 E16.4832
G1 X149.380 Y149.146 E16.4930
G1 X149.358 Y149.142 E16.4940
G1 X149.337 Y149.139 E16.4949
;WIDTH:0.279
G1 X149.238 Y149.111 E16.4985
G1 X149.140 Y149.084 E16.5020
G1 F2400 E16.0020
G0 F6000 X149.211 Y149.173
G0 X149.663 Y148.760
G0 X149.597 Y147.834
;WIDTH:0.132
G1 F1500 E16.5020
G1 F862 X149.488 Y147.846 E16.5038
G1 X149.053 Y147.846 E16.5110
G0 F6000 X149.268 Y147.822
;WIDTH:0.370
G1 F862 X149.250 Y147.806 E16.5121
G1 X149.239 Y147.796 E16.5128
G1 X149.132 Y147.679 E16.5201
G1 X149.079 Y147.609 E16.5242
G1 X149.037 Y147.535 E16.5281
;WIDTH:0.423
G1 X148.989 Y147.414 E16.5350
G1 X148.941 Y147.294 E16.5418
;WIDTH:0.483
G1 X148.932 Y147.266 E16.5436
G1 X148.922 Y147.234 E16.5456
G1 X148.917 Y147.220 E16.5465
G1 X148.839 Y146.941 E16.5639
G1 F2400 E16.0639
G0 F6000 X149.144 Y147.238
;WIDTH:0.343
G1 F1500 E16.5639
G1 F862 X148.908 Y147.161 E16.5745
G1 X148.672 Y147.085 E16.5851
;WIDTH:0.289
G1 X148.520 Y147.060 E16.5907
G1 X148.458 Y147.057 E16.5929
G1 X148.222 Y147.080 E16.6015
G1 X148.160 Y147.093 E16.6038
G1 X148.082 Y147.132 E16.6069
G1 X148.027 Y147.174 E16.6094
G1 X148.002 Y147.196 E16.6106
;WIDTH:0.346
G1 X147.944 Y147.250 E16.6140
G1 X147.830 Y147.390 E16.6218
G1 X147.785 Y147.463 E16.6255
G1 X147.774 Y147.490 E16.6268
G1 X147.536 Y147.571 E16.6376
G1 F2400 E16.1376
G0 F6000 X147.999 Y147.177
G0 X148.562 Y146.836
G0 X148.697 Y146.992
G0 X149.176 Y146.977
;WIDTH:0.208
G1 F1500 E16.6376
G1 F862 X149.072 Y147.046 E16.6409
;WIDTH:0.272
G1 X148.704 Y147.319 E16.6564
G1 F2400 E16.1564
G0 F6000 X148.666 Y147.002
G0 X148.562 Y146.836
G0 X147.999 Y147.177
G0 X147.748 Y147.810
G0 X148.446 Y148.404
;WIDTH:0.163
G1 F1500 E16.6564
G1 F862 X148.012 Y148.404 E16.6652
G1 X147.902 Y148.414 E16.6675
G0 F6000 X148.078 Y148.305
;WIDTH:0.337
G1 F862 X148.259 Y148.455 E16.6774
G1 X148.299 Y148.493 E16.6797
G1 X148.320 Y148.515 E16.6810
G1 X148.369 Y148.569 E16.6840
G1 X148.423 Y148.644 E16.6879
G1 X148.462 Y148.714 E16.6913
G1 X148.535 Y148.900 E16.6997
G0 F6000 X148.319 Y149.668
;WIDTH:0.115
G1 F862 X148.239 Y149.663 E16.7008
G1 X147.784 Y149.678 E16.7073
G1 F2400 E16.2073
G0 F6000 X148.002 Y149.695
;WIDTH:0.337
G1 F1500 E16.7073
G1 F862 X147.945 Y149.749 E16.7106
G1 X147.830 Y149.890 E16.7183
G1 X147.785 Y149.963 E16.7219
G1 X147.774 Y149.990 E16.7231
G1 X147.536 Y150.071 E16.7337
G1 F2400 E16.2337
G0 F6000 X147.061 Y150.316
;WIDTH:0.123
G1 F1500 E16.7337
G1 F862 X147.000 Y150.392 E16.7352
G1 X146.973 Y150.480 E16.7366
G0 F6000 X147.463 Y151.177
;WIDTH:0.345
G1 F862 X147.226 Y151.260 E16.7474
G1 X147.214 Y151.286 E16.7486
G1 X147.187 Y151.335 E16.7510
G1 X147.119 Y151.436 E16.7563
G1 X147.079 Y151.520 E16.7603
;WIDTH:0.282
G1 X147.079 Y151.702 E16.7667
G1 F2400 E16.2667
G0 F6000 X147.599 Y150.665
G0 X147.968 Y150.834
G0 X147.902 Y150.914
;WIDTH:0.163
G1 F1500 E16.7667
G1 F862 X148.012 Y150.904 E16.7689
G1 X148.446 Y150.904 E16.7778
G0 F6000 X148.078 Y150.805
;WIDTH:0.337
G1 F862 X148.259 Y150.955 E16.7876
G1 X148.299 Y150.993 E16.7900
G1 X148.320 Y151.015 E16.7912
G1 X148.369 Y151.069 E16.7943
G1 X148.423 Y151.144 E16.7982
G1 X148.462 Y151.214 E16.8016
G1 X148.535 Y151.400 E16.8100
G0 F6000 X148.319 Y152.168
;WIDTH:0.115
G1 F862 X148.239 Y152.163 E16.8111
G1 X147.784 Y152.178 E16.8176
G1 F2400 E16.3176
G0 F6000 X148.002 Y152.195
;WIDTH:0.337
G1 F1500 E16.8176
G1 F862 X147.945 Y152.249 E16.8209
G1 X147.830 Y152.390 E16.8286
G1 X147.785 Y152.463 E16.8322
G1 X147.774 Y152.490 E16.8334
G1 X147.536 Y152.571 E16.8440
G1 F2400 E16.3440
G0 F6000 X147.061 Y152.816
;WIDTH:0.123
G1 F1500 E16.8440
G1 F862 X147.000 Y152.892 E16.8455
G1 X146.973 Y152.980 E16.8469
G0 F6000 X147.463 Y153.677
;WIDTH:0.345
G1 F862 X147.226 Y153.760 E16.8577
G1 X147.214 Y153.786 E16.8589
G1 X147.187 Y153.835 E16.8613
G1 X147.119 Y153.936 E16.8666
G1 X147.079 Y154.020 E16.8706
;WIDTH:0.282
G1 X147.079 Y154.202 E16.8770
G1 F2400 E16.3770
G0 F6000 X147.657 Y153.049
G0 X148.464 Y153.667
G0 X148.567 Y154.201
G0 X147.524 Y155.365
G0 X147.061 Y155.316
;WIDTH:0.123
G1 F1500 E16.8770
G1 F862 X147.000 Y155.392 E16.8785
G1 X146.973 Y155.480 E16.8799
G0 F6000 X147.463 Y156.177
;WIDTH:0.345
G1 F862 X147.226 Y156.260 E16.8907
G1 X147.214 Y156.286 E16.8919
G1 X147.187 Y156.335 E16.8943
G1 X147.119 Y156.436 E16.8996
G1 X147.079 Y156.520 E16.9036
;WIDTH:0.282
G1 X147.079 Y156.702 E16.9100
G1 F2400 E16.4100
G0 F6000 X147.599 Y155.665
G0 X148.078 Y155.805
;WIDTH:0.337
G1 F1500 E16.9100
G1 F862 X148.259 Y155.955 E16.9199
G1 X148.299 Y155.993 E16.9222
G1 X148.320 Y156.015 E16.9235
G1 X148.369 Y156.069 E16.9265
G1 X148.423 Y156.144 E16.9304
G1 X148.462 Y156.214 E16.9338
G1 X148.535 Y156.400 E16.9422
G1 F2400 E16.4422
G0 F6000 X147.902 Y155.914
;WIDTH:0.163
G1 F1500 E16.9422
G1 F862 X148.012 Y155.904 E16.9444
G1 X148.446 Y155.904 E16.9532
G1 F2400 E16.4532
G0 F6000 X148.543 Y156.549
G0 X147.769 Y157.199
;WIDTH:0.108
G1 F1500 E16.9532
G1 F862 X148.239 Y157.167 E16.9596
G1 X148.305 Y157.167 E16.9605
G0 F6000 X147.990 Y157.208
;WIDTH:0.340
G1 F862 X147.943 Y157.247 E16.9631
G1 X147.920 Y157.274 E16.9646
G1 X147.825 Y157.396 E16.9711
G1 X147.785 Y157.464 E16.9745
G1 X147.765 Y157.509 E16.9766
;WIDTH:0.404
G1 X147.697 Y157.701 E16.9868
G1 X147.679 Y157.752 E16.9895
;WIDTH:0.457
G1 X147.667 Y157.786 E16.9916
G1 X147.589 Y158.060 E17.0078
G0 F6000 X147.895 Y157.764
;WIDTH:0.344
G1 F862 X147.428 Y157.912 E17.0289
;WIDTH:0.292
G1 X147.294 Y157.937 E17.0338
;WIDTH:0.240
G1 X147.244 Y157.941 E17.0353
G1 X146.938 Y157.932 E17.0445
G1 F2400 E16.5445
G0 F6000 X147.936 Y158.016
;WIDTH:0.253
G1 F1500 E17.0445
G1 F862 X147.802 Y157.936 E17.0494
;WIDTH:0.324
G1 X147.452 Y157.686 E17.0668
G1 F2400 E16.5668
G0 F6000 X148.567 Y156.701
G0 X148.017 Y155.749
G0 X147.687 Y155.460
G0 X147.999 Y154.677
G0 X148.388 Y154.483
G0 X148.575 Y153.841
G0 X147.687 Y152.960
G0 X147.999 Y152.177
G0 X148.562 Y151.836
G0 X148.677 Y152.019
G0 X149.211 Y151.673
G0 X149.140 Y151.584
;WIDTH:0.279
G1 F1500 E17.0668
G1 F862 X149.238 Y151.611 E17.0703
;WIDTH:0.345
G1 X149.337 Y151.639 E17.0748
G1 X149.358 Y151.642 E17.0757
G1 X149.380 Y151.646 E17.0766
G1 X149.557 Y151.501 E17.0865
G1 X149.579 Y151.475 E17.0879
G1 X149.674 Y151.353 E17.0946
G1 X149.714 Y151.285 E17.0980
G1 X149.726 Y151.260 E17.0992
G1 X149.963 Y151.177 E17.1100
G1 F2400 E16.6100
G0 F6000 X149.916 Y151.063
G0 X149.053 Y150.346
;WIDTH:0.132
G1 F1500 E17.1100
G1 F862 X149.488 Y150.346 E17.1172
G1 X149.597 Y150.334 E17.1190
G0 F6000 X149.268 Y150.322
;WIDTH:0.341
G1 F862 X149.250 Y150.306 E17.1200
G1 X149.239 Y150.296 E17.1206
G1 X149.132 Y150.179 E17.1274
G1 X149.079 Y150.109 E17.1311
G1 X149.038 Y150.035 E17.1347
G1 X148.964 Y149.849 E17.1432
G1 F2400 E16.6432
G0 F6000 X148.322 Y148.493
G0 X147.724 Y148.094
G0 X147.463 Y148.677
;WIDTH:0.345
G1 F1500 E17.1432
G1 F862 X147.226 Y148.760 E17.1540
G1 X147.214 Y148.786 E17.1552
G1 X147.187 Y148.835 E17.1576
G1 X147.119 Y148.936 E17.1629
G1 X147.080 Y149.017 E17.1668
;WIDTH:0.282
G1 X147.021 Y149.249 E17.1752
G1 F2400 E16.6752
G0 F6000 X147.246 Y148.567
G0 X146.973 Y147.980
;WIDTH:0.124
G1 F1500 E17.1752
G1 F862 X147.000 Y147.892 E17.1766
G1 X147.063 Y147.815 E17.1781
G1 F2400 E16.6781
G0 F6000 X147.687 Y147.960
G0 X147.999 Y147.177
G0 X148.562 Y146.836
G0 X149.178 Y147.732
G0 X150.892 Y148.541
G0 X151.448 Y149.428
G0 X152.774 Y148.144
G0 X153.830 Y149.299
G0 X154.211 Y149.173
G0 X154.140 Y149.084
;WIDTH:0.279
G1 F1500 E17.1781
G1 F862 X154.238 Y149.111 E17.1817
;WIDTH:0.345
G1 X154.337 Y149.139 E17.1861
G1 X154.358 Y149.142 E17.1870
G1 X154.380 Y149.146 E17.1880
G1 X154.557 Y149.001 E17.1978
G1 X154.579 Y148.975 E17.1993
G1 X154.674 Y148.853 E17.2059
G1 X154.714 Y148.785 E17.2093
G1 X154.726 Y148.760 E17.2105
G1 X154.963 Y148.677 E17.2213
;PRINTING_TIME: 143
;REMAINING_TIME: 1511
;LAYER:1
;Z:2.320
;HEIGHT:0.200
;PRINTING: S1-last.stl
;PRINTING_ID: 0
G1 F2400 E16.7213
G0 F300 Z2.320
G0 F6000 X155.435 Y148.377
;TYPE:WALL-OUTER
;WIDTH:0.358
G1 F1500 E17.2213
G1 F648 X155.501 Y148.387 E17.2233
G1 X155.523 Y148.392 E17.2240
G1 X155.694 Y148.448 E17.2294
G1 X155.751 Y148.472 E17.2312
G1 X155.839 Y148.520 E17.2342
G1 X155.960 Y148.605 E17.2386
G1 X155.971 Y148.614 E17.2390
G1 X155.997 Y148.640 E17.2401
G1 X156.105 Y148.761 E17.2449
;WIDTH:0.425
G1 X156.126 Y148.787 E17.2461
G1 X156.229 Y148.927 E17.2522
;WIDTH:0.480
G1 X156.268 Y148.973 E17.2547
G1 X156.279 Y148.984 E17.2553
G1 X156.592 Y149.352 E17.2746
G1 F2400 E16.7746
G0 F6000 X156.471 Y149.183
G0 X154.763 Y147.880
;WIDTH:0.482
G1 F1500 E17.2746
G1 F648 X154.679 Y147.878 E17.2779
G1 X154.596 Y147.869 E17.2813
;WIDTH:0.408
G1 X154.513 Y147.860 E17.2841
G1 X154.458 Y147.850 E17.2860
G1 X154.433 Y147.844 E17.2869
G1 X154.302 Y147.800 E17.2916
;WIDTH:0.336
G1 X154.254 Y147.780 E17.2930
G1 X154.158 Y147.730 E17.2960
G1 X154.075 Y147.674 E17.2988
G1 X154.033 Y147.641 E17.3003
G1 X153.896 Y147.490 E17.3060
G1 X153.876 Y147.467 E17.3069
;WIDTH:0.394
G1 X153.768 Y147.325 E17.3127
G1 X153.439 Y146.953 E17.3290
G1 F2400 E16.8290
G0 F6000 X153.796 Y146.990
;WIDTH:0.471
G1 F1500 E17.3290
G1 F648 X153.648 Y147.201 E17.3391
G1 X153.625 Y147.191 E17.3401
G1 X153.588 Y147.173 E17.3417
G1 X153.518 Y147.156 E17.3445
;WIDTH:0.416
G1 X153.427 Y147.146 E17.3477
G1 X153.273 Y147.146 E17.3530
;WIDTH:0.360
G1 X153.216 Y147.152 E17.3547
G1 X153.173 Y147.160 E17.3560
G1 X153.093 Y147.183 E17.3585
G1 X153.054 Y147.197 E17.3597
G1 X152.950 Y147.241 E17.3631
G1 X152.918 Y147.260 E17.3642
G1 X152.877 Y147.287 E17.3657
G1 X152.781 Y147.363 E17.3694
G1 X152.765 Y147.375 E17.3700
G1 X152.754 Y147.387 E17.3705
G1 X152.654 Y147.498 E17.3749
G1 X152.631 Y147.526 E17.3760
G1 X152.521 Y147.675 E17.3816
;WIDTH:0.412
G1 X152.499 Y147.703 E17.3828
G1 X152.470 Y147.736 E17.3843
;WIDTH:0.471
G1 X152.429 Y147.791 E17.3870
G1 X152.396 Y147.836 E17.3892
;WIDTH:0.557
G1 X152.367 Y147.872 E17.3913
G1 X152.380 Y147.894 E17.3925
G1 X152.394 Y147.917 E17.3937
;WIDTH:0.483
G1 X152.408 Y147.940 E17.3948
G1 X152.416 Y147.955 E17.3955
;WIDTH:0.427
G1 X152.442 Y148.003 E17.3974
G1 X152.469 Y148.051 E17.3994
;WIDTH:0.326
G1 X152.493 Y148.106 E17.4010
G1 X152.506 Y148.143 E17.4021
G1 X152.530 Y148.198 E17.4037
;WIDTH:0.427
G1 X152.583 Y148.294 E17.4076
G1 X152.594 Y148.313 E17.4084
;WIDTH:0.558
G1 X152.632 Y148.376 E17.4118
G1 X152.603 Y148.413 E17.4140
G1 X152.570 Y148.458 E17.4166
;WIDTH:0.468
G1 X152.528 Y148.514 E17.4193
G1 X152.500 Y148.546 E17.4209
;WIDTH:0.412
G1 X152.478 Y148.574 E17.4222
G1 X152.366 Y148.725 E17.4286
;WIDTH:0.352
G1 X152.341 Y148.755 E17.4297
G1 X152.232 Y148.873 E17.4344
G1 X152.213 Y148.892 E17.4352
G1 X152.183 Y148.917 E17.4364
G1 X152.125 Y148.961 E17.4385
G1 X152.075 Y148.992 E17.4402
G1 X152.043 Y149.009 E17.4413
G1 X151.922 Y149.065 E17.4452
G1 X151.903 Y149.072 E17.4458
G1 X151.857 Y149.085 E17.4472
G1 X151.734 Y149.112 E17.4509
G1 X151.687 Y149.119 E17.4523
G1 F2400 E16.9523
G0 F6000 X152.635 Y148.272
G0 X152.263 Y147.880
;WIDTH:0.482
G1 F1500 E17.4523
G1 F648 X152.179 Y147.878 E17.4556
G1 X152.096 Y147.869 E17.4590
;WIDTH:0.408
G1 X152.013 Y147.860 E17.4618
G1 X151.958 Y147.850 E17.4637
G1 X151.933 Y147.844 E17.4646
G1 X151.802 Y147.800 E17.4693
;WIDTH:0.336
G1 X151.754 Y147.780 E17.4707
G1 X151.658 Y147.730 E17.4737
G1 X151.575 Y147.674 E17.4765
G1 X151.533 Y147.641 E17.4780
G1 X151.396 Y147.490 E17.4837
G1 X151.375 Y147.465 E17.4846
;WIDTH:0.397
G1 X151.269 Y147.324 E17.4905
G1 X150.951 Y146.955 E17.5065
G1 F2400 E17.0065
G0 F6000 X151.504 Y147.332
;WIDTH:0.477
G1 F1500 E17.5065
G1 F648 X151.076 Y147.170 E17.5247
G1 X151.017 Y147.157 E17.5271
;WIDTH:0.415
G1 X150.926 Y147.148 E17.5302
G1 X150.762 Y147.151 E17.5359
;WIDTH:0.348
G1 X150.717 Y147.155 E17.5372
G1 X150.666 Y147.162 E17.5387
G1 X150.593 Y147.183 E17.5409
G1 X150.554 Y147.197 E17.5421
G1 X150.456 Y147.238 E17.5452
G1 X150.419 Y147.262 E17.5464
G1 X150.281 Y147.364 E17.5514
G1 X150.262 Y147.379 E17.5521
G1 X150.154 Y147.498 E17.5568
G1 X150.131 Y147.526 E17.5578
;WIDTH:0.400
G1 X150.021 Y147.675 E17.5640
G1 X149.999 Y147.703 E17.5652
G1 X149.970 Y147.736 E17.5666
;WIDTH:0.471
G1 X149.929 Y147.791 E17.5693
G1 X149.896 Y147.836 E17.5715
;WIDTH:0.557
G1 X149.867 Y147.872 E17.5736
G1 X149.880 Y147.894 E17.5748
G1 X149.894 Y147.917 E17.5761
;WIDTH:0.483
G1 X149.908 Y147.940 E17.5771
G1 X149.916 Y147.955 E17.5778
;WIDTH:0.427
G1 X149.942 Y148.003 E17.5798
G1 X149.969 Y148.051 E17.5817
;WIDTH:0.326
G1 X149.993 Y148.106 E17.5833
G1 X150.006 Y148.143 E17.5844
G1 X150.030 Y148.198 E17.5860
;WIDTH:0.427
G1 X150.083 Y148.294 E17.5899
G1 X150.094 Y148.313 E17.5907
;WIDTH:0.558
G1 X150.132 Y148.376 E17.5941
G1 X150.103 Y148.413 E17.5963
G1 X150.070 Y148.458 E17.5989
;WIDTH:0.468
G1 X150.028 Y148.514 E17.6016
G1 X150.000 Y148.546 E17.6033
;WIDTH:0.412
G1 X149.978 Y148.574 E17.6045
G1 X149.866 Y148.725 E17.6109
;WIDTH:0.352
G1 X149.841 Y148.755 E17.6121
G1 X149.732 Y148.873 E17.6168
G1 X149.713 Y148.892 E17.6176
G1 X149.683 Y148.917 E17.6187
G1 X149.625 Y148.961 E17.6208
G1 X149.575 Y148.992 E17.6226
G1 X149.543 Y149.009 E17.6236
G1 X149.422 Y149.065 E17.6275
G1 X149.403 Y149.072 E17.6281
G1 X149.357 Y149.085 E17.6295
G1 X149.234 Y149.112 E17.6332
G1 X148.614 Y149.203 E17.6515
G1 F2400 E17.1515
G0 F6000 X148.882 Y149.152
G0 X150.435 Y148.377
;WIDTH:0.358
G1 F1500 E17.6515
G1 F648 X150.501 Y148.387 E17.6535
G1 X150.523 Y148.392 E17.6542
G1 X150.694 Y148.448 E17.6596
G1 X150.751 Y148.472 E17.6614
G1 X150.839 Y148.520 E17.6644
G1 X150.960 Y148.605 E17.6688
G1 X150.971 Y148.614 E17.6692
G1 X150.997 Y148.640 E17.6703
G1 X151.105 Y148.761 E17.6751
;WIDTH:0.425
G1 X151.126 Y148.787 E17.6763
G1 X151.229 Y148.927 E17.6825
;WIDTH:0.480
G1 X151.268 Y148.973 E17.6849
G1 X151.279 Y148.984 E17.6855
G1 X151.325 Y149.038 E17.6883
G0 F6000 X151.114 Y149.628
;WIDTH:0.503
G1 F648 X151.080 Y149.625 E17.6897
G1 X151.038 Y149.620 E17.6915
;WIDTH:0.437
G1 X150.927 Y149.620 E17.6955
;WIDTH:0.356
G1 X150.762 Y149.640 E17.7005
G1 X150.715 Y149.648 E17.7019
G1 X150.591 Y149.680 E17.7057
G1 X150.577 Y149.683 E17.7061
G1 X150.556 Y149.693 E17.7068
G1 X150.453 Y149.741 E17.7101
G1 X150.418 Y149.761 E17.7113
G1 X150.374 Y149.788 E17.7129
G1 X150.281 Y149.863 E17.7164
G1 X150.266 Y149.875 E17.7170
G1 X150.254 Y149.887 E17.7175
G1 X150.154 Y149.998 E17.7219
;WIDTH:0.417
G1 X150.131 Y150.026 E17.7231
G1 X150.021 Y150.175 E17.7296
;WIDTH:0.477
G1 X149.992 Y150.210 E17.7314
G1 X149.969 Y150.235 E17.7327
;WIDTH:0.554
G1 X149.926 Y150.291 E17.7360
G1 X149.895 Y150.338 E17.7386
G1 X149.868 Y150.373 E17.7406
;WIDTH:0.427
G1 X149.908 Y150.440 E17.7434
G1 X149.916 Y150.455 E17.7440
;WIDTH:0.326
G1 X149.969 Y150.551 E17.7469
G1 X149.993 Y150.606 E17.7486
G1 X150.006 Y150.643 E17.7496
;WIDTH:0.427
G1 X150.030 Y150.698 E17.7518
G1 X150.056 Y150.746 E17.7537
;WIDTH:0.489
G1 X150.083 Y150.794 E17.7559
G1 X150.094 Y150.813 E17.7568
;WIDTH:0.554
G1 X150.106 Y150.834 E17.7580
G1 X150.119 Y150.855 E17.7591
G1 X150.132 Y150.876 E17.7602
;WIDTH:0.468
G1 X150.103 Y150.913 E17.7621
G1 X150.070 Y150.958 E17.7642
;WIDTH:0.387
G1 X150.028 Y151.014 E17.7665
G1 X150.000 Y151.046 E17.7678
G1 X149.978 Y151.074 E17.7690
G1 X149.866 Y151.225 E17.7750
G1 X149.841 Y151.255 E17.7763
G1 X149.732 Y151.373 E17.7815
G1 X149.713 Y151.392 E17.7823
G1 X149.683 Y151.417 E17.7836
G1 X149.625 Y151.461 E17.7859
G1 X149.575 Y151.492 E17.7878
G1 X149.543 Y151.509 E17.7890
G1 X149.422 Y151.565 E17.7933
G1 X149.403 Y151.572 E17.7939
G1 X149.357 Y151.585 E17.7955
G1 X149.234 Y151.612 E17.7995
G1 X148.614 Y151.703 E17.8197
G1 F2400 E17.3197
G0 F6000 X149.717 Y151.409
G0 X150.241 Y150.677
G0 X150.080 Y150.187
G0 X151.558 Y149.130
;WIDTH:0.503
G1 F1500 E17.8197
G1 F648 X151.461 Y149.129 E17.8237
G1 X151.419 Y149.124 E17.8255
;WIDTH:0.564
G1 X151.386 Y149.121 E17.8271
G1 X151.369 Y149.160 E17.8291
G1 X151.352 Y149.200 E17.8311
;WIDTH:0.466
G1 X151.346 Y149.219 E17.8319
G1 X151.299 Y149.295 E17.8353
;WIDTH:0.400
G1 X151.253 Y149.371 E17.8383
G1 X151.154 Y149.531 E17.8446
;WIDTH:0.497
G1 X151.138 Y149.574 E17.8464
;WIDTH:0.551
G1 X151.122 Y149.615 E17.8485
G1 X151.115 Y149.628 E17.8491
G1 X151.151 Y149.677 E17.8519
G1 X151.187 Y149.726 E17.8547
;WIDTH:0.467
G1 X151.232 Y149.775 E17.8573
G1 X151.270 Y149.823 E17.8597
;WIDTH:0.399
G1 X151.279 Y149.835 E17.8602
G1 X151.287 Y149.846 E17.8606
G1 X151.373 Y149.963 E17.8654
G1 X151.396 Y149.990 E17.8666
G1 X151.528 Y150.136 E17.8731
;WIDTH:0.344
G1 X151.579 Y150.177 E17.8750
G1 X151.659 Y150.229 E17.8777
G1 X151.791 Y150.295 E17.8820
G1 X151.842 Y150.316 E17.8835
G1 X151.933 Y150.344 E17.8863
G1 X151.965 Y150.352 E17.8872
G1 X152.008 Y150.360 E17.8885
;WIDTH:0.415
G1 X152.135 Y150.375 E17.8929
G1 X152.199 Y150.378 E17.8951
G0 F6000 X152.935 Y150.877
;WIDTH:0.358
G1 F648 X153.001 Y150.887 E17.8971
G1 X153.023 Y150.892 E17.8977
G1 X153.194 Y150.948 E17.9031
G1 X153.251 Y150.972 E17.9049
G1 X153.339 Y151.020 E17.9079
G1 X153.460 Y151.105 E17.9123
G1 X153.471 Y151.114 E17.9128
G1 X153.497 Y151.140 E17.9138
G1 X153.605 Y151.261 E17.9187
;WIDTH:0.425
G1 X153.626 Y151.287 E17.9199
G1 X153.729 Y151.427 E17.9260
;WIDTH:0.480
G1 X153.768 Y151.473 E17.9284
G1 X153.779 Y151.484 E17.9290
G1 X153.825 Y151.538 E17.9319
G0 F6000 X154.058 Y151.630
;WIDTH:0.503
G1 F648 X153.961 Y151.629 E17.9359
G1 X153.919 Y151.624 E17.9377
;WIDTH:0.564
G1 X153.886 Y151.621 E17.9392
G1 X153.869 Y151.660 E17.9412
G1 X153.852 Y151.700 E17.9433
;WIDTH:0.466
G1 X153.846 Y151.719 E17.9440
G1 X153.799 Y151.795 E17.9475
;WIDTH:0.400
G1 X153.753 Y151.871 E17.9505
G1 X153.654 Y152.031 E17.9567
;WIDTH:0.497
G1 X153.638 Y152.074 E17.9586
;WIDTH:0.551
G1 X153.622 Y152.115 E17.9606
G1 X153.615 Y152.128 E17.9613
G1 X153.651 Y152.177 E17.9641
G1 X153.687 Y152.226 E17.9669
;WIDTH:0.467
G1 X153.732 Y152.275 E17.9695
G1 X153.770 Y152.323 E17.9718
;WIDTH:0.399
G1 X153.779 Y152.335 E17.9723
G1 X153.787 Y152.346 E17.9728
G1 X153.873 Y152.463 E17.9776
G1 X153.896 Y152.490 E17.9788
G1 X154.028 Y152.636 E17.9853
;WIDTH:0.344
G1 X154.079 Y152.677 E17.9872
G1 X154.159 Y152.729 E17.9899
G1 X154.291 Y152.795 E17.9941
G1 X154.342 Y152.816 E17.9957
G1 X154.433 Y152.844 E17.9984
G1 X154.465 Y152.852 E17.9994
G1 X154.508 Y152.860 E18.0006
;WIDTH:0.415
G1 X154.635 Y152.875 E18.0050
G1 X154.699 Y152.878 E18.0073
G1 F2400 E17.5073
G0 F6000 X154.514 Y152.820
G0 X153.614 Y152.128
;WIDTH:0.503
G1 F1500 E18.0073
G1 F648 X153.580 Y152.125 E18.0087
G1 X153.538 Y152.120 E18.0105
;WIDTH:0.437
G1 X153.427 Y152.120 E18.0145
;WIDTH:0.356
G1 X153.262 Y152.140 E18.0194
G1 X153.215 Y152.148 E18.0208
G1 X153.091 Y152.180 E18.0246
G1 X153.077 Y152.183 E18.0250
G1 X153.056 Y152.193 E18.0257
G1 X152.953 Y152.241 E18.0291
G1 X152.918 Y152.261 E18.0303
G1 X152.874 Y152.288 E18.0318
G1 X152.781 Y152.363 E18.0353
G1 X152.766 Y152.375 E18.0359
G1 X152.754 Y152.387 E18.0364
G1 X152.654 Y152.498 E18.0408
;WIDTH:0.417
G1 X152.631 Y152.526 E18.0421
G1 X152.521 Y152.675 E18.0485
;WIDTH:0.477
G1 X152.492 Y152.710 E18.0503
G1 X152.469 Y152.735 E18.0517
;WIDTH:0.554
G1 X152.426 Y152.791 E18.0549
G1 X152.395 Y152.838 E18.0575
G1 X152.368 Y152.873 E18.0595
;WIDTH:0.427
G1 X152.408 Y152.940 E18.0623
G1 X152.416 Y152.955 E18.0629
;WIDTH:0.326
G1 X152.469 Y153.051 E18.0659
G1 X152.493 Y153.106 E18.0675
G1 X152.506 Y153.143 E18.0686
;WIDTH:0.427
G1 X152.530 Y153.198 E18.0707
G1 X152.556 Y153.246 E18.0727
;WIDTH:0.489
G1 X152.583 Y153.294 E18.0749
G1 X152.594 Y153.313 E18.0758
;WIDTH:0.554
G1 X152.606 Y153.334 E18.0769
G1 X152.619 Y153.355 E18.0780
G1 X152.632 Y153.376 E18.0792
;WIDTH:0.468
G1 X152.603 Y153.413 E18.0810
G1 X152.570 Y153.458 E18.0832
;WIDTH:0.387
G1 X152.528 Y153.514 E18.0854
G1 X152.500 Y153.546 E18.0868
G1 X152.478 Y153.574 E18.0879
G1 X152.366 Y153.725 E18.0940
G1 X152.341 Y153.755 E18.0952
G1 X152.232 Y153.873 E18.1004
G1 X152.213 Y153.892 E18.1013
G1 X152.183 Y153.917 E18.1025
G1 X152.125 Y153.961 E18.1049
G1 X152.075 Y153.992 E18.1068
G1 X152.043 Y154.009 E18.1079
G1 X151.922 Y154.065 E18.1122
G1 X151.903 Y154.072 E18.1129
G1 X151.857 Y154.085 E18.1144
G1 X151.734 Y154.112 E18.1185
G1 X151.687 Y154.119 E18.1200
G1 F2400 E17.6200
G0 F6000 X152.935 Y153.377
;WIDTH:0.358
G1 F1500 E18.1200
G1 F648 X153.001 Y153.387 E18.1220
G1 X153.023 Y153.392 E18.1227
G1 X153.194 Y153.448 E18.1280
G1 X153.251 Y153.472 E18.1299
G1 X153.339 Y153.520 E18.1328
G1 X153.460 Y153.605 E18.1372
G1 X153.471 Y153.614 E18.1377
G1 X153.497 Y153.640 E18.1388
G1 X153.605 Y153.761 E18.1436
;WIDTH:0.425
G1 X153.626 Y153.787 E18.1448
G1 X153.729 Y153.927 E18.1509
;WIDTH:0.480
G1 X153.768 Y153.973 E18.1533
G1 X153.779 Y153.984 E18.1539
G1 X153.825 Y154.038 E18.1568
G0 F6000 X154.058 Y154.130
;WIDTH:0.503
G1 F648 X153.961 Y154.129 E18.1608
G1 X153.919 Y154.124 E18.1626
;WIDTH:0.564
G1 X153.886 Y154.121 E18.1641
G1 X153.869 Y154.160 E18.1661
G1 X153.852 Y154.200 E18.1682
;WIDTH:0.466
G1 X153.846 Y154.219 E18.1690
G1 X153.799 Y154.295 E18.1724
;WIDTH:0.400
G1 X153.753 Y154.371 E18.1754
G1 X153.654 Y154.531 E18.1816
;WIDTH:0.497
G1 X153.638 Y154.574 E18.1835
;WIDTH:0.551
G1 X153.622 Y154.615 E18.1855
G1 X153.615 Y154.628 E18.1862
G1 X153.651 Y154.677 E18.1890
G1 X153.687 Y154.726 E18.1918
;WIDTH:0.467
G1 X153.732 Y154.775 E18.1944
G1 X153.770 Y154.823 E18.1968
;WIDTH:0.399
G1 X153.779 Y154.835 E18.1972
G1 X153.787 Y154.846 E18.1977
G1 X153.873 Y154.963 E18.2025
G1 X153.896 Y154.990 E18.2037
G1 X154.028 Y155.136 E18.2102
;WIDTH:0.344
G1 X154.079 Y155.177 E18.2121
G1 X154.159 Y155.229 E18.2148
G1 X154.291 Y155.295 E18.2190
G1 X154.342 Y155.316 E18.2206
G1 X154.433 Y155.344 E18.2233
G1 X154.465 Y155.352 E18.2243
G1 X154.508 Y155.360 E18.2255
;WIDTH:0.415
G1 X154.635 Y155.375 E18.2300
G1 X154.699 Y155.378 E18.2322
G1 F2400 E17.7322
G0 F6000 X154.514 Y155.320
G0 X153.614 Y154.628
;WIDTH:0.503
G1 F1500 E18.2322
G1 F648 X153.580 Y154.625 E18.2336
G1 X153.538 Y154.620 E18.2354
;WIDTH:0.437
G1 X153.427 Y154.620 E18.2394
;WIDTH:0.356
G1 X153.262 Y154.640 E18.2443
G1 X153.215 Y154.648 E18.2457
G1 X153.091 Y154.680 E18.2495
G1 X153.077 Y154.683 E18.2499
G1 X153.056 Y154.693 E18.2506
G1 X152.953 Y154.741 E18.2540
G1 X152.918 Y154.761 E18.2552
G1 X152.874 Y154.788 E18.2567
G1 X152.781 Y154.863 E18.2603
G1 X152.766 Y154.875 E18.2608
G1 X152.754 Y154.887 E18.2613
G1 X152.654 Y154.998 E18.2657
;WIDTH:0.417
G1 X152.631 Y155.026 E18.2670
G1 X152.521 Y155.175 E18.2734
;WIDTH:0.477
G1 X152.492 Y155.210 E18.2752
G1 X152.469 Y155.235 E18.2766
;WIDTH:0.554
G1 X152.426 Y155.291 E18.2798
G1 X152.395 Y155.338 E18.2824
G1 X152.368 Y155.373 E18.2845
;WIDTH:0.427
G1 X152.408 Y155.440 E18.2872
G1 X152.416 Y155.455 E18.2878
;WIDTH:0.326
G1 X152.469 Y155.551 E18.2908
G1 X152.493 Y155.606 E18.2924
G1 X152.506 Y155.643 E18.2935
;WIDTH:0.427
G1 X152.530 Y155.698 E18.2956
G1 X152.556 Y155.746 E18.2976
;WIDTH:0.489
G1 X152.583 Y155.794 E18.2998
G1 X152.594 Y155.813 E18.3007
;WIDTH:0.554
G1 X152.606 Y155.834 E18.3018
G1 X152.619 Y155.855 E18.3029
G1 X152.632 Y155.876 E18.3041
;WIDTH:0.468
G1 X152.603 Y155.913 E18.3059
G1 X152.570 Y155.958 E18.3081
;WIDTH:0.387
G1 X152.528 Y156.014 E18.3103
G1 X152.500 Y156.046 E18.3117
G1 X152.478 Y156.074 E18.3129
G1 X152.366 Y156.225 E18.3189
G1 X152.341 Y156.255 E18.3202
G1 X152.232 Y156.373 E18.3253
G1 X152.213 Y156.392 E18.3262
G1 X152.183 Y156.417 E18.3274
G1 X152.125 Y156.461 E18.3298
G1 X152.075 Y156.492 E18.3317
G1 X152.043 Y156.509 E18.3328
G1 X151.922 Y156.565 E18.3371
G1 X151.903 Y156.572 E18.3378
G1 X151.857 Y156.585 E18.3393
G1 X151.734 Y156.612 E18.3434
G1 X151.687 Y156.619 E18.3449
G1 F2400 E17.8449
G0 F6000 X152.935 Y155.877
;WIDTH:0.358
G1 F1500 E18.3449
G1 F648 X153.001 Y155.887 E18.3469
G1 X153.023 Y155.892 E18.3476
G1 X153.194 Y155.948 E18.3529
G1 X153.251 Y155.972 E18.3548
G1 X153.339 Y156.020 E18.3578
G1 X153.460 Y156.105 E18.3622
G1 X153.471 Y156.114 E18.3626
G1 X153.497 Y156.140 E18.3637
G1 X153.605 Y156.261 E18.3685
;WIDTH:0.425
G1 X153.626 Y156.287 E18.3697
G1 X153.729 Y156.427 E18.3758
;WIDTH:0.480
G1 X153.768 Y156.473 E18.3782
G1 X153.779 Y156.484 E18.3789
G1 X153.825 Y156.538 E18.3817
G0 F6000 X153.272 Y157.139
;WIDTH:0.349
G1 F648 X153.215 Y157.148 E18.3834
G1 X153.091 Y157.180 E18.3871
G1 X153.077 Y157.183 E18.3875
G1 X153.056 Y157.193 E18.3882
G1 X152.953 Y157.241 E18.3915
G1 X152.924 Y157.257 E18.3924
G1 X152.874 Y157.288 E18.3941
G1 X152.816 Y157.332 E18.3962
G1 X152.786 Y157.357 E18.3974
G1 X152.767 Y157.376 E18.3982
;WIDTH:0.404
G1 X152.656 Y157.496 E18.4036
G1 X152.634 Y157.522 E18.4048
G1 X152.519 Y157.673 E18.4112
;WIDTH:0.458
G1 X152.497 Y157.700 E18.4125
G1 X152.423 Y157.782 E18.4167
G1 X152.402 Y157.804 E18.4179
G1 X152.376 Y157.815 E18.4189
G1 X151.871 Y158.007 E18.4395
G1 F2400 E17.9395
G0 F6000 X154.058 Y156.630
;WIDTH:0.503
G1 F1500 E18.4395
G1 F648 X153.961 Y156.629 E18.4436
G1 X153.919 Y156.624 E18.4453
;WIDTH:0.564
G1 X153.886 Y156.621 E18.4469
G1 X153.869 Y156.660 E18.4489
G1 X153.852 Y156.700 E18.4509
;WIDTH:0.466
G1 X153.846 Y156.719 E18.4517
G1 X153.799 Y156.795 E18.4552
;WIDTH:0.400
G1 X153.753 Y156.871 E18.4581
G1 X153.654 Y157.031 E18.4644
;WIDTH:0.497
G1 X153.638 Y157.074 E18.4663
;WIDTH:0.551
G1 X153.622 Y157.115 E18.4683
G1 X153.652 Y157.175 E18.4714
G1 X153.688 Y157.226 E18.4742
;WIDTH:0.466
G1 X153.736 Y157.279 E18.4770
G1 X153.770 Y157.323 E18.4791
;WIDTH:0.399
G1 X153.779 Y157.335 E18.4796
G1 X153.787 Y157.346 E18.4801
G1 X153.873 Y157.463 E18.4849
G1 X153.896 Y157.490 E18.4861
G1 X154.025 Y157.633 E18.4925
;WIDTH:0.344
G1 X154.034 Y157.641 E18.4928
G1 X154.078 Y157.674 E18.4944
G1 X154.207 Y157.757 E18.4988
G1 X154.290 Y157.796 E18.5014
G1 X154.343 Y157.816 E18.5030
G1 X154.419 Y157.838 E18.5053
G1 X154.467 Y157.847 E18.5067
G1 X154.508 Y157.853 E18.5079
G1 X154.524 Y157.854 E18.5083
G1 X154.633 Y157.855 E18.5114
G1 X155.165 Y157.813 E18.5267
G1 F2400 E18.0267
G0 F6000 X155.580 Y157.195
G0 X156.148 Y156.975
G0 X156.159 Y156.391
G0 X155.435 Y155.877
;WIDTH:0.358
G1 F1500 E18.5267
G1 F648 X155.501 Y155.887 E18.5287
G1 X155.523 Y155.892 E18.5294
G1 X155.694 Y155.948 E18.5347
G1 X155.751 Y155.972 E18.5366
G1 X155.839 Y156.020 E18.5395
G1 X155.960 Y156.105 E18.5439
G1 X155.971 Y156.114 E18.5444
G1 X155.997 Y156.140 E18.5455
G1 X156.105 Y156.261 E18.5503
;WIDTH:0.425
G1 X156.126 Y156.287 E18.5515
G1 X156.229 Y156.427 E18.5576
;WIDTH:0.480
G1 X156.268 Y156.473 E18.5600
G1 X156.279 Y156.484 E18.5606
G1 X156.592 Y156.852 E18.5799
G1 F2400 E18.0799
G0 F6000 X157.741 Y155.677
G0 X157.310 Y155.464
G0 X156.175 Y154.711
;WIDTH:0.401
G1 F1500 E18.5799
G1 F648 X156.220 Y154.765 E18.5823
G1 X156.231 Y154.776 E18.5828
G1 X156.270 Y154.822 E18.5848
;WIDTH:0.337
G1 X156.372 Y154.961 E18.5896
G1 X156.393 Y154.988 E18.5906
G1 X156.502 Y155.110 E18.5952
G1 X156.528 Y155.135 E18.5962
G1 X156.539 Y155.144 E18.5966
G1 X156.659 Y155.229 E18.6007
G1 X156.748 Y155.276 E18.6035
;WIDTH:0.408
G1 X156.802 Y155.300 E18.6055
G1 X156.933 Y155.344 E18.6102
G1 X156.958 Y155.350 E18.6111
G1 X157.013 Y155.360 E18.6130
;WIDTH:0.482
G1 X157.096 Y155.369 E18.6163
G1 X157.179 Y155.378 E18.6197
G1 X157.648 Y155.389 E18.6385
G1 F2400 E18.1385
G0 F6000 X157.528 Y155.290
G0 X156.768 Y155.305
G0 X156.299 Y154.964
G0 X156.379 Y154.388
G0 X157.166 Y154.136
;WIDTH:0.503
G1 F1500 E18.6385
G1 F648 X156.813 Y154.132 E18.6532
;WIDTH:0.565
G1 X156.461 Y154.129 E18.6698
G1 X156.419 Y154.124 E18.6718
G1 X156.386 Y154.121 E18.6733
;WIDTH:0.466
G1 X156.352 Y154.200 E18.6767
;WIDTH:0.400
G1 X156.346 Y154.219 E18.6773
G1 X156.246 Y154.378 E18.6836
;WIDTH:0.466
G1 X156.199 Y154.454 E18.6870
G1 X156.153 Y154.530 E18.6905
;WIDTH:0.563
G1 X156.147 Y154.549 E18.6914
G1 X156.130 Y154.588 E18.6934
G1 X156.113 Y154.628 E18.6954
;WIDTH:0.503
G1 X156.080 Y154.625 E18.6968
G1 X156.038 Y154.620 E18.6986
;WIDTH:0.437
G1 X155.927 Y154.620 E18.7026
;WIDTH:0.356
G1 X155.762 Y154.640 E18.7075
G1 X155.715 Y154.648 E18.7090
G1 X155.591 Y154.680 E18.7127
G1 X155.577 Y154.683 E18.7132
G1 X155.556 Y154.693 E18.7139
G1 X155.453 Y154.741 E18.7172
G1 X155.418 Y154.761 E18.7184
G1 X155.374 Y154.788 E18.7199
G1 X155.281 Y154.863 E18.7235
G1 X155.266 Y154.875 E18.7240
G1 X155.254 Y154.887 E18.7245
G1 X155.154 Y154.998 E18.7290
;WIDTH:0.417
G1 X155.131 Y155.026 E18.7302
G1 X155.021 Y155.175 E18.7366
;WIDTH:0.477
G1 X154.992 Y155.210 E18.7385
G1 X154.969 Y155.235 E18.7398
;WIDTH:0.554
G1 X154.926 Y155.291 E18.7431
G1 X154.895 Y155.338 E18.7456
G1 X154.868 Y155.373 E18.7477
;WIDTH:0.427
G1 X154.908 Y155.440 E18.7505
G1 X154.916 Y155.455 E18.7511
;WIDTH:0.326
G1 X154.969 Y155.551 E18.7540
G1 X154.993 Y155.606 E18.7557
G1 X155.006 Y155.643 E18.7567
;WIDTH:0.427
G1 X155.030 Y155.698 E18.7588
G1 X155.056 Y155.746 E18.7608
;WIDTH:0.489
G1 X155.083 Y155.794 E18.7630
G1 X155.094 Y155.813 E18.7639
;WIDTH:0.554
G1 X155.106 Y155.834 E18.7650
G1 X155.119 Y155.855 E18.7662
G1 X155.132 Y155.876 E18.7673
;WIDTH:0.468
G1 X155.103 Y155.913 E18.7691
G1 X155.070 Y155.958 E18.7713
;WIDTH:0.387
G1 X155.028 Y156.014 E18.7736
G1 X155.000 Y156.046 E18.7749
G1 X154.978 Y156.074 E18.7761
G1 X154.866 Y156.225 E18.7821
G1 X154.841 Y156.255 E18.7834
G1 X154.732 Y156.373 E18.7886
G1 X154.713 Y156.392 E18.7894
G1 X154.683 Y156.417 E18.7907
G1 X154.625 Y156.461 E18.7930
G1 X154.575 Y156.492 E18.7949
G1 X154.543 Y156.509 E18.7961
G1 X154.422 Y156.565 E18.8004
G1 X154.403 Y156.572 E18.8010
G1 X154.357 Y156.585 E18.8026
G1 X154.234 Y156.612 E18.8066
G1 X154.187 Y156.619 E18.8081
G1 F2400 E18.3081
G0 F6000 X155.660 Y155.911
G0 X156.890 Y156.586
G0 X157.741 Y155.677
G0 X157.320 Y155.497
G0 X158.035 Y154.604
;WIDTH:0.300
G1 F1500 E18.8081
G1 F648 X157.978 Y154.662 E18.8102
G1 X157.922 Y154.720 E18.8122
;WIDTH:0.356
G1 X157.906 Y154.749 E18.8132
G1 X157.891 Y154.778 E18.8141
G1 X157.830 Y154.819 E18.8163
G1 X157.785 Y154.853 E18.8180
G1 X157.760 Y154.877 E18.8190
G1 X157.650 Y155.002 E18.8239
;WIDTH:0.412
G1 X157.631 Y155.026 E18.8250
G1 X157.521 Y155.175 E18.8313
;WIDTH:0.471
G1 X157.499 Y155.203 E18.8327
G1 X157.470 Y155.236 E18.8344
;WIDTH:0.554
G1 X157.429 Y155.291 E18.8376
G1 X157.396 Y155.336 E18.8402
G1 X157.367 Y155.372 E18.8423
;WIDTH:0.427
G1 X157.408 Y155.440 E18.8451
G1 X157.416 Y155.455 E18.8457
;WIDTH:0.326
G1 X157.470 Y155.551 E18.8487
G1 X157.493 Y155.606 E18.8503
G1 X157.506 Y155.643 E18.8514
;WIDTH:0.378
G1 X157.530 Y155.698 E18.8533
;WIDTH:0.474
G1 X157.556 Y155.746 E18.8554
G1 X157.586 Y155.799 E18.8578
;WIDTH:0.550
G1 X157.600 Y155.824 E18.8591
G1 X157.615 Y155.850 E18.8605
G1 X157.630 Y155.876 E18.8619
;WIDTH:0.468
G1 X157.592 Y155.927 E18.8643
G1 X157.570 Y155.958 E18.8658
;WIDTH:0.387
G1 X157.528 Y156.014 E18.8681
G1 X157.500 Y156.046 E18.8694
G1 X157.478 Y156.074 E18.8706
G1 X157.366 Y156.225 E18.8766
G1 X157.341 Y156.255 E18.8779
G1 X157.232 Y156.373 E18.8831
G1 X157.213 Y156.392 E18.8839
G1 X157.183 Y156.417 E18.8852
G1 X157.125 Y156.461 E18.8875
G1 X157.075 Y156.492 E18.8894
G1 X157.043 Y156.509 E18.8906
G1 X156.922 Y156.565 E18.8949
G1 X156.903 Y156.572 E18.8955
G1 X156.857 Y156.585 E18.8971
G1 X156.734 Y156.612 E18.9011
G1 X156.687 Y156.619 E18.9027
G0 F6000 X157.166 Y156.636
;WIDTH:0.503
G1 F648 X156.461 Y156.629 E18.9321
G1 X156.419 Y156.624 E18.9339
;WIDTH:0.564
G1 X156.386 Y156.621 E18.9355
G1 X156.369 Y156.660 E18.9375
G1 X156.352 Y156.700 E18.9395
;WIDTH:0.466
G1 X156.346 Y156.719 E18.9403
G1 X156.299 Y156.795 E18.9437
;WIDTH:0.400
G1 X156.253 Y156.871 E18.9467
G1 X156.153 Y157.030 E18.9529
;WIDTH:0.466
G1 X156.147 Y157.049 E18.9537
;WIDTH:0.561
G1 X156.114 Y157.125 E18.9576
G1 X156.089 Y157.122 E18.9587
G1 X156.027 Y157.121 E18.9616
;WIDTH:0.498
G1 X155.976 Y157.121 E18.9638
G0 F6000 X156.384 Y157.042
;WIDTH:0.349
G1 F648 X155.715 Y157.148 E18.9834
G1 X155.591 Y157.180 E18.9871
G1 X155.577 Y157.183 E18.9875
G1 X155.556 Y157.193 E18.9882
G1 X155.453 Y157.241 E18.9915
G1 X155.424 Y157.257 E18.9925
G1 X155.374 Y157.288 E18.9942
G1 X155.316 Y157.332 E18.9963
G1 X155.286 Y157.357 E18.9974
G1 X155.267 Y157.376 E18.9982
;WIDTH:0.404
G1 X155.156 Y157.496 E19.0037
G1 X155.134 Y157.522 E19.0048
G1 X155.019 Y157.673 E19.0112
;WIDTH:0.458
G1 X154.997 Y157.700 E19.0125
G1 X154.923 Y157.782 E19.0168
G1 X154.902 Y157.804 E19.0179
G1 X154.876 Y157.815 E19.0190
G1 X154.371 Y158.007 E19.0396
G1 F2400 E18.5396
G0 F6000 X155.487 Y157.309
G0 X156.176 Y157.211
;WIDTH:0.434
G1 F1500 E19.0396
G1 F648 X156.220 Y157.265 E19.0421
;WIDTH:0.383
G1 X156.235 Y157.281 E19.0428
G1 X156.270 Y157.322 E19.0445
G1 X156.372 Y157.461 E19.0500
G1 X156.393 Y157.488 E19.0511
G1 X156.502 Y157.610 E19.0563
G1 X156.525 Y157.633 E19.0573
G1 X156.539 Y157.643 E19.0579
G1 X156.707 Y157.757 E19.0643
G1 X156.747 Y157.778 E19.0658
G1 X156.799 Y157.799 E19.0676
G1 X156.920 Y157.837 E19.0716
G1 X156.957 Y157.845 E19.0728
G1 X157.025 Y157.854 E19.0750
;WIDTH:0.448
G1 X157.178 Y157.854 E19.0807
G1 X157.250 Y157.847 E19.0834
G1 X157.327 Y157.833 E19.0863
G1 X157.392 Y157.813 E19.0888
G1 X157.423 Y157.782 E19.0905
;WIDTH:0.394
G1 X157.497 Y157.700 E19.0941
G1 X157.519 Y157.673 E19.0952
;WIDTH:0.330
G1 X157.634 Y157.522 E19.1004
G1 X157.650 Y157.502 E19.1011
G1 X157.760 Y157.377 E19.1057
G1 X157.785 Y157.353 E19.1066
G1 X157.830 Y157.319 E19.1082
G1 X157.891 Y157.278 E19.1102
;WIDTH:0.272
G1 X157.922 Y157.220 E19.1117
G1 X158.035 Y157.104 E19.1154
G1 F2400 E18.6154
G0 F6000 X156.976 Y157.861
G0 X156.299 Y157.465
G0 X156.398 Y156.751
G0 X157.937 Y155.875
G0 X156.299 Y154.964
G0 X156.465 Y154.335
G0 X156.592 Y154.352
;WIDTH:0.480
G1 F1500 E19.1154
G1 F648 X156.279 Y153.984 E19.1346
G1 X156.268 Y153.973 E19.1353
;WIDTH:0.425
G1 X156.229 Y153.927 E19.1374
G1 X156.126 Y153.787 E19.1435
;WIDTH:0.358
G1 X156.105 Y153.761 E19.1445
G1 X155.997 Y153.640 E19.1494
G1 X155.971 Y153.614 E19.1505
G1 X155.960 Y153.605 E19.1509
G1 X155.839 Y153.520 E19.1553
G1 X155.751 Y153.472 E19.1583
G1 X155.694 Y153.448 E19.1601
G1 X155.523 Y153.392 E19.1655
G1 X155.501 Y153.387 E19.1661
G1 X155.435 Y153.377 E19.1681
G1 F2400 E18.6681
G0 F6000 X156.890 Y154.086
G0 X157.741 Y153.177
G0 X157.312 Y153.045
G0 X157.528 Y152.790
G0 X157.648 Y152.889
;WIDTH:0.482
G1 F1500 E19.1681
G1 F648 X157.179 Y152.878 E19.1869
G1 X157.096 Y152.869 E19.1903
;WIDTH:0.408
G1 X157.013 Y152.860 E19.1931
G1 X156.958 Y152.850 E19.1950
G1 X156.933 Y152.844 E19.1959
G1 X156.802 Y152.800 E19.2006
;WIDTH:0.337
G1 X156.748 Y152.776 E19.2022
G1 X156.659 Y152.729 E19.2050
G1 X156.539 Y152.644 E19.2092
G1 X156.528 Y152.635 E19.2096
G1 X156.502 Y152.610 E19.2106
G1 X156.393 Y152.488 E19.2151
G1 X156.372 Y152.461 E19.2161
;WIDTH:0.401
G1 X156.270 Y152.322 E19.2219
G1 X156.231 Y152.276 E19.2239
G1 X156.220 Y152.265 E19.2244
;WIDTH:0.480
G1 X156.175 Y152.211 E19.2272
G1 F2400 E18.7272
G0 F6000 X156.300 Y151.952
G0 X157.166 Y151.636
;WIDTH:0.503
G1 F1500 E19.2272
G1 F648 X156.813 Y151.632 E19.2420
;WIDTH:0.565
G1 X156.461 Y151.629 E19.2585
G1 X156.419 Y151.624 E19.2605
G1 X156.386 Y151.621 E19.2620
;WIDTH:0.466
G1 X156.352 Y151.700 E19.2654
;WIDTH:0.400
G1 X156.346 Y151.719 E19.2660
G1 X156.246 Y151.878 E19.2723
;WIDTH:0.466
G1 X156.199 Y151.954 E19.2757
G1 X156.153 Y152.030 E19.2792
;WIDTH:0.563
G1 X156.147 Y152.049 E19.2801
G1 X156.130 Y152.088 E19.2821
G1 X156.113 Y152.128 E19.2841
;WIDTH:0.503
G1 X156.080 Y152.125 E19.2855
G1 X156.038 Y152.120 E19.2873
;WIDTH:0.437
G1 X155.927 Y152.120 E19.2913
;WIDTH:0.356
G1 X155.762 Y152.140 E19.2963
G1 X155.715 Y152.148 E19.2977
G1 X155.591 Y152.180 E19.3015
G1 X155.577 Y152.183 E19.3019
G1 X155.556 Y152.193 E19.3026
G1 X155.453 Y152.241 E19.3059
G1 X155.418 Y152.261 E19.3071
G1 X155.374 Y152.288 E19.3087
G1 X155.281 Y152.363 E19.3122
G1 X155.266 Y152.375 E19.3128
G1 X155.254 Y152.387 E19.3133
G1 X155.154 Y152.498 E19.3177
;WIDTH:0.417
G1 X155.131 Y152.526 E19.3189
G1 X155.021 Y152.675 E19.3254
;WIDTH:0.477
G1 X154.992 Y152.710 E19.3272
G1 X154.969 Y152.735 E19.3285
;WIDTH:0.554
G1 X154.926 Y152.791 E19.3318
G1 X154.895 Y152.838 E19.3344
G1 X154.868 Y152.873 E19.3364
;WIDTH:0.427
G1 X154.908 Y152.940 E19.3392
G1 X154.916 Y152.955 E19.3398
;WIDTH:0.326
G1 X154.969 Y153.051 E19.3427
G1 X154.993 Y153.106 E19.3444
G1 X155.006 Y153.143 E19.3454
;WIDTH:0.427
G1 X155.030 Y153.198 E19.3476
G1 X155.056 Y153.246 E19.3495
;WIDTH:0.489
G1 X155.083 Y153.294 E19.3517
G1 X155.094 Y153.313 E19.3526
;WIDTH:0.554
G1 X155.106 Y153.334 E19.3537
G1 X155.119 Y153.355 E19.3549
G1 X155.132 Y153.376 E19.3560
;WIDTH:0.468
G1 X155.103 Y153.413 E19.3578
G1 X155.070 Y153.458 E19.3600
;WIDTH:0.387
G1 X155.028 Y153.514 E19.3623
G1 X155.000 Y153.546 E19.3636
G1 X154.978 Y153.574 E19.3648
G1 X154.866 Y153.725 E19.3708
G1 X154.841 Y153.755 E19.3721
G1 X154.732 Y153.873 E19.3773
G1 X154.713 Y153.892 E19.3781
G1 X154.683 Y153.917 E19.3794
G1 X154.625 Y153.961 E19.3817
G1 X154.575 Y153.992 E19.3836
G1 X154.543 Y154.009 E19.3848
G1 X154.422 Y154.065 E19.3891
G1 X154.403 Y154.072 E19.3897
G1 X154.357 Y154.085 E19.3913
G1 X154.234 Y154.112 E19.3953
G1 X154.187 Y154.119 E19.3968
G1 F2400 E18.8968
G0 F6000 X155.661 Y153.411
G0 X156.890 Y154.086
G0 X157.741 Y153.177
G0 X157.320 Y152.997
G0 X158.035 Y152.104
;WIDTH:0.300
G1 F1500 E19.3968
G1 F648 X157.978 Y152.162 E19.3989
G1 X157.922 Y152.220 E19.4009
;WIDTH:0.356
G1 X157.906 Y152.249 E19.4019
G1 X157.891 Y152.278 E19.4028
G1 X157.830 Y152.319 E19.4050
G1 X157.785 Y152.353 E19.4067
G1 X157.760 Y152.377 E19.4077
G1 X157.650 Y152.502 E19.4126
;WIDTH:0.412
G1 X157.631 Y152.526 E19.4137
G1 X157.521 Y152.675 E19.4200
;WIDTH:0.471
G1 X157.499 Y152.703 E19.4214
G1 X157.470 Y152.736 E19.4231
;WIDTH:0.554
G1 X157.429 Y152.791 E19.4263
G1 X157.396 Y152.836 E19.4289
G1 X157.367 Y152.872 E19.4310
;WIDTH:0.427
G1 X157.408 Y152.940 E19.4338
G1 X157.416 Y152.955 E19.4344
;WIDTH:0.326
G1 X157.470 Y153.051 E19.4374
G1 X157.493 Y153.106 E19.4390
G1 X157.506 Y153.143 E19.4401
;WIDTH:0.378
G1 X157.530 Y153.198 E19.4420
;WIDTH:0.474
G1 X157.556 Y153.246 E19.4441
G1 X157.586 Y153.299 E19.4465
;WIDTH:0.550
G1 X157.600 Y153.324 E19.4478
G1 X157.615 Y153.350 E19.4492
G1 X157.630 Y153.376 E19.4506
;WIDTH:0.468
G1 X157.592 Y153.427 E19.4531
G1 X157.570 Y153.458 E19.4545
;WIDTH:0.387
G1 X157.528 Y153.514 E19.4568
G1 X157.500 Y153.546 E19.4582
G1 X157.478 Y153.574 E19.4593
G1 X157.366 Y153.725 E19.4654
G1 X157.341 Y153.755 E19.4666
G1 X157.232 Y153.873 E19.4718
G1 X157.213 Y153.892 E19.4726
G1 X157.183 Y153.917 E19.4739
G1 X157.125 Y153.961 E19.4762
G1 X157.075 Y153.992 E19.4781
G1 X157.043 Y154.009 E19.4793
G1 X156.922 Y154.065 E19.4836
G1 X156.903 Y154.072 E19.4842
G1 X156.857 Y154.085 E19.4858
G1 X156.734 Y154.112 E19.4898
G1 X156.687 Y154.119 E19.4914
G1 F2400 E18.9914
G0 F6000 X157.741 Y153.177
G0 X156.299 Y152.464
G0 X156.326 Y152.263
G0 X156.687 Y151.619
G1 F1500 E19.4914
G1 F648 X156.734 Y151.612 E19.4929
G1 X156.857 Y151.585 E19.4969
G1 X156.903 Y151.572 E19.4985
G1 X156.922 Y151.565 E19.4991
G1 X157.043 Y151.509 E19.5034
G1 X157.075 Y151.492 E19.5046
G1 X157.125 Y151.461 E19.5065
G1 X157.183 Y151.417 E19.5088
G1 X157.213 Y151.392 E19.5101
G1 X157.232 Y151.373 E19.5109
G1 X157.341 Y151.255 E19.5161
G1 X157.366 Y151.225 E19.5174
G1 X157.478 Y151.074 E19.5234
G1 X157.500 Y151.046 E19.5246
G1 X157.528 Y151.014 E19.5259
;WIDTH:0.468
G1 X157.570 Y150.958 E19.5287
G1 X157.592 Y150.927 E19.5301
;WIDTH:0.550
G1 X157.630 Y150.876 E19.5331
G1 X157.615 Y150.850 E19.5344
G1 X157.600 Y150.824 E19.5358
;WIDTH:0.474
G1 X157.586 Y150.799 E19.5369
G1 X157.556 Y150.746 E19.5393
;WIDTH:0.378
G1 X157.530 Y150.698 E19.5410
;WIDTH:0.326
G1 X157.506 Y150.643 E19.5427
G1 X157.493 Y150.606 E19.5437
G1 X157.470 Y150.551 E19.5453
;WIDTH:0.427
G1 X157.416 Y150.455 E19.5493
G1 X157.408 Y150.440 E19.5499
;WIDTH:0.554
G1 X157.367 Y150.372 E19.5535
G1 X157.396 Y150.336 E19.5556
G1 X157.429 Y150.291 E19.5582
;WIDTH:0.471
G1 X157.470 Y150.236 E19.5609
G1 X157.499 Y150.203 E19.5626
;WIDTH:0.412
G1 X157.521 Y150.175 E19.5638
G1 X157.631 Y150.026 E19.5702
;WIDTH:0.356
G1 X157.650 Y150.002 E19.5711
G1 X157.760 Y149.877 E19.5760
G1 X157.785 Y149.853 E19.5771
G1 X157.830 Y149.819 E19.5787
G1 X157.891 Y149.778 E19.5809
G1 X157.906 Y149.749 E19.5819
;WIDTH:0.300
G1 X157.922 Y149.720 E19.5827
G1 X157.978 Y149.662 E19.5847
;WIDTH:0.222
G1 X158.035 Y149.604 E19.5862
G1 F2400 E19.0862
G0 F6000 X156.939 Y150.343
G0 X157.741 Y150.677
G0 X156.890 Y151.586
G0 X155.602 Y150.877
G0 X154.187 Y151.619
;WIDTH:0.387
G1 F1500 E19.5862
G1 F648 X154.234 Y151.612 E19.5877
G1 X154.357 Y151.585 E19.5918
G1 X154.403 Y151.572 E19.5933
G1 X154.422 Y151.565 E19.5940
G1 X154.543 Y151.509 E19.5983
G1 X154.575 Y151.492 E19.5994
G1 X154.625 Y151.461 E19.6013
G1 X154.683 Y151.417 E19.6037
G1 X154.713 Y151.392 E19.6049
G1 X154.732 Y151.373 E19.6058
G1 X154.841 Y151.255 E19.6110
G1 X154.866 Y151.225 E19.6122
G1 X154.978 Y151.074 E19.6183
G1 X155.000 Y151.046 E19.6194
G1 X155.028 Y151.014 E19.6208
;WIDTH:0.468
G1 X155.070 Y150.958 E19.6235
G1 X155.103 Y150.913 E19.6257
;WIDTH:0.554
G1 X155.132 Y150.876 E19.6278
G1 X155.119 Y150.855 E19.6290
G1 X155.106 Y150.834 E19.6301
;WIDTH:0.489
G1 X155.094 Y150.813 E19.6311
G1 X155.083 Y150.794 E19.6320
;WIDTH:0.427
G1 X155.056 Y150.746 E19.6339
G1 X155.030 Y150.698 E19.6359
;WIDTH:0.326
G1 X155.006 Y150.643 E19.6375
G1 X154.993 Y150.606 E19.6386
G1 X154.969 Y150.551 E19.6402
;WIDTH:0.427
G1 X154.916 Y150.455 E19.6441
G1 X154.908 Y150.440 E19.6447
;WIDTH:0.554
G1 X154.868 Y150.373 E19.6483
G1 X154.895 Y150.338 E19.6503
G1 X154.926 Y150.291 E19.6529
;WIDTH:0.477
G1 X154.969 Y150.235 E19.6557
G1 X154.992 Y150.210 E19.6571
;WIDTH:0.417
G1 X155.021 Y150.175 E19.6586
G1 X155.131 Y150.026 E19.6651
;WIDTH:0.356
G1 X155.154 Y149.998 E19.6661
G1 X155.254 Y149.887 E19.6706
G1 X155.266 Y149.875 E19.6711
G1 X155.281 Y149.863 E19.6716
G1 X155.374 Y149.788 E19.6752
G1 X155.418 Y149.761 E19.6767
G1 X155.453 Y149.741 E19.6779
G1 X155.556 Y149.693 E19.6813
G1 X155.577 Y149.683 E19.6819
G1 X155.591 Y149.680 E19.6824
G1 X155.715 Y149.648 E19.6862
G1 X155.762 Y149.640 E19.6876
;WIDTH:0.437
G1 X155.927 Y149.620 E19.6936
;WIDTH:0.503
G1 X156.038 Y149.620 E19.6983
G1 X156.080 Y149.625 E19.7000
;WIDTH:0.563
G1 X156.113 Y149.628 E19.7016
G1 X156.130 Y149.588 E19.7036
G1 X156.147 Y149.549 E19.7056
;WIDTH:0.466
G1 X156.153 Y149.530 E19.7064
G1 X156.199 Y149.454 E19.7098
;WIDTH:0.400
G1 X156.246 Y149.378 E19.7128
G1 X156.346 Y149.219 E19.7190
;WIDTH:0.466
G1 X156.352 Y149.200 E19.7198
;WIDTH:0.565
G1 X156.386 Y149.121 E19.7238
G1 X156.419 Y149.124 E19.7254
G1 X156.461 Y149.129 E19.7274
;WIDTH:0.503
G1 X156.813 Y149.132 E19.7421
G1 X157.166 Y149.136 E19.7569
G0 F6000 X156.687 Y149.119
;WIDTH:0.387
G1 F648 X156.734 Y149.112 E19.7584
G1 X156.857 Y149.085 E19.7625
G1 X156.903 Y149.072 E19.7640
G1 X156.922 Y149.065 E19.7646
G1 X157.043 Y149.009 E19.7689
G1 X157.075 Y148.992 E19.7701
G1 X157.125 Y148.961 E19.7720
G1 X157.183 Y148.917 E19.7743
G1 X157.213 Y148.892 E19.7756
G1 X157.232 Y148.873 E19.7765
G1 X157.341 Y148.755 E19.7816
G1 X157.366 Y148.725 E19.7829
G1 X157.478 Y148.574 E19.7889
G1 X157.500 Y148.546 E19.7901
G1 X157.528 Y148.514 E19.7914
;WIDTH:0.468
G1 X157.570 Y148.458 E19.7942
G1 X157.592 Y148.427 E19.7957
;WIDTH:0.550
G1 X157.630 Y148.376 E19.7986
G1 X157.615 Y148.350 E19.7999
G1 X157.600 Y148.324 E19.8013
;WIDTH:0.474
G1 X157.586 Y148.299 E19.8024
G1 X157.556 Y148.246 E19.8048
;WIDTH:0.378
G1 X157.530 Y148.198 E19.8066
;WIDTH:0.326
G1 X157.506 Y148.143 E19.8082
G1 X157.493 Y148.106 E19.8092
G1 X157.470 Y148.051 E19.8109
;WIDTH:0.427
G1 X157.416 Y147.955 E19.8148
G1 X157.408 Y147.940 E19.8154
;WIDTH:0.554
G1 X157.367 Y147.872 E19.8190
G1 X157.396 Y147.836 E19.8212
G1 X157.429 Y147.791 E19.8237
;WIDTH:0.471
G1 X157.470 Y147.736 E19.8264
G1 X157.499 Y147.703 E19.8281
;WIDTH:0.412
G1 X157.521 Y147.675 E19.8294
G1 X157.631 Y147.526 E19.8357
;WIDTH:0.356
G1 X157.650 Y147.502 E19.8366
G1 X157.760 Y147.377 E19.8415
G1 X157.785 Y147.353 E19.8426
G1 X157.830 Y147.319 E19.8442
G1 X157.891 Y147.278 E19.8464
G1 X157.906 Y147.249 E19.8474
;WIDTH:0.300
G1 X157.922 Y147.220 E19.8482
G1 X157.978 Y147.162 E19.8502
;WIDTH:0.222
G1 X158.035 Y147.104 E19.8517
G1 F2400 E19.3517
G0 F6000 X157.436 Y148.009
G0 X157.741 Y148.177
G0 X156.890 Y149.086
G0 X156.817 Y149.083
G0 X156.175 Y149.711
;WIDTH:0.401
G1 F1500 E19.8517
G1 F648 X156.220 Y149.765 E19.8541
G1 X156.231 Y149.776 E19.8546
G1 X156.270 Y149.822 E19.8566
;WIDTH:0.337
G1 X156.372 Y149.961 E19.8614
G1 X156.393 Y149.988 E19.8624
G1 X156.502 Y150.110 E19.8670
G1 X156.528 Y150.135 E19.8680
G1 X156.539 Y150.144 E19.8684
G1 X156.659 Y150.229 E19.8725
G1 X156.748 Y150.276 E19.8753
;WIDTH:0.408
G1 X156.802 Y150.300 E19.8773
G1 X156.933 Y150.344 E19.8820
G1 X156.958 Y150.350 E19.8829
G1 X157.013 Y150.360 E19.8848
;WIDTH:0.482
G1 X157.096 Y150.369 E19.8881
G1 X157.179 Y150.378 E19.8915
G1 X157.648 Y150.389 E19.9103
G1 F2400 E19.4103
G0 F6000 X157.528 Y150.290
G0 X156.939 Y150.343
G0 X157.741 Y150.677
G0 X156.890 Y151.586
G0 X155.435 Y150.877
;WIDTH:0.358
G1 F1500 E19.9103
G1 F648 X155.501 Y150.887 E19.9123
G1 X155.523 Y150.892 E19.9129
G1 X155.694 Y150.948 E19.9183
G1 X155.751 Y150.972 E19.9201
G1 X155.839 Y151.020 E19.9231
G1 X155.960 Y151.105 E19.9275
G1 X155.971 Y151.114 E19.9279
G1 X155.997 Y151.140 E19.9290
G1 X156.105 Y151.261 E19.9339
;WIDTH:0.425
G1 X156.126 Y151.287 E19.9350
G1 X156.229 Y151.427 E19.9412
;WIDTH:0.480
G1 X156.268 Y151.473 E19.9436
G1 X156.279 Y151.484 E19.9442
G1 X156.592 Y151.852 E19.9635
G1 F2400 E19.4635
G0 F6000 X154.841 Y150.284
G0 X154.045 Y150.172
G0 X153.581 Y149.501
G0 X154.187 Y149.119
;WIDTH:0.352
G1 F1500 E19.9635
G1 F648 X154.234 Y149.112 E19.9649
G1 X154.357 Y149.085 E19.9686
G1 X154.403 Y149.072 E19.9700
G1 X154.422 Y149.065 E19.9706
G1 X154.543 Y149.009 E19.9745
G1 X154.575 Y148.992 E19.9755
G1 X154.625 Y148.961 E19.9772
G1 X154.683 Y148.917 E19.9794
G1 X154.713 Y148.892 E19.9805
G1 X154.732 Y148.873 E19.9813
G1 X154.841 Y148.755 E19.9860
;WIDTH:0.412
G1 X154.866 Y148.725 E19.9873
G1 X154.978 Y148.574 E19.9938
;WIDTH:0.468
G1 X155.000 Y148.546 E19.9952
G1 X155.028 Y148.514 E19.9968
;WIDTH:0.558
G1 X155.070 Y148.458 E20.0001
G1 X155.103 Y148.413 E20.0027
G1 X155.132 Y148.376 E20.0048
;WIDTH:0.427
G1 X155.094 Y148.313 E20.0075
G1 X155.083 Y148.294 E20.0082
;WIDTH:0.326
G1 X155.030 Y148.198 E20.0112
G1 X155.006 Y148.143 E20.0128
G1 X154.993 Y148.106 E20.0139
;WIDTH:0.427
G1 X154.969 Y148.051 E20.0160
G1 X154.942 Y148.003 E20.0180
;WIDTH:0.483
G1 X154.916 Y147.955 E20.0202
G1 X154.908 Y147.940 E20.0209
;WIDTH:0.557
G1 X154.894 Y147.917 E20.0221
G1 X154.880 Y147.894 E20.0233
G1 X154.867 Y147.872 E20.0245
;WIDTH:0.471
G1 X154.896 Y147.836 E20.0263
G1 X154.929 Y147.791 E20.0285
;WIDTH:0.412
G1 X154.970 Y147.736 E20.0309
G1 X154.999 Y147.703 E20.0324
;WIDTH:0.360
G1 X155.021 Y147.675 E20.0334
G1 X155.131 Y147.526 E20.0390
G1 X155.154 Y147.498 E20.0401
G1 X155.262 Y147.379 E20.0449
G1 X155.281 Y147.364 E20.0456
G1 X155.419 Y147.262 E20.0507
G1 X155.456 Y147.238 E20.0521
G1 X155.554 Y147.197 E20.0552
G1 X155.593 Y147.183 E20.0565
G1 X155.673 Y147.160 E20.0590
G1 X155.716 Y147.152 E20.0603
;WIDTH:0.416
G1 X155.773 Y147.146 E20.0623
G1 X155.927 Y147.146 E20.0676
;WIDTH:0.471
G1 X156.018 Y147.156 E20.0712
G1 X156.088 Y147.173 E20.0740
G1 X156.125 Y147.191 E20.0756
G1 X156.148 Y147.201 E20.0766
G1 X156.296 Y146.990 E20.0867
G1 F2400 E19.5867
G0 F6000 X155.029 Y147.635
G0 X155.241 Y148.177
G0 X154.760 Y148.692
G0 X154.058 Y149.130
;WIDTH:0.503
G1 F1500 E20.0867
G1 F648 X153.961 Y149.129 E20.0908
G1 X153.919 Y149.124 E20.0925
;WIDTH:0.564
G1 X153.886 Y149.121 E20.0941
G1 X153.869 Y149.160 E20.0961
G1 X153.852 Y149.200 E20.0981
;WIDTH:0.466
G1 X153.846 Y149.219 E20.0989
G1 X153.799 Y149.295 E20.1023
;WIDTH:0.400
G1 X153.753 Y149.371 E20.1053
G1 X153.654 Y149.531 E20.1116
;WIDTH:0.497
G1 X153.638 Y149.574 E20.1135
;WIDTH:0.551
G1 X153.622 Y149.615 E20.1155
G1 X153.615 Y149.628 E20.1161
G1 X153.651 Y149.677 E20.1189
G1 X153.687 Y149.726 E20.1217
;WIDTH:0.467
G1 X153.732 Y149.775 E20.1243
G1 X153.770 Y149.823 E20.1267
;WIDTH:0.399
G1 X153.779 Y149.835 E20.1272
G1 X153.787 Y149.846 E20.1276
G1 X153.873 Y149.963 E20.1324
G1 X153.896 Y149.990 E20.1336
G1 X154.028 Y150.136 E20.1401
;WIDTH:0.344
G1 X154.079 Y150.177 E20.1420
G1 X154.159 Y150.229 E20.1447
G1 X154.291 Y150.295 E20.1490
G1 X154.342 Y150.316 E20.1505
G1 X154.433 Y150.344 E20.1533
G1 X154.465 Y150.352 E20.1542
G1 X154.508 Y150.360 E20.1555
;WIDTH:0.415
G1 X154.635 Y150.375 E20.1599
G1 X154.699 Y150.378 E20.1621
G1 F2400 E19.6621
G0 F6000 X154.045 Y150.172
G0 X153.628 Y149.569
G0 X153.825 Y149.038
;WIDTH:0.480
G1 F1500 E20.1621
G1 F648 X153.779 Y148.984 E20.1649
G1 X153.768 Y148.973 E20.1655
;WIDTH:0.425
G1 X153.729 Y148.927 E20.1677
G1 X153.626 Y148.787 E20.1738
;WIDTH:0.358
G1 X153.605 Y148.761 E20.1748
G1 X153.497 Y148.640 E20.1796
G1 X153.471 Y148.614 E20.1807
G1 X153.460 Y148.605 E20.1812
G1 X153.339 Y148.520 E20.1856
G1 X153.251 Y148.472 E20.1885
G1 X153.194 Y148.448 E20.1904
G1 X153.023 Y148.392 E20.1957
G1 X153.001 Y148.387 E20.1964
G1 X152.935 Y148.377 E20.1984
G1 F2400 E19.6984
G0 F6000 X153.524 Y148.680
G0 X153.614 Y149.628
;WIDTH:0.503
G1 F1500 E20.1984
G1 F648 X153.580 Y149.625 E20.1998
G1 X153.538 Y149.620 E20.2016
;WIDTH:0.437
G1 X153.427 Y149.620 E20.2056
;WIDTH:0.356
G1 X153.262 Y149.640 E20.2105
G1 X153.215 Y149.648 E20.2120
G1 X153.091 Y149.680 E20.2158
G1 X153.077 Y149.683 E20.2162
G1 X153.056 Y149.693 E20.2169
G1 X152.953 Y149.741 E20.2202
G1 X152.918 Y149.761 E20.2214
G1 X152.874 Y149.788 E20.2229
G1 X152.781 Y149.863 E20.2265
G1 X152.766 Y149.875 E20.2271
G1 X152.754 Y149.887 E20.2276
G1 X152.654 Y149.998 E20.2320
;WIDTH:0.417
G1 X152.631 Y150.026 E20.2332
G1 X152.521 Y150.175 E20.2397
;WIDTH:0.477
G1 X152.492 Y150.210 E20.2415
G1 X152.469 Y150.235 E20.2428
;WIDTH:0.554
G1 X152.426 Y150.291 E20.2461
G1 X152.395 Y150.338 E20.2487
G1 X152.368 Y150.373 E20.2507
;WIDTH:0.427
G1 X152.408 Y150.440 E20.2535
G1 X152.416 Y150.455 E20.2541
;WIDTH:0.326
G1 X152.469 Y150.551 E20.2570
G1 X152.493 Y150.606 E20.2587
G1 X152.506 Y150.643 E20.2597
;WIDTH:0.427
G1 X152.530 Y150.698 E20.2619
G1 X152.556 Y150.746 E20.2638
;WIDTH:0.489
G1 X152.583 Y150.794 E20.2660
G1 X152.594 Y150.813 E20.2669
;WIDTH:0.554
G1 X152.606 Y150.834 E20.2680
G1 X152.619 Y150.855 E20.2692
G1 X152.632 Y150.876 E20.2703
;WIDTH:0.468
G1 X152.603 Y150.913 E20.2721
G1 X152.570 Y150.958 E20.2743
;WIDTH:0.387
G1 X152.528 Y151.014 E20.2766
G1 X152.500 Y151.046 E20.2779
G1 X152.478 Y151.074 E20.2791
G1 X152.366 Y151.225 E20.2851
G1 X152.341 Y151.255 E20.2864
G1 X152.232 Y151.373 E20.2916
G1 X152.213 Y151.392 E20.2924
G1 X152.183 Y151.417 E20.2937
G1 X152.125 Y151.461 E20.2960
G1 X152.075 Y151.492 E20.2979
G1 X152.043 Y151.509 E20.2991
G1 X151.922 Y151.565 E20.3034
G1 X151.903 Y151.572 E20.3040
G1 X151.857 Y151.585 E20.3056
G1 X151.734 Y151.612 E20.3096
G1 X151.687 Y151.619 E20.3111
G0 F6000 X151.558 Y151.630
;WIDTH:0.503
G1 F648 X151.461 Y151.629 E20.3152
G1 X151.419 Y151.624 E20.3170
;WIDTH:0.564
G1 X151.386 Y151.621 E20.3185
G1 X151.369 Y151.660 E20.3205
G1 X151.352 Y151.700 E20.3226
;WIDTH:0.466
G1 X151.346 Y151.719 E20.3233
G1 X151.299 Y151.795 E20.3268
;WIDTH:0.400
G1 X151.253 Y151.871 E20.3297
G1 X151.154 Y152.031 E20.3360
;WIDTH:0.497
G1 X151.138 Y152.074 E20.3379
;WIDTH:0.551
G1 X151.122 Y152.115 E20.3399
G1 X151.115 Y152.128 E20.3406
G1 X151.151 Y152.177 E20.3434
G1 X151.187 Y152.226 E20.3462
;WIDTH:0.467
G1 X151.232 Y152.275 E20.3487
G1 X151.270 Y152.323 E20.3511
;WIDTH:0.399
G1 X151.279 Y152.335 E20.3516
G1 X151.287 Y152.346 E20.3521
G1 X151.373 Y152.463 E20.3569
G1 X151.396 Y152.490 E20.3581
G1 X151.528 Y152.636 E20.3646
;WIDTH:0.344
G1 X151.579 Y152.677 E20.3665
G1 X151.659 Y152.729 E20.3692
G1 X151.791 Y152.795 E20.3734
G1 X151.842 Y152.816 E20.3750
G1 X151.933 Y152.844 E20.3777
G1 X151.965 Y152.852 E20.3787
G1 X152.008 Y152.860 E20.3799
;WIDTH:0.415
G1 X152.135 Y152.875 E20.3843
G1 X152.199 Y152.878 E20.3865
G1 F2400 E19.8865
G0 F6000 X151.545 Y152.672
G0 X151.128 Y152.069
G0 X151.325 Y151.538
;WIDTH:0.480
G1 F1500 E20.3865
G1 F648 X151.279 Y151.484 E20.3894
G1 X151.268 Y151.473 E20.3900
;WIDTH:0.425
G1 X151.229 Y151.427 E20.3921
G1 X151.126 Y151.287 E20.3983
;WIDTH:0.358
G1 X151.105 Y151.261 E20.3993
G1 X150.997 Y151.140 E20.4041
G1 X150.971 Y151.114 E20.4052
G1 X150.960 Y151.105 E20.4056
G1 X150.839 Y151.020 E20.4100
G1 X150.751 Y150.972 E20.4130
G1 X150.694 Y150.948 E20.4148
G1 X150.523 Y150.892 E20.4202
G1 X150.501 Y150.887 E20.4209
G1 X150.435 Y150.877 E20.4228
G1 F2400 E19.9228
G0 F6000 X151.024 Y151.180
G0 X151.114 Y152.128
;WIDTH:0.503
G1 F1500 E20.4228
G1 F648 X151.080 Y152.125 E20.4243
G1 X151.038 Y152.120 E20.4260
;WIDTH:0.437
G1 X150.927 Y152.120 E20.4301
;WIDTH:0.356
G1 X150.762 Y152.140 E20.4350
G1 X150.715 Y152.148 E20.4364
G1 X150.591 Y152.180 E20.4402
G1 X150.577 Y152.183 E20.4406
G1 X150.556 Y152.193 E20.4413
G1 X150.453 Y152.241 E20.4447
G1 X150.418 Y152.261 E20.4459
G1 X150.374 Y152.288 E20.4474
G1 X150.281 Y152.363 E20.4509
G1 X150.266 Y152.375 E20.4515
G1 X150.254 Y152.387 E20.4520
G1 X150.154 Y152.498 E20.4564
;WIDTH:0.417
G1 X150.131 Y152.526 E20.4577
G1 X150.021 Y152.675 E20.4641
;WIDTH:0.477
G1 X149.992 Y152.710 E20.4659
G1 X149.969 Y152.735 E20.4673
;WIDTH:0.554
G1 X149.926 Y152.791 E20.4705
G1 X149.895 Y152.838 E20.4731
G1 X149.868 Y152.873 E20.4751
;WIDTH:0.427
G1 X149.908 Y152.940 E20.4779
G1 X149.916 Y152.955 E20.4785
;WIDTH:0.326
G1 X149.969 Y153.051 E20.4815
G1 X149.993 Y153.106 E20.4831
G1 X150.006 Y153.143 E20.4842
;WIDTH:0.427
G1 X150.030 Y153.198 E20.4863
G1 X150.056 Y153.246 E20.4882
;WIDTH:0.489
G1 X150.083 Y153.294 E20.4905
G1 X150.094 Y153.313 E20.4914
;WIDTH:0.554
G1 X150.106 Y153.334 E20.4925
G1 X150.119 Y153.355 E20.4936
G1 X150.132 Y153.376 E20.4948
;WIDTH:0.468
G1 X150.103 Y153.413 E20.4966
G1 X150.070 Y153.458 E20.4988
;WIDTH:0.387
G1 X150.028 Y153.514 E20.5010
G1 X150.000 Y153.546 E20.5024
G1 X149.978 Y153.574 E20.5035
G1 X149.866 Y153.725 E20.5096
G1 X149.841 Y153.755 E20.5108
G1 X149.732 Y153.873 E20.5160
G1 X149.713 Y153.892 E20.5169
G1 X149.683 Y153.917 E20.5181
G1 X149.625 Y153.961 E20.5205
G1 X149.575 Y153.992 E20.5224
G1 X149.543 Y154.009 E20.5235
G1 X149.422 Y154.065 E20.5278
G1 X149.403 Y154.072 E20.5285
G1 X149.357 Y154.085 E20.5300
G1 X149.234 Y154.112 E20.5341
G1 X148.614 Y154.203 E20.5542
G1 F2400 E20.0542
G0 F6000 X148.882 Y154.152
G0 X150.435 Y153.377
;WIDTH:0.358
G1 F1500 E20.5542
G1 F648 X150.501 Y153.387 E20.5562
G1 X150.523 Y153.392 E20.5569
G1 X150.694 Y153.448 E20.5622
G1 X150.751 Y153.472 E20.5641
G1 X150.839 Y153.520 E20.5671
G1 X150.960 Y153.605 E20.5715
G1 X150.971 Y153.614 E20.5719
G1 X150.997 Y153.640 E20.5730
G1 X151.105 Y153.761 E20.5778
;WIDTH:0.425
G1 X151.126 Y153.787 E20.5790
G1 X151.229 Y153.927 E20.5851
;WIDTH:0.480
G1 X151.268 Y153.973 E20.5875
G1 X151.279 Y153.984 E20.5882
G1 X151.325 Y154.038 E20.5910
G0 F6000 X151.558 Y154.130
;WIDTH:0.503
G1 F648 X151.461 Y154.129 E20.5951
G1 X151.419 Y154.124 E20.5968
;WIDTH:0.564
G1 X151.386 Y154.121 E20.5984
G1 X151.369 Y154.160 E20.6004
G1 X151.352 Y154.200 E20.6024
;WIDTH:0.466
G1 X151.346 Y154.219 E20.6032
G1 X151.299 Y154.295 E20.6066
;WIDTH:0.400
G1 X151.253 Y154.371 E20.6096
G1 X151.154 Y154.531 E20.6159
;WIDTH:0.497
G1 X151.138 Y154.574 E20.6178
;WIDTH:0.551
G1 X151.122 Y154.615 E20.6198
G1 X151.115 Y154.628 E20.6204
G1 X151.151 Y154.677 E20.6232
G1 X151.187 Y154.726 E20.6260
;WIDTH:0.467
G1 X151.232 Y154.775 E20.6286
G1 X151.270 Y154.823 E20.6310
;WIDTH:0.399
G1 X151.279 Y154.835 E20.6315
G1 X151.287 Y154.846 E20.6319
G1 X151.373 Y154.963 E20.6367
G1 X151.396 Y154.990 E20.6379
G1 X151.528 Y155.136 E20.6445
;WIDTH:0.344
G1 X151.579 Y155.177 E20.6463
G1 X151.659 Y155.229 E20.6491
G1 X151.791 Y155.295 E20.6533
G1 X151.842 Y155.316 E20.6549
G1 X151.933 Y155.344 E20.6576
G1 X151.965 Y155.352 E20.6585
G1 X152.008 Y155.360 E20.6598
;WIDTH:0.415
G1 X152.135 Y155.375 E20.6642
G1 X152.199 Y155.378 E20.6664
G1 F2400 E20.1664
G0 F6000 X152.014 Y155.320
G0 X151.114 Y154.628
;WIDTH:0.503
G1 F1500 E20.6664
G1 F648 X151.080 Y154.625 E20.6678
G1 X151.038 Y154.620 E20.6696
;WIDTH:0.437
G1 X150.927 Y154.620 E20.6736
;WIDTH:0.356
G1 X150.762 Y154.640 E20.6785
G1 X150.715 Y154.648 E20.6800
G1 X150.591 Y154.680 E20.6837
G1 X150.577 Y154.683 E20.6842
G1 X150.556 Y154.693 E20.6849
G1 X150.453 Y154.741 E20.6882
G1 X150.418 Y154.761 E20.6894
G1 X150.374 Y154.788 E20.6909
G1 X150.281 Y154.863 E20.6945
G1 X150.266 Y154.875 E20.6951
G1 X150.254 Y154.887 E20.6956
G1 X150.154 Y154.998 E20.7000
;WIDTH:0.417
G1 X150.131 Y155.026 E20.7012
G1 X150.021 Y155.175 E20.7077
;WIDTH:0.477
G1 X149.992 Y155.210 E20.7095
G1 X149.969 Y155.235 E20.7108
;WIDTH:0.554
G1 X149.926 Y155.291 E20.7141
G1 X149.895 Y155.338 E20.7166
G1 X149.868 Y155.373 E20.7187
;WIDTH:0.427
G1 X149.908 Y155.440 E20.7215
G1 X149.916 Y155.455 E20.7221
;WIDTH:0.326
G1 X149.969 Y155.551 E20.7250
G1 X149.993 Y155.606 E20.7267
G1 X150.006 Y155.643 E20.7277
;WIDTH:0.427
G1 X150.030 Y155.698 E20.7299
G1 X150.056 Y155.746 E20.7318
;WIDTH:0.489
G1 X150.083 Y155.794 E20.7340
G1 X150.094 Y155.813 E20.7349
;WIDTH:0.554
G1 X150.106 Y155.834 E20.7360
G1 X150.119 Y155.855 E20.7372
G1 X150.132 Y155.876 E20.7383
;WIDTH:0.468
G1 X150.103 Y155.913 E20.7401
G1 X150.070 Y155.958 E20.7423
;WIDTH:0.387
G1 X150.028 Y156.014 E20.7446
G1 X150.000 Y156.046 E20.7459
G1 X149.978 Y156.074 E20.7471
G1 X149.866 Y156.225 E20.7531
G1 X149.841 Y156.255 E20.7544
G1 X149.732 Y156.373 E20.7596
G1 X149.713 Y156.392 E20.7604
G1 X149.683 Y156.417 E20.7617
G1 X149.625 Y156.461 E20.7640
G1 X149.575 Y156.492 E20.7659
G1 X149.543 Y156.509 E20.7671
G1 X149.422 Y156.565 E20.7714
G1 X149.403 Y156.572 E20.7720
G1 X149.357 Y156.585 E20.7736
G1 X149.234 Y156.612 E20.7776
G1 X148.614 Y156.703 E20.7978
G1 F2400 E20.2978
G0 F6000 X148.882 Y156.652
G0 X150.435 Y155.877
;WIDTH:0.358
G1 F1500 E20.7978
G1 F648 X150.501 Y155.887 E20.7998
G1 X150.523 Y155.892 E20.8004
G1 X150.694 Y155.948 E20.8058
G1 X150.751 Y155.972 E20.8076
G1 X150.839 Y156.020 E20.8106
G1 X150.960 Y156.105 E20.8150
G1 X150.971 Y156.114 E20.8154
G1 X150.997 Y156.140 E20.8165
G1 X151.105 Y156.261 E20.8214
;WIDTH:0.425
G1 X151.126 Y156.287 E20.8225
G1 X151.229 Y156.427 E20.8287
;WIDTH:0.480
G1 X151.268 Y156.473 E20.8311
G1 X151.279 Y156.484 E20.8317
G1 X151.325 Y156.538 E20.8345
G0 F6000 X150.772 Y157.139
;WIDTH:0.349
G1 F648 X150.715 Y157.148 E20.8362
G1 X150.591 Y157.180 E20.8399
G1 X150.577 Y157.183 E20.8404
G1 X150.556 Y157.193 E20.8410
G1 X150.453 Y157.241 E20.8443
G1 X150.424 Y157.257 E20.8453
G1 X150.374 Y157.288 E20.8470
G1 X150.316 Y157.332 E20.8491
G1 X150.286 Y157.357 E20.8502
G1 X150.267 Y157.376 E20.8510
;WIDTH:0.404
G1 X150.156 Y157.496 E20.8565
G1 X150.134 Y157.522 E20.8577
G1 X150.019 Y157.673 E20.8640
;WIDTH:0.458
G1 X149.997 Y157.700 E20.8654
G1 X149.923 Y157.782 E20.8696
G1 X149.902 Y157.804 E20.8707
G1 X149.876 Y157.815 E20.8718
G1 X149.371 Y158.007 E20.8924
G1 F2400 E20.3924
G0 F6000 X151.558 Y156.630
;WIDTH:0.503
G1 F1500 E20.8924
G1 F648 X151.461 Y156.629 E20.8964
G1 X151.419 Y156.624 E20.8982
;WIDTH:0.564
G1 X151.386 Y156.621 E20.8998
G1 X151.369 Y156.660 E20.9017
G1 X151.352 Y156.700 E20.9038
;WIDTH:0.466
G1 X151.346 Y156.719 E20.9046
G1 X151.299 Y156.795 E20.9080
;WIDTH:0.400
G1 X151.253 Y156.871 E20.9110
G1 X151.154 Y157.031 E20.9172
;WIDTH:0.497
G1 X151.138 Y157.074 E20.9191
;WIDTH:0.551
G1 X151.122 Y157.115 E20.9211
G1 X151.152 Y157.175 E20.9242
G1 X151.188 Y157.226 E20.9271
;WIDTH:0.466
G1 X151.236 Y157.279 E20.9298
G1 X151.270 Y157.323 E20.9320
;WIDTH:0.399
G1 X151.279 Y157.335 E20.9325
G1 X151.287 Y157.346 E20.9330
G1 X151.373 Y157.463 E20.9378
G1 X151.396 Y157.490 E20.9389
G1 X151.525 Y157.633 E20.9453
;WIDTH:0.344
G1 X151.534 Y157.641 E20.9457
G1 X151.578 Y157.674 E20.9473
G1 X151.707 Y157.757 E20.9516
G1 X151.790 Y157.796 E20.9543
G1 X151.843 Y157.816 E20.9559
G1 X151.919 Y157.838 E20.9581
G1 X151.967 Y157.847 E20.9595
G1 X152.008 Y157.853 E20.9607
G1 X152.024 Y157.854 E20.9612
G1 X152.133 Y157.855 E20.9643
G1 X152.665 Y157.813 E20.9796
G1 F2400 E20.4796
G0 F6000 X151.536 Y157.627
G0 X150.560 Y157.176
G0 X150.165 Y157.813
G1 F1500 E20.9796
G1 F648 X149.633 Y157.855 E20.9948
G1 X149.524 Y157.854 E20.9980
G1 X149.508 Y157.853 E20.9984
G1 X149.467 Y157.847 E20.9996
G1 X149.419 Y157.838 E21.0010
G1 X149.343 Y157.816 E21.0033
G1 X149.290 Y157.796 E21.0049
G1 X149.207 Y157.757 E21.0075
G1 X149.078 Y157.674 E21.0119
G1 X149.034 Y157.641 E21.0135
;WIDTH:0.399
G1 X149.025 Y157.633 E21.0139
G1 X148.896 Y157.490 E21.0203
G1 X148.873 Y157.463 E21.0214
G1 X148.787 Y157.346 E21.0262
G1 X148.779 Y157.335 E21.0267
;WIDTH:0.466
G1 X148.770 Y157.323 E21.0273
G1 X148.736 Y157.279 E21.0294
;WIDTH:0.551
G1 X148.688 Y157.226 E21.0327
G1 X148.652 Y157.175 E21.0356
G1 X148.622 Y157.115 E21.0386
;WIDTH:0.497
G1 X148.638 Y157.074 E21.0405
;WIDTH:0.400
G1 X148.654 Y157.031 E21.0420
G1 X148.753 Y156.871 E21.0482
;WIDTH:0.466
G1 X148.799 Y156.795 E21.0517
G1 X148.846 Y156.719 E21.0551
;WIDTH:0.564
G1 X148.852 Y156.700 E21.0561
G1 X148.869 Y156.660 E21.0581
G1 X148.886 Y156.621 E21.0601
;WIDTH:0.503
G1 X148.919 Y156.624 E21.0615
G1 X148.961 Y156.629 E21.0633
G1 X149.058 Y156.630 E21.0673
G0 F6000 X148.825 Y156.538
;WIDTH:0.480
G1 F648 X148.779 Y156.484 E21.0702
G1 X148.768 Y156.473 E21.0708
;WIDTH:0.425
G1 X148.729 Y156.427 E21.0729
G1 X148.626 Y156.287 E21.0791
;WIDTH:0.358
G1 X148.605 Y156.261 E21.0800
G1 X148.497 Y156.140 E21.0849
G1 X148.471 Y156.114 E21.0860
G1 X148.460 Y156.105 E21.0864
G1 X148.339 Y156.020 E21.0908
G1 X148.251 Y155.972 E21.0938
G1 X148.194 Y155.948 E21.0956
G1 X148.023 Y155.892 E21.1010
G1 X148.001 Y155.887 E21.1017
G1 X147.366 Y155.790 E21.1208
G1 F2400 E20.6208
G0 F6000 X147.507 Y155.903
G0 X148.580 Y156.246
G0 X148.616 Y157.125
;WIDTH:0.563
G1 F1500 E21.1208
G1 F648 X148.589 Y157.122 E21.1220
G1 X148.205 Y157.118 E21.1400
;WIDTH:0.498
G1 X147.832 Y157.114 E21.1555
G1 F2400 E20.6555
G0 F6000 X148.272 Y157.139
;WIDTH:0.380
G1 F1500 E21.1555
G1 F648 X148.215 Y157.148 E21.1573
G1 X148.091 Y157.180 E21.1613
G1 X148.077 Y157.183 E21.1618
G1 X148.056 Y157.193 E21.1625
G1 X147.953 Y157.241 E21.1661
G1 X147.924 Y157.257 E21.1672
G1 X147.874 Y157.288 E21.1690
G1 X147.816 Y157.332 E21.1713
G1 X147.786 Y157.357 E21.1726
G1 X147.767 Y157.376 E21.1734
G1 X147.656 Y157.496 E21.1786
G1 X147.634 Y157.522 E21.1796
G1 X147.519 Y157.673 E21.1856
G1 X147.497 Y157.700 E21.1867
;WIDTH:0.448
G1 X147.423 Y157.782 E21.1909
G1 X147.399 Y157.807 E21.1921
G1 X147.330 Y157.834 E21.1949
G1 X147.258 Y157.848 E21.1976
G1 X147.182 Y157.856 E21.2005
;WIDTH:0.372
G1 X147.137 Y157.856 E21.2019
G1 X146.938 Y157.889 E21.2081
G1 F2400 E20.7081
G0 F6000 X148.601 Y156.996
G0 X148.700 Y156.285
G0 X148.036 Y155.955
G0 X146.964 Y156.644
;WIDTH:0.270
G1 F1500 E21.2081
G1 F648 X147.078 Y156.531 E21.2117
;WIDTH:0.328
G1 X147.109 Y156.471 E21.2136
G1 X147.170 Y156.431 E21.2156
G1 X147.214 Y156.395 E21.2171
G1 X147.239 Y156.372 E21.2180
G1 X147.358 Y156.235 E21.2230
G1 X147.378 Y156.211 E21.2238
;WIDTH:0.400
G1 X147.478 Y156.074 E21.2295
G1 X147.500 Y156.046 E21.2307
G1 X147.529 Y156.013 E21.2321
;WIDTH:0.468
G1 X147.570 Y155.958 E21.2348
G1 X147.603 Y155.913 E21.2370
;WIDTH:0.554
G1 X147.632 Y155.876 E21.2391
G1 X147.619 Y155.855 E21.2403
G1 X147.606 Y155.834 E21.2414
;WIDTH:0.489
G1 X147.594 Y155.813 E21.2424
G1 X147.583 Y155.794 E21.2433
;WIDTH:0.427
G1 X147.556 Y155.746 E21.2452
G1 X147.530 Y155.698 E21.2472
;WIDTH:0.326
G1 X147.506 Y155.643 E21.2488
G1 X147.493 Y155.606 E21.2499
G1 X147.469 Y155.551 E21.2515
;WIDTH:0.427
G1 X147.416 Y155.455 E21.2554
;WIDTH:0.549
G1 X147.369 Y155.373 E21.2597
G1 X147.388 Y155.348 E21.2611
G1 X147.408 Y155.323 E21.2626
G1 X147.429 Y155.291 E21.2643
;WIDTH:0.471
G1 X147.470 Y155.236 E21.2670
G1 X147.499 Y155.203 E21.2687
;WIDTH:0.412
G1 X147.521 Y155.175 E21.2700
G1 X147.631 Y155.026 E21.2763
;WIDTH:0.356
G1 X147.654 Y154.998 E21.2774
G1 X147.754 Y154.887 E21.2818
G1 X147.766 Y154.875 E21.2823
G1 X147.781 Y154.863 E21.2829
G1 X147.874 Y154.788 E21.2864
G1 X147.918 Y154.761 E21.2879
G1 X147.953 Y154.741 E21.2891
G1 X148.056 Y154.693 E21.2925
G1 X148.077 Y154.683 E21.2932
G1 X148.091 Y154.680 E21.2936
G1 X148.215 Y154.648 E21.2974
G1 X148.262 Y154.640 E21.2988
;WIDTH:0.437
G1 X148.427 Y154.620 E21.3049
;WIDTH:0.503
G1 X148.538 Y154.620 E21.3095
G1 X148.580 Y154.625 E21.3113
;WIDTH:0.566
G1 X148.614 Y154.628 E21.3129
G0 F6000 X148.825 Y154.038
;WIDTH:0.480
G1 F648 X148.779 Y153.984 E21.3157
G1 X148.768 Y153.973 E21.3163
;WIDTH:0.425
G1 X148.729 Y153.927 E21.3185
G1 X148.626 Y153.787 E21.3246
;WIDTH:0.358
G1 X148.605 Y153.761 E21.3256
G1 X148.497 Y153.640 E21.3304
G1 X148.471 Y153.614 E21.3315
G1 X148.460 Y153.605 E21.3319
G1 X148.339 Y153.520 E21.3363
G1 X148.251 Y153.472 E21.3393
G1 X148.194 Y153.448 E21.3412
G1 X148.023 Y153.392 E21.3465
G1 X148.001 Y153.387 E21.3472
G1 X147.366 Y153.290 E21.3663
G1 F2400 E20.8663
G0 F6000 X147.507 Y153.403
G0 X148.182 Y153.618
G0 X149.058 Y154.130
;WIDTH:0.503
G1 F1500 E21.3663
G1 F648 X148.961 Y154.129 E21.3704
G1 X148.919 Y154.124 E21.3721
;WIDTH:0.564
G1 X148.886 Y154.121 E21.3737
G1 X148.869 Y154.160 E21.3757
G1 X148.852 Y154.200 E21.3777
;WIDTH:0.466
G1 X148.846 Y154.219 E21.3785
G1 X148.799 Y154.295 E21.3820
;WIDTH:0.400
G1 X148.753 Y154.371 E21.3849
G1 X148.654 Y154.531 E21.3912
;WIDTH:0.497
G1 X148.638 Y154.574 E21.3931
;WIDTH:0.551
G1 X148.622 Y154.615 E21.3951
G1 X148.615 Y154.628 E21.3958
G1 X148.651 Y154.677 E21.3985
G1 X148.687 Y154.726 E21.4013
;WIDTH:0.467
G1 X148.732 Y154.775 E21.4039
G1 X148.770 Y154.823 E21.4063
;WIDTH:0.399
G1 X148.779 Y154.835 E21.4068
G1 X148.787 Y154.846 E21.4072
G1 X148.873 Y154.963 E21.4121
G1 X148.896 Y154.990 E21.4132
G1 X149.028 Y155.136 E21.4198
;WIDTH:0.344
G1 X149.079 Y155.177 E21.4216
G1 X149.159 Y155.229 E21.4244
G1 X149.291 Y155.295 E21.4286
G1 X149.342 Y155.316 E21.4302
G1 X149.433 Y155.344 E21.4329
G1 X149.465 Y155.352 E21.4338
G1 X149.508 Y155.360 E21.4351
;WIDTH:0.415
G1 X149.635 Y155.375 E21.4395
G1 X149.699 Y155.378 E21.4417
G1 F2400 E20.9417
G0 F6000 X149.045 Y155.172
G0 X148.529 Y154.426
G0 X149.717 Y153.909
G0 X150.241 Y153.177
G0 X149.813 Y152.978
G0 X148.614 Y152.128
;WIDTH:0.503
G1 F1500 E21.4417
G1 F648 X148.580 Y152.125 E21.4431
G1 X148.538 Y152.120 E21.4449
;WIDTH:0.437
G1 X148.427 Y152.120 E21.4489
;WIDTH:0.356
G1 X148.262 Y152.140 E21.4539
G1 X148.215 Y152.148 E21.4553
G1 X148.091 Y152.180 E21.4591
G1 X148.077 Y152.183 E21.4595
G1 X148.056 Y152.193 E21.4602
G1 X147.953 Y152.241 E21.4635
G1 X147.918 Y152.261 E21.4647
G1 X147.874 Y152.288 E21.4663
G1 X147.781 Y152.363 E21.4698
G1 X147.766 Y152.375 E21.4704
G1 X147.754 Y152.387 E21.4709
G1 X147.654 Y152.498 E21.4753
;WIDTH:0.412
G1 X147.631 Y152.526 E21.4765
G1 X147.521 Y152.675 E21.4829
;WIDTH:0.471
G1 X147.499 Y152.703 E21.4843
G1 X147.470 Y152.736 E21.4860
;WIDTH:0.549
G1 X147.429 Y152.791 E21.4891
G1 X147.408 Y152.823 E21.4909
G1 X147.388 Y152.848 E21.4923
G1 X147.369 Y152.873 E21.4938
;WIDTH:0.427
G1 X147.416 Y152.955 E21.4971
;WIDTH:0.326
G1 X147.469 Y153.051 E21.5001
G1 X147.493 Y153.106 E21.5017
G1 X147.506 Y153.143 E21.5028
;WIDTH:0.427
G1 X147.530 Y153.198 E21.5049
G1 X147.556 Y153.246 E21.5068
;WIDTH:0.489
G1 X147.583 Y153.294 E21.5091
G1 X147.594 Y153.313 E21.5100
;WIDTH:0.554
G1 X147.606 Y153.334 E21.5111
G1 X147.619 Y153.355 E21.5122
G1 X147.632 Y153.376 E21.5134
;WIDTH:0.468
G1 X147.603 Y153.413 E21.5152
G1 X147.570 Y153.458 E21.5174
;WIDTH:0.400
G1 X147.529 Y153.513 E21.5197
G1 X147.500 Y153.546 E21.5211
G1 X147.478 Y153.574 E21.5223
;WIDTH:0.328
G1 X147.378 Y153.711 E21.5269
G1 X147.358 Y153.735 E21.5278
G1 X147.239 Y153.872 E21.5327
G1 X147.214 Y153.895 E21.5337
G1 X147.170 Y153.931 E21.5352
G1 X147.109 Y153.971 E21.5372
;WIDTH:0.270
G1 X147.078 Y154.031 E21.5387
G1 X146.964 Y154.144 E21.5423
G1 F2400 E21.0423
G0 F6000 X147.651 Y153.032
G0 X147.540 Y152.571
G0 X148.006 Y152.351
G0 X148.825 Y151.538
;WIDTH:0.480
G1 F1500 E21.5423
G1 F648 X148.779 Y151.484 E21.5451
G1 X148.768 Y151.473 E21.5458
;WIDTH:0.425
G1 X148.729 Y151.427 E21.5479
G1 X148.626 Y151.287 E21.5540
;WIDTH:0.358
G1 X148.605 Y151.261 E21.5550
G1 X148.497 Y151.140 E21.5599
G1 X148.471 Y151.114 E21.5610
G1 X148.460 Y151.105 E21.5614
G1 X148.339 Y151.020 E21.5658
G1 X148.251 Y150.972 E21.5688
G1 X148.194 Y150.948 E21.5706
G1 X148.023 Y150.892 E21.5760
G1 X148.001 Y150.887 E21.5766
G1 X147.366 Y150.790 E21.5958
G1 F2400 E21.0958
G0 F6000 X147.507 Y150.903
G0 X148.182 Y151.118
G0 X149.058 Y151.630
;WIDTH:0.503
G1 F1500 E21.5958
G1 F648 X148.961 Y151.629 E21.5998
G1 X148.919 Y151.624 E21.6016
;WIDTH:0.564
G1 X148.886 Y151.621 E21.6031
G1 X148.869 Y151.660 E21.6051
G1 X148.852 Y151.700 E21.6072
;WIDTH:0.466
G1 X148.846 Y151.719 E21.6079
G1 X148.799 Y151.795 E21.6114
;WIDTH:0.400
G1 X148.753 Y151.871 E21.6144
G1 X148.654 Y152.031 E21.6206
;WIDTH:0.497
G1 X148.638 Y152.074 E21.6225
;WIDTH:0.551
G1 X148.622 Y152.115 E21.6245
G1 X148.615 Y152.128 E21.6252
G1 X148.651 Y152.177 E21.6280
G1 X148.687 Y152.226 E21.6308
;WIDTH:0.467
G1 X148.732 Y152.275 E21.6334
G1 X148.770 Y152.323 E21.6357
;WIDTH:0.399
G1 X148.779 Y152.335 E21.6362
G1 X148.787 Y152.346 E21.6367
G1 X148.873 Y152.463 E21.6415
G1 X148.896 Y152.490 E21.6427
G1 X149.028 Y152.636 E21.6492
;WIDTH:0.344
G1 X149.079 Y152.677 E21.6511
G1 X149.159 Y152.729 E21.6538
G1 X149.291 Y152.795 E21.6580
G1 X149.342 Y152.816 E21.6596
G1 X149.433 Y152.844 E21.6623
G1 X149.465 Y152.852 E21.6633
G1 X149.508 Y152.860 E21.6645
;WIDTH:0.415
G1 X149.635 Y152.875 E21.6689
G1 X149.699 Y152.878 E21.6712
G1 F2400 E21.1712
G0 F6000 X149.045 Y152.672
G0 X148.529 Y151.926
G0 X149.699 Y151.331
G0 X150.137 Y150.802
G0 X149.699 Y150.378
G1 F1500 E21.6712
G1 F648 X149.635 Y150.375 E21.6734
;WIDTH:0.344
G1 X149.508 Y150.360 E21.6770
G1 X149.465 Y150.352 E21.6783
G1 X149.433 Y150.344 E21.6792
G1 X149.342 Y150.316 E21.6819
G1 X149.291 Y150.295 E21.6835
G1 X149.159 Y150.229 E21.6877
G1 X149.079 Y150.177 E21.6905
;WIDTH:0.399
G1 X149.028 Y150.136 E21.6926
G1 X148.896 Y149.990 E21.6992
G1 X148.873 Y149.963 E21.7003
G1 X148.787 Y149.846 E21.7052
G1 X148.779 Y149.835 E21.7056
;WIDTH:0.467
G1 X148.770 Y149.823 E21.7062
G1 X148.732 Y149.775 E21.7086
;WIDTH:0.551
G1 X148.687 Y149.726 E21.7116
G1 X148.651 Y149.677 E21.7144
G1 X148.615 Y149.628 E21.7172
G1 X148.622 Y149.615 E21.7179
;WIDTH:0.497
G1 X148.638 Y149.574 E21.7197
;WIDTH:0.400
G1 X148.654 Y149.531 E21.7212
G1 X148.753 Y149.371 E21.7275
;WIDTH:0.466
G1 X148.799 Y149.295 E21.7309
G1 X148.846 Y149.219 E21.7344
;WIDTH:0.564
G1 X148.852 Y149.200 E21.7353
G1 X148.869 Y149.160 E21.7373
G1 X148.886 Y149.121 E21.7393
;WIDTH:0.503
G1 X148.919 Y149.124 E21.7407
G1 X148.961 Y149.129 E21.7425
G1 X149.058 Y149.130 E21.7466
G0 F6000 X148.614 Y149.628
G1 F648 X148.580 Y149.625 E21.7480
G1 X148.538 Y149.620 E21.7498
;WIDTH:0.437
G1 X148.427 Y149.620 E21.7538
;WIDTH:0.356
G1 X148.262 Y149.640 E21.7587
G1 X148.215 Y149.648 E21.7601
G1 X148.091 Y149.680 E21.7639
G1 X148.077 Y149.683 E21.7643
G1 X148.056 Y149.693 E21.7650
G1 X147.953 Y149.741 E21.7684
G1 X147.918 Y149.761 E21.7696
G1 X147.874 Y149.788 E21.7711
G1 X147.781 Y149.863 E21.7746
G1 X147.766 Y149.875 E21.7752
G1 X147.754 Y149.887 E21.7757
G1 X147.654 Y149.998 E21.7801
;WIDTH:0.412
G1 X147.631 Y150.026 E21.7814
G1 X147.521 Y150.175 E21.7877
;WIDTH:0.471
G1 X147.499 Y150.203 E21.7891
G1 X147.470 Y150.236 E21.7908
;WIDTH:0.549
G1 X147.429 Y150.291 E21.7940
G1 X147.408 Y150.323 E21.7957
G1 X147.388 Y150.348 E21.7972
G1 X147.369 Y150.373 E21.7986
;WIDTH:0.427
G1 X147.416 Y150.455 E21.8020
;WIDTH:0.326
G1 X147.469 Y150.551 E21.8049
G1 X147.493 Y150.606 E21.8066
G1 X147.506 Y150.643 E21.8076
;WIDTH:0.427
G1 X147.530 Y150.698 E21.8098
G1 X147.556 Y150.746 E21.8117
;WIDTH:0.489
G1 X147.583 Y150.794 E21.8139
G1 X147.594 Y150.813 E21.8148
;WIDTH:0.554
G1 X147.606 Y150.834 E21.8159
G1 X147.619 Y150.855 E21.8171
G1 X147.632 Y150.876 E21.8182
;WIDTH:0.468
G1 X147.603 Y150.913 E21.8200
G1 X147.570 Y150.958 E21.8222
;WIDTH:0.400
G1 X147.529 Y151.013 E21.8245
G1 X147.500 Y151.046 E21.8260
G1 X147.478 Y151.074 E21.8271
;WIDTH:0.328
G1 X147.378 Y151.211 E21.8318
G1 X147.358 Y151.235 E21.8326
G1 X147.239 Y151.372 E21.8376
G1 X147.214 Y151.395 E21.8385
G1 X147.170 Y151.431 E21.8401
G1 X147.109 Y151.471 E21.8420
;WIDTH:0.270
G1 X147.078 Y151.531 E21.8436
G1 X146.964 Y151.644 E21.8472
G1 F2400 E21.3472
G0 F6000 X147.651 Y150.532
G0 X147.540 Y150.071
G0 X148.006 Y149.851
G0 X148.825 Y149.038
;WIDTH:0.480
G1 F1500 E21.8472
G1 F648 X148.779 Y148.984 E21.8500
G1 X148.768 Y148.973 E21.8506
;WIDTH:0.425
G1 X148.729 Y148.927 E21.8527
G1 X148.626 Y148.787 E21.8589
;WIDTH:0.358
G1 X148.605 Y148.761 E21.8599
G1 X148.497 Y148.640 E21.8647
G1 X148.471 Y148.614 E21.8658
G1 X148.460 Y148.605 E21.8662
G1 X148.339 Y148.520 E21.8706
G1 X148.251 Y148.472 E21.8736
G1 X148.194 Y148.448 E21.8755
G1 X148.023 Y148.392 E21.8808
G1 X148.001 Y148.387 E21.8815
G1 X147.366 Y148.290 E21.9006
G1 F2400 E21.4006
G0 F6000 X147.507 Y148.403
G0 X148.405 Y148.555
G0 X149.390 Y149.086
G0 X150.155 Y148.268
G0 X149.763 Y147.880
;WIDTH:0.482
G1 F1500 E21.9006
G1 F648 X149.679 Y147.878 E21.9040
G1 X149.596 Y147.869 E21.9073
;WIDTH:0.408
G1 X149.513 Y147.860 E21.9101
G1 X149.458 Y147.850 E21.9120
G1 X149.433 Y147.844 E21.9129
G1 X149.302 Y147.800 E21.9176
;WIDTH:0.336
G1 X149.254 Y147.780 E21.9191
G1 X149.158 Y147.730 E21.9221
G1 X149.075 Y147.674 E21.9249
G1 X149.033 Y147.641 E21.9264
G1 X148.896 Y147.490 E21.9321
G1 X148.875 Y147.465 E21.9330
;WIDTH:0.397
G1 X148.769 Y147.324 E21.9388
G1 X148.451 Y146.955 E21.9549
G1 F2400 E21.4549
G0 F6000 X149.004 Y147.332
;WIDTH:0.415
G1 F1500 E21.9549
G1 F648 X148.576 Y147.170 E21.9707
G1 X148.517 Y147.157 E21.9728
;WIDTH:0.356
G1 X148.426 Y147.148 E21.9755
G1 X148.262 Y147.151 E21.9803
G1 X148.217 Y147.155 E21.9817
G1 X148.166 Y147.162 E21.9832
G1 X148.093 Y147.183 E21.9854
G1 X148.054 Y147.197 E21.9867
G1 X147.949 Y147.242 E21.9900
G1 X147.919 Y147.262 E21.9911
G1 X147.781 Y147.364 E21.9962
G1 X147.754 Y147.387 E21.9972
G1 X147.654 Y147.498 E22.0017
;WIDTH:0.412
G1 X147.631 Y147.526 E22.0029
G1 X147.521 Y147.675 E22.0092
;WIDTH:0.471
G1 X147.499 Y147.703 E22.0106
G1 X147.470 Y147.736 E22.0124
;WIDTH:0.549
G1 X147.429 Y147.791 E22.0155
G1 X147.408 Y147.823 E22.0172
G1 X147.388 Y147.848 E22.0187
G1 X147.369 Y147.873 E22.0201
;WIDTH:0.427
G1 X147.416 Y147.955 E22.0235
;WIDTH:0.326
G1 X147.469 Y148.051 E22.0265
G1 X147.493 Y148.106 E22.0281
G1 X147.506 Y148.143 E22.0292
;WIDTH:0.427
G1 X147.530 Y148.198 E22.0313
G1 X147.556 Y148.246 E22.0332
;WIDTH:0.489
G1 X147.583 Y148.294 E22.0355
G1 X147.594 Y148.313 E22.0364
;WIDTH:0.554
G1 X147.606 Y148.334 E22.0375
G1 X147.619 Y148.355 E22.0386
G1 X147.632 Y148.376 E22.0397
;WIDTH:0.468
G1 X147.603 Y148.413 E22.0416
G1 X147.570 Y148.458 E22.0437
;WIDTH:0.400
G1 X147.529 Y148.513 E22.0460
G1 X147.500 Y148.546 E22.0475
G1 X147.478 Y148.574 E22.0487
;WIDTH:0.328
G1 X147.378 Y148.711 E22.0533
G1 X147.358 Y148.735 E22.0542
G1 X147.239 Y148.872 E22.0591
G1 X147.214 Y148.895 E22.0600
G1 X147.170 Y148.931 E22.0616
G1 X147.109 Y148.970 E22.0636
;WIDTH:0.270
G1 X147.078 Y149.031 E22.0651
G1 X146.963 Y149.147 E22.0688
G1 F2400 E21.5688
G0 F6000 X147.709 Y148.174
G0 X147.500 Y147.676
G0 X148.164 Y147.171
G0 X149.709 Y147.838
G0 X150.667 Y147.171
G0 X152.200 Y147.839
G0 X153.274 Y147.150
G0 X154.557 Y147.770
G0 X155.939 Y146.953
;WIDTH:0.394
G1 F1500 E22.0688
G1 F648 X156.268 Y147.325 E22.0850
;WIDTH:0.336
G1 X156.376 Y147.467 E22.0900
G1 X156.396 Y147.490 E22.0909
G1 X156.533 Y147.641 E22.0966
G1 X156.575 Y147.674 E22.0980
G1 X156.658 Y147.730 E22.1008
G1 X156.754 Y147.780 E22.1039
;WIDTH:0.408
G1 X156.802 Y147.800 E22.1056
G1 X156.933 Y147.844 E22.1103
G1 X156.958 Y147.850 E22.1112
G1 X157.013 Y147.860 E22.1131
;WIDTH:0.482
G1 X157.096 Y147.869 E22.1164
G1 X157.179 Y147.878 E22.1198
G1 X157.648 Y147.889 E22.1386
;PRINTING_TIME: 169
;REMAINING_TIME: 1486
;LAYER:2
;Z:2.520
;HEIGHT:0.200
;PRINTING: S1-last.stl
;PRINTING_ID: 0
G1 F2400 E21.6386
G0 F300 Z2.520
G0 F6000 X158.039 Y147.304
;TYPE:WALL-OUTER
;WIDTH:0.344
G1 F1500 E22.1386
G1 F600 X157.890 Y147.208 E22.1437
G1 X157.795 Y147.230 E22.1464
G1 X157.762 Y147.245 E22.1475
G1 X157.732 Y147.260 E22.1484
G1 X157.719 Y147.267 E22.1489
G1 X157.626 Y147.329 E22.1521
G1 X157.611 Y147.342 E22.1526
G1 X157.587 Y147.364 E22.1536
G1 X157.340 Y147.617 E22.1637
G1 X157.296 Y147.655 E22.1653
G1 X157.226 Y147.705 E22.1678
G1 X157.142 Y147.751 E22.1705
G1 X157.088 Y147.772 E22.1722
G1 X157.029 Y147.787 E22.1739
G1 X156.867 Y147.812 E22.1786
G1 X156.800 Y147.815 E22.1805
G1 X156.775 Y147.814 E22.1813
G1 X156.599 Y147.791 E22.1863
G1 X156.584 Y147.786 E22.1868
G1 X156.526 Y147.764 E22.1886
;WIDTH:0.400
G1 X156.459 Y147.732 E22.1910
G1 X156.402 Y147.687 E22.1934
G1 X156.371 Y147.659 E22.1948
G1 X156.088 Y147.378 E22.2081
G1 X156.046 Y147.342 E22.2099
G1 X156.012 Y147.318 E22.2113
G1 X155.899 Y147.253 E22.2157
G1 X155.833 Y147.231 E22.2180
;WIDTH:0.348
G1 X155.784 Y147.219 E22.2194
G1 X155.621 Y147.192 E22.2242
G1 X155.563 Y147.188 E22.2259
G1 X155.499 Y147.189 E22.2277
G1 X155.441 Y147.196 E22.2294
G1 X155.403 Y147.203 E22.2306
G1 X155.300 Y147.229 E22.2336
G1 X155.269 Y147.242 E22.2346
G1 X155.232 Y147.260 E22.2358
G1 X155.219 Y147.267 E22.2362
G1 X155.126 Y147.329 E22.2395
G1 X155.111 Y147.342 E22.2400
G1 X155.086 Y147.366 E22.2410
G1 X154.841 Y147.618 E22.2512
G1 X154.797 Y147.656 E22.2529
G1 X154.762 Y147.682 E22.2541
G1 X154.641 Y147.751 E22.2582
G1 X154.585 Y147.772 E22.2599
G1 X154.530 Y147.788 E22.2616
G1 X154.471 Y147.800 E22.2633
G1 X154.367 Y147.814 E22.2663
G1 X154.300 Y147.816 E22.2683
G1 X154.278 Y147.815 E22.2689
G1 X154.099 Y147.791 E22.2741
G1 X154.084 Y147.786 E22.2746
G1 X154.026 Y147.764 E22.2764
;WIDTH:0.400
G1 X153.959 Y147.732 E22.2789
G1 X153.902 Y147.687 E22.2813
G1 X153.871 Y147.659 E22.2827
G1 X153.588 Y147.378 E22.2959
G1 X153.546 Y147.342 E22.2978
G1 X153.512 Y147.318 E22.2992
G1 X153.399 Y147.253 E22.3035
G1 X153.333 Y147.231 E22.3058
;WIDTH:0.348
G1 X153.284 Y147.219 E22.3073
G1 X153.121 Y147.192 E22.3121
G1 X153.063 Y147.188 E22.3137
G1 X152.999 Y147.189 E22.3156
G1 X152.941 Y147.196 E22.3173
G1 X152.903 Y147.203 E22.3184
G1 X152.800 Y147.229 E22.3215
G1 X152.769 Y147.242 E22.3224
G1 X152.732 Y147.260 E22.3236
G1 X152.719 Y147.267 E22.3241
G1 X152.626 Y147.329 E22.3273
G1 X152.611 Y147.342 E22.3279
G1 X152.586 Y147.366 E22.3289
G1 X152.341 Y147.618 E22.3390
G1 X152.297 Y147.656 E22.3407
G1 X152.262 Y147.682 E22.3420
G1 X152.141 Y147.751 E22.3460
G1 X152.085 Y147.772 E22.3477
G1 X152.030 Y147.788 E22.3494
G1 X151.971 Y147.800 E22.3511
G1 X151.867 Y147.814 E22.3542
G1 X151.800 Y147.816 E22.3561
G1 X151.778 Y147.815 E22.3568
G1 X151.599 Y147.791 E22.3620
G1 X151.584 Y147.786 E22.3624
G1 X151.526 Y147.764 E22.3642
;WIDTH:0.400
G1 X151.459 Y147.732 E22.3667
G1 X151.402 Y147.687 E22.3691
G1 X151.371 Y147.659 E22.3705
G1 X151.088 Y147.378 E22.3838
G1 X151.046 Y147.342 E22.3856
G1 X151.012 Y147.318 E22.3870
G1 X150.899 Y147.253 E22.3913
G1 X150.833 Y147.231 E22.3937
;WIDTH:0.348
G1 X150.784 Y147.219 E22.3951
G1 X150.621 Y147.192 E22.3999
G1 X150.563 Y147.188 E22.4016
G1 X150.499 Y147.189 E22.4034
G1 X150.441 Y147.196 E22.4051
G1 X150.403 Y147.203 E22.4062
G1 X150.300 Y147.229 E22.4093
G1 X150.269 Y147.242 E22.4103
G1 X150.232 Y147.260 E22.4115
G1 X150.219 Y147.267 E22.4119
G1 X150.126 Y147.329 E22.4151
G1 X150.111 Y147.342 E22.4157
G1 X150.086 Y147.366 E22.4167
G1 X149.841 Y147.618 E22.4269
G1 X149.797 Y147.656 E22.4286
G1 X149.762 Y147.682 E22.4298
G1 X149.645 Y147.749 E22.4337
G1 X149.584 Y147.770 E22.4356
G1 X149.529 Y147.785 E22.4372
G1 X149.367 Y147.814 E22.4420
G1 X149.301 Y147.814 E22.4439
G1 X149.096 Y147.790 E22.4499
G1 X149.084 Y147.786 E22.4503
G1 X149.026 Y147.764 E22.4520
;WIDTH:0.400
G1 X148.959 Y147.732 E22.4545
G1 X148.902 Y147.687 E22.4569
G1 X148.871 Y147.659 E22.4583
G1 X148.588 Y147.378 E22.4716
G1 X148.546 Y147.342 E22.4734
G1 X148.512 Y147.318 E22.4748
G1 X148.399 Y147.253 E22.4791
G1 X148.333 Y147.231 E22.4815
;WIDTH:0.348
G1 X148.288 Y147.220 E22.4828
G1 X148.161 Y147.198 E22.4865
G1 X148.111 Y147.193 E22.4880
G1 X147.999 Y147.190 E22.4912
G1 X147.952 Y147.195 E22.4926
G1 X147.903 Y147.203 E22.4940
G1 X147.800 Y147.229 E22.4971
G1 X147.769 Y147.242 E22.4981
G1 X147.732 Y147.260 E22.4993
G1 X147.719 Y147.267 E22.4997
G1 X147.626 Y147.329 E22.5029
G1 X147.611 Y147.342 E22.5035
G1 X147.586 Y147.366 E22.5045
G1 X147.341 Y147.618 E22.5147
G1 X147.295 Y147.657 E22.5164
G1 X147.261 Y147.682 E22.5176
G1 X147.148 Y147.746 E22.5214
G1 X147.130 Y147.752 E22.5220
G1 X147.120 Y147.760 E22.5223
G1 X147.101 Y147.774 E22.5230
G1 X147.055 Y147.815 E22.5248
;WIDTH:0.287
G1 X147.009 Y147.856 E22.5263
G1 X146.964 Y147.898 E22.5277
G1 F2400 E22.0277
G0 F6000 X147.679 Y149.655
G0 X146.964 Y150.398
G1 F1500 E22.5277
G1 F600 X147.009 Y150.356 E22.5292
;WIDTH:0.367
G1 X147.055 Y150.315 E22.5311
G1 X147.101 Y150.274 E22.5330
G1 X147.120 Y150.260 E22.5337
G1 X147.130 Y150.252 E22.5341
G1 X147.148 Y150.246 E22.5346
G1 X147.261 Y150.182 E22.5386
G1 X147.295 Y150.157 E22.5399
G1 X147.341 Y150.118 E22.5417
G1 X147.586 Y149.866 E22.5525
G1 X147.611 Y149.842 E22.5535
G1 X147.631 Y149.825 E22.5543
G1 X147.729 Y149.755 E22.5580
G1 X147.768 Y149.736 E22.5593
G1 X147.799 Y149.724 E22.5603
G1 X147.902 Y149.699 E22.5636
G1 X147.946 Y149.691 E22.5649
G1 X148.004 Y149.685 E22.5667
G1 X148.068 Y149.683 E22.5687
G1 X148.112 Y149.685 E22.5700
G1 X148.223 Y149.697 E22.5734
G1 X148.244 Y149.701 E22.5741
G1 X148.300 Y149.716 E22.5758
G1 X148.390 Y149.749 E22.5788
G1 X148.512 Y149.818 E22.5830
G1 X148.543 Y149.840 E22.5842
G1 X148.588 Y149.878 E22.5860
G1 X148.871 Y150.159 E22.5982
G1 X148.902 Y150.187 E22.5994
G1 X148.959 Y150.232 E22.6017
G1 X149.026 Y150.264 E22.6039
G1 X149.084 Y150.286 E22.6058
G1 X149.096 Y150.290 E22.6062
G1 X149.301 Y150.314 E22.6125
G1 X149.360 Y150.316 E22.6143
G1 X149.473 Y150.299 E22.6178
G1 X149.524 Y150.287 E22.6194
G1 X149.645 Y150.249 E22.6233
G1 X149.698 Y150.222 E22.6251
G1 X149.722 Y150.209 E22.6259
G1 X149.763 Y150.183 E22.6274
G1 X149.806 Y150.149 E22.6291
G1 X149.841 Y150.118 E22.6305
G1 X150.086 Y149.866 E22.6412
G1 X150.111 Y149.842 E22.6423
G1 X150.131 Y149.825 E22.6431
G1 X150.229 Y149.755 E22.6468
G1 X150.268 Y149.736 E22.6481
G1 X150.304 Y149.722 E22.6493
G1 X150.401 Y149.696 E22.6523
G1 X150.446 Y149.691 E22.6537
G1 X150.568 Y149.683 E22.6574
G1 X150.618 Y149.684 E22.6590
G1 X150.780 Y149.714 E22.6640
G1 X150.835 Y149.728 E22.6657
G1 X150.894 Y149.750 E22.6676
G1 X151.012 Y149.818 E22.6718
G1 X151.046 Y149.842 E22.6731
G1 X151.088 Y149.878 E22.6748
G1 X151.371 Y150.159 E22.6869
G1 X151.402 Y150.187 E22.6882
G1 X151.459 Y150.232 E22.6904
G1 X151.526 Y150.264 E22.6927
G1 X151.584 Y150.286 E22.6946
G1 X151.599 Y150.291 E22.6951
G1 X151.778 Y150.315 E22.7006
G1 X151.800 Y150.316 E22.7012
G1 X151.857 Y150.315 E22.7030
G1 X151.974 Y150.303 E22.7066
G1 X152.025 Y150.290 E22.7082
G1 X152.141 Y150.251 E22.7119
G1 X152.198 Y150.222 E22.7139
G1 X152.222 Y150.209 E22.7147
G1 X152.263 Y150.183 E22.7162
G1 X152.306 Y150.149 E22.7178
G1 X152.341 Y150.118 E22.7193
G1 X152.586 Y149.866 E22.7300
G1 X152.611 Y149.842 E22.7311
G1 X152.631 Y149.825 E22.7319
G1 X152.729 Y149.755 E22.7355
G1 X152.768 Y149.736 E22.7369
G1 X152.804 Y149.722 E22.7380
G1 X152.901 Y149.696 E22.7411
G1 X152.946 Y149.691 E22.7425
G1 X153.068 Y149.683 E22.7462
G1 X153.118 Y149.684 E22.7477
G1 X153.280 Y149.714 E22.7528
G1 X153.335 Y149.728 E22.7545
G1 X153.394 Y149.750 E22.7564
G1 X153.512 Y149.818 E22.7606
G1 X153.546 Y149.842 E22.7618
G1 X153.588 Y149.878 E22.7635
G1 X153.871 Y150.159 E22.7757
G1 X153.902 Y150.187 E22.7770
G1 X153.959 Y150.232 E22.7792
G1 X154.026 Y150.264 E22.7815
G1 X154.084 Y150.286 E22.7834
G1 X154.099 Y150.291 E22.7838
G1 X154.278 Y150.315 E22.7893
G1 X154.300 Y150.316 E22.7900
G1 X154.357 Y150.315 E22.7918
G1 X154.474 Y150.303 E22.7953
G1 X154.525 Y150.290 E22.7970
G1 X154.641 Y150.251 E22.8007
G1 X154.698 Y150.222 E22.8026
G1 X154.722 Y150.209 E22.8035
G1 X154.763 Y150.183 E22.8050
G1 X154.806 Y150.149 E22.8066
G1 X154.841 Y150.118 E22.8081
G1 X155.086 Y149.866 E22.8188
G1 X155.111 Y149.842 E22.8198
G1 X155.131 Y149.825 E22.8206
G1 X155.229 Y149.755 E22.8243
G1 X155.268 Y149.736 E22.8256
G1 X155.304 Y149.722 E22.8268
G1 X155.401 Y149.696 E22.8299
G1 X155.446 Y149.691 E22.8313
G1 X155.568 Y149.683 E22.8350
G1 X155.618 Y149.684 E22.8365
G1 X155.780 Y149.714 E22.8415
G1 X155.835 Y149.728 E22.8433
G1 X155.894 Y149.750 E22.8452
G1 X156.012 Y149.818 E22.8494
G1 X156.046 Y149.842 E22.8506
G1 X156.088 Y149.878 E22.8523
G1 X156.371 Y150.159 E22.8645
G1 X156.402 Y150.187 E22.8658
G1 X156.459 Y150.232 E22.8680
G1 X156.526 Y150.264 E22.8702
G1 X156.584 Y150.286 E22.8721
G1 X156.599 Y150.291 E22.8726
G1 X156.775 Y150.314 E22.8780
G1 X156.800 Y150.315 E22.8788
G1 X156.867 Y150.312 E22.8808
G1 X157.029 Y150.287 E22.8858
G1 X157.088 Y150.272 E22.8877
G1 X157.142 Y150.251 E22.8895
G1 X157.226 Y150.205 E22.8924
G1 X157.296 Y150.155 E22.8950
G1 X157.340 Y150.117 E22.8968
G1 X157.587 Y149.864 E22.9076
G1 X157.611 Y149.842 E22.9086
G1 X157.631 Y149.825 E22.9094
G1 X157.729 Y149.755 E22.9131
G1 X157.760 Y149.740 E22.9141
G1 X157.800 Y149.723 E22.9154
G1 X157.880 Y149.701 E22.9180
G1 F2400 E22.4180
G0 F6000 X157.880 Y152.201
G1 F1500 E22.9180
G1 F600 X157.800 Y152.223 E22.9205
G1 X157.760 Y152.240 E22.9218
G1 X157.729 Y152.255 E22.9229
G1 X157.631 Y152.325 E22.9265
G1 X157.611 Y152.342 E22.9273
G1 X157.587 Y152.364 E22.9283
G1 X157.340 Y152.617 E22.9391
G1 X157.296 Y152.655 E22.9409
G1 X157.226 Y152.705 E22.9435
G1 X157.142 Y152.751 E22.9465
G1 X157.088 Y152.772 E22.9482
G1 X157.029 Y152.787 E22.9501
G1 X156.867 Y152.812 E22.9551
G1 X156.800 Y152.815 E22.9571
G1 X156.775 Y152.814 E22.9579
G1 X156.599 Y152.791 E22.9633
G1 X156.584 Y152.786 E22.9638
G1 X156.526 Y152.764 E22.9657
G1 X156.459 Y152.732 E22.9679
G1 X156.402 Y152.687 E22.9702
G1 X156.371 Y152.659 E22.9714
G1 X156.088 Y152.378 E22.9836
G1 X156.046 Y152.342 E22.9853
G1 X156.012 Y152.318 E22.9866
G1 X155.894 Y152.250 E22.9907
G1 X155.835 Y152.228 E22.9926
G1 X155.780 Y152.214 E22.9944
G1 X155.618 Y152.184 E22.9994
G1 X155.568 Y152.183 E23.0009
G1 X155.446 Y152.191 E23.0047
G1 X155.401 Y152.196 E23.0060
G1 X155.304 Y152.222 E23.0091
G1 X155.268 Y152.236 E23.0103
G1 X155.229 Y152.255 E23.0116
G1 X155.131 Y152.325 E23.0153
G1 X155.111 Y152.342 E23.0161
G1 X155.086 Y152.366 E23.0171
G1 X154.841 Y152.618 E23.0279
G1 X154.806 Y152.649 E23.0293
G1 X154.763 Y152.683 E23.0310
G1 X154.722 Y152.709 E23.0325
G1 X154.698 Y152.722 E23.0333
G1 X154.641 Y152.751 E23.0352
G1 X154.525 Y152.790 E23.0390
G1 X154.474 Y152.803 E23.0406
G1 X154.357 Y152.815 E23.0442
G1 X154.300 Y152.816 E23.0459
G1 X154.278 Y152.815 E23.0466
G1 X154.099 Y152.791 E23.0521
G1 X154.084 Y152.786 E23.0526
G1 X154.026 Y152.764 E23.0545
G1 X153.959 Y152.732 E23.0567
G1 X153.902 Y152.687 E23.0589
G1 X153.871 Y152.659 E23.0602
G1 X153.588 Y152.378 E23.0724
G1 X153.546 Y152.342 E23.0741
G1 X153.512 Y152.318 E23.0753
G1 X153.394 Y152.250 E23.0795
G1 X153.335 Y152.228 E23.0814
G1 X153.280 Y152.214 E23.0832
G1 X153.118 Y152.184 E23.0882
G1 X153.068 Y152.183 E23.0897
G1 X152.946 Y152.191 E23.0934
G1 X152.901 Y152.196 E23.0948
G1 X152.804 Y152.222 E23.0979
G1 X152.768 Y152.236 E23.0991
G1 X152.729 Y152.255 E23.1004
G1 X152.631 Y152.325 E23.1041
G1 X152.611 Y152.342 E23.1049
G1 X152.586 Y152.366 E23.1059
G1 X152.341 Y152.618 E23.1167
G1 X152.306 Y152.649 E23.1181
G1 X152.263 Y152.683 E23.1198
G1 X152.222 Y152.709 E23.1212
G1 X152.198 Y152.722 E23.1221
G1 X152.141 Y152.751 E23.1240
G1 X152.025 Y152.790 E23.1278
G1 X151.974 Y152.803 E23.1294
G1 X151.857 Y152.815 E23.1329
G1 X151.800 Y152.816 E23.1347
G1 X151.778 Y152.815 E23.1354
G1 X151.599 Y152.791 E23.1409
G1 X151.584 Y152.786 E23.1414
G1 X151.526 Y152.764 E23.1432
G1 X151.459 Y152.732 E23.1455
G1 X151.402 Y152.687 E23.1477
G1 X151.371 Y152.659 E23.1490
G1 X151.088 Y152.378 E23.1612
G1 X151.046 Y152.342 E23.1629
G1 X151.012 Y152.318 E23.1641
G1 X150.894 Y152.250 E23.1683
G1 X150.835 Y152.228 E23.1702
G1 X150.780 Y152.214 E23.1719
G1 X150.618 Y152.184 E23.1770
G1 X150.568 Y152.183 E23.1785
G1 X150.446 Y152.191 E23.1822
G1 X150.401 Y152.196 E23.1836
G1 X150.304 Y152.222 E23.1867
G1 X150.268 Y152.236 E23.1878
G1 X150.229 Y152.255 E23.1892
G1 X150.131 Y152.325 E23.1928
G1 X150.111 Y152.342 E23.1936
G1 X150.086 Y152.366 E23.1947
G1 X149.841 Y152.618 E23.2054
G1 X149.806 Y152.649 E23.2069
G1 X149.763 Y152.683 E23.2085
G1 X149.722 Y152.709 E23.2100
G1 X149.698 Y152.722 E23.2108
G1 X149.645 Y152.749 E23.2127
G1 X149.524 Y152.787 E23.2165
G1 X149.473 Y152.799 E23.2181
G1 X149.360 Y152.816 E23.2216
G1 X149.301 Y152.814 E23.2234
G1 X149.096 Y152.790 E23.2297
G1 X149.084 Y152.786 E23.2301
G1 X149.026 Y152.764 E23.2320
G1 X148.959 Y152.732 E23.2343
G1 X148.902 Y152.687 E23.2365
G1 X148.871 Y152.659 E23.2378
G1 X148.588 Y152.378 E23.2499
G1 X148.543 Y152.340 E23.2517
G1 X148.512 Y152.318 E23.2529
G1 X148.390 Y152.249 E23.2572
G1 X148.300 Y152.216 E23.2601
G1 X148.244 Y152.201 E23.2619
G1 X148.223 Y152.197 E23.2625
G1 X148.112 Y152.185 E23.2659
G1 X148.068 Y152.183 E23.2673
G1 X148.004 Y152.185 E23.2692
G1 X147.946 Y152.191 E23.2710
G1 X147.902 Y152.199 E23.2724
G1 X147.799 Y152.224 E23.2756
G1 X147.768 Y152.236 E23.2766
G1 X147.729 Y152.255 E23.2779
G1 X147.631 Y152.325 E23.2816
G1 X147.611 Y152.342 E23.2824
G1 X147.586 Y152.366 E23.2835
G1 X147.341 Y152.618 E23.2942
G1 X147.295 Y152.657 E23.2960
G1 X147.261 Y152.682 E23.2973
G1 X147.148 Y152.746 E23.3013
G1 X147.130 Y152.752 E23.3019
G1 X147.120 Y152.760 E23.3022
G1 X147.101 Y152.774 E23.3030
G1 X147.055 Y152.815 E23.3048
;WIDTH:0.287
G1 X147.009 Y152.856 E23.3063
G1 X146.964 Y152.898 E23.3078
G1 F2400 E22.8078
G0 F6000 X147.679 Y154.655
G0 X146.964 Y155.398
G1 F1500 E23.3078
G1 F600 X147.009 Y155.356 E23.3093
;WIDTH:0.367
G1 X147.055 Y155.315 E23.3111
G1 X147.101 Y155.274 E23.3130
G1 X147.120 Y155.260 E23.3137
G1 X147.130 Y155.252 E23.3141
G1 X147.148 Y155.246 E23.3147
G1 X147.261 Y155.182 E23.3187
G1 X147.295 Y155.157 E23.3200
G1 X147.341 Y155.118 E23.3218
G1 X147.586 Y154.866 E23.3325
G1 X147.611 Y154.842 E23.3336
G1 X147.631 Y154.825 E23.3344
G1 X147.729 Y154.755 E23.3381
G1 X147.768 Y154.736 E23.3394
G1 X147.799 Y154.724 E23.3404
G1 X147.902 Y154.699 E23.3436
G1 X147.946 Y154.691 E23.3450
G1 X148.004 Y154.685 E23.3468
G1 X148.068 Y154.683 E23.3487
G1 X148.112 Y154.685 E23.3501
G1 X148.223 Y154.697 E23.3535
G1 X148.244 Y154.701 E23.3541
G1 X148.300 Y154.716 E23.3559
G1 X148.390 Y154.749 E23.3588
G1 X148.512 Y154.818 E23.3631
G1 X148.543 Y154.840 E23.3643
G1 X148.588 Y154.878 E23.3661
G1 X148.871 Y155.159 E23.3782
G1 X148.902 Y155.187 E23.3795
G1 X148.959 Y155.232 E23.3817
G1 X149.026 Y155.264 E23.3840
G1 X149.084 Y155.286 E23.3859
G1 X149.096 Y155.290 E23.3863
G1 X149.301 Y155.314 E23.3926
G1 X149.360 Y155.316 E23.3944
G1 X149.473 Y155.299 E23.3979
G1 X149.524 Y155.287 E23.3995
G1 X149.645 Y155.249 E23.4033
G1 X149.698 Y155.222 E23.4051
G1 X149.722 Y155.209 E23.4060
G1 X149.763 Y155.183 E23.4075
G1 X149.806 Y155.149 E23.4091
G1 X149.841 Y155.118 E23.4106
G1 X150.086 Y154.866 E23.4213
G1 X150.111 Y154.842 E23.4223
G1 X150.131 Y154.825 E23.4231
G1 X150.229 Y154.755 E23.4268
G1 X150.268 Y154.736 E23.4281
G1 X150.304 Y154.722 E23.4293
G1 X150.401 Y154.696 E23.4324
G1 X150.446 Y154.691 E23.4338
G1 X150.568 Y154.683 E23.4375
G1 X150.618 Y154.684 E23.4390
G1 X150.780 Y154.714 E23.4440
G1 X150.835 Y154.728 E23.4458
G1 X150.894 Y154.750 E23.4477
G1 X151.012 Y154.818 E23.4519
G1 X151.046 Y154.842 E23.4531
G1 X151.088 Y154.878 E23.4548
G1 X151.371 Y155.159 E23.4670
G1 X151.402 Y155.187 E23.4683
G1 X151.459 Y155.232 E23.4705
G1 X151.526 Y155.264 E23.4727
G1 X151.584 Y155.286 E23.4746
G1 X151.599 Y155.291 E23.4751
G1 X151.778 Y155.315 E23.4806
G1 X151.800 Y155.316 E23.4813
G1 X151.857 Y155.315 E23.4830
G1 X151.974 Y155.303 E23.4866
G1 X152.025 Y155.290 E23.4882
G1 X152.141 Y155.251 E23.4920
G1 X152.198 Y155.222 E23.4939
G1 X152.222 Y155.209 E23.4948
G1 X152.263 Y155.183 E23.4962
G1 X152.306 Y155.149 E23.4979
G1 X152.341 Y155.118 E23.4993
G1 X152.586 Y154.866 E23.5101
G1 X152.611 Y154.842 E23.5111
G1 X152.631 Y154.825 E23.5119
G1 X152.729 Y154.755 E23.5156
G1 X152.768 Y154.736 E23.5169
G1 X152.804 Y154.722 E23.5181
G1 X152.901 Y154.696 E23.5212
G1 X152.946 Y154.691 E23.5225
G1 X153.068 Y154.683 E23.5263
G1 X153.118 Y154.684 E23.5278
G1 X153.280 Y154.714 E23.5328
G1 X153.335 Y154.728 E23.5346
G1 X153.394 Y154.750 E23.5365
G1 X153.512 Y154.818 E23.5406
G1 X153.546 Y154.842 E23.5419
G1 X153.588 Y154.878 E23.5436
G1 X153.871 Y155.159 E23.5558
G1 X153.902 Y155.187 E23.5570
G1 X153.959 Y155.232 E23.5593
G1 X154.026 Y155.264 E23.5615
G1 X154.084 Y155.286 E23.5634
G1 X154.099 Y155.291 E23.5639
G1 X154.278 Y155.315 E23.5694
G1 X154.300 Y155.316 E23.5701
G1 X154.357 Y155.315 E23.5718
G1 X154.474 Y155.303 E23.5754
G1 X154.525 Y155.290 E23.5770
G1 X154.641 Y155.251 E23.5807
G1 X154.698 Y155.222 E23.5827
G1 X154.722 Y155.209 E23.5835
G1 X154.763 Y155.183 E23.5850
G1 X154.806 Y155.149 E23.5867
G1 X154.841 Y155.118 E23.5881
G1 X155.086 Y154.866 E23.5988
G1 X155.111 Y154.842 E23.5999
G1 X155.131 Y154.825 E23.6007
G1 X155.229 Y154.755 E23.6044
G1 X155.268 Y154.736 E23.6057
G1 X155.304 Y154.722 E23.6069
G1 X155.401 Y154.696 E23.6099
G1 X155.446 Y154.691 E23.6113
G1 X155.568 Y154.683 E23.6151
G1 X155.618 Y154.684 E23.6166
G1 X155.780 Y154.714 E23.6216
G1 X155.835 Y154.728 E23.6233
G1 X155.894 Y154.750 E23.6253
G1 X156.012 Y154.818 E23.6294
G1 X156.046 Y154.842 E23.6307
G1 X156.088 Y154.878 E23.6324
G1 X156.371 Y155.159 E23.6445
G1 X156.402 Y155.187 E23.6458
G1 X156.459 Y155.232 E23.6480
G1 X156.526 Y155.264 E23.6503
G1 X156.584 Y155.286 E23.6522
G1 X156.599 Y155.291 E23.6527
G1 X156.775 Y155.314 E23.6581
G1 X156.800 Y155.315 E23.6589
G1 X156.867 Y155.312 E23.6609
G1 X157.029 Y155.287 E23.6659
G1 X157.088 Y155.272 E23.6678
G1 X157.142 Y155.251 E23.6695
G1 X157.226 Y155.205 E23.6725
G1 X157.296 Y155.155 E23.6751
G1 X157.340 Y155.117 E23.6769
G1 X157.587 Y154.864 E23.6876
G1 X157.611 Y154.842 E23.6886
G1 X157.631 Y154.825 E23.6894
G1 X157.729 Y154.755 E23.6931
G1 X157.760 Y154.740 E23.6942
G1 X157.800 Y154.723 E23.6955
G1 X157.880 Y154.701 E23.6980
G1 F2400 E23.1980
G0 F6000 X157.880 Y157.201
G1 F1500 E23.6980
G1 F600 X157.800 Y157.223 E23.7006
G1 X157.760 Y157.240 E23.7019
G1 X157.729 Y157.255 E23.7029
G1 X157.631 Y157.325 E23.7066
G1 X157.611 Y157.342 E23.7074
G1 X157.587 Y157.364 E23.7084
G1 X157.340 Y157.616 E23.7192
G1 X157.296 Y157.654 E23.7209
G1 X157.226 Y157.705 E23.7236
G1 X157.151 Y157.746 E23.7262
G1 X157.083 Y157.769 E23.7284
G1 X157.033 Y157.781 E23.7300
G1 X156.871 Y157.810 E23.7350
G1 X156.799 Y157.815 E23.7372
G1 X156.581 Y157.778 E23.7439
G1 X156.558 Y157.773 E23.7446
G1 X156.529 Y157.758 E23.7456
G1 X156.496 Y157.739 E23.7468
G1 X156.434 Y157.711 E23.7489
G1 X156.401 Y157.688 E23.7501
G1 X156.377 Y157.670 E23.7510
G1 X156.090 Y157.380 E23.7635
G1 X156.046 Y157.342 E23.7652
G1 X156.012 Y157.318 E23.7665
G1 X155.894 Y157.250 E23.7707
G1 X155.835 Y157.228 E23.7726
G1 X155.780 Y157.214 E23.7743
G1 X155.618 Y157.184 E23.7794
G1 X155.568 Y157.183 E23.7809
G1 X155.446 Y157.191 E23.7846
G1 X155.401 Y157.196 E23.7860
G1 X155.304 Y157.222 E23.7891
G1 X155.268 Y157.236 E23.7902
G1 X155.229 Y157.255 E23.7916
G1 X155.131 Y157.325 E23.7952
G1 X155.111 Y157.342 E23.7960
G1 X155.086 Y157.366 E23.7971
G1 X154.841 Y157.618 E23.8078
G1 X154.806 Y157.649 E23.8092
G1 X154.763 Y157.683 E23.8109
G1 X154.722 Y157.709 E23.8124
G1 X154.699 Y157.721 E23.8132
G1 X154.648 Y157.748 E23.8150
G1 X154.523 Y157.785 E23.8189
G1 X154.478 Y157.794 E23.8203
G1 X154.361 Y157.812 E23.8239
G1 X154.299 Y157.815 E23.8258
G1 X154.081 Y157.778 E23.8326
G1 X154.058 Y157.773 E23.8333
G1 X154.029 Y157.758 E23.8343
G1 X153.996 Y157.739 E23.8355
G1 X153.934 Y157.711 E23.8375
G1 X153.901 Y157.688 E23.8388
G1 X153.877 Y157.670 E23.8397
G1 X153.590 Y157.380 E23.8521
G1 X153.546 Y157.342 E23.8539
G1 X153.512 Y157.318 E23.8552
G1 X153.394 Y157.250 E23.8593
G1 X153.335 Y157.228 E23.8613
G1 X153.280 Y157.214 E23.8630
G1 X153.118 Y157.184 E23.8680
G1 X153.068 Y157.183 E23.8695
G1 X152.946 Y157.191 E23.8733
G1 X152.901 Y157.196 E23.8747
G1 X152.804 Y157.222 E23.8777
G1 X152.768 Y157.236 E23.8789
G1 X152.729 Y157.255 E23.8802
G1 X152.631 Y157.325 E23.8839
G1 X152.611 Y157.342 E23.8847
G1 X152.586 Y157.366 E23.8858
G1 X152.341 Y157.618 E23.8965
G1 X152.306 Y157.649 E23.8979
G1 X152.263 Y157.683 E23.8996
G1 X152.222 Y157.709 E23.9011
G1 X152.199 Y157.721 E23.9019
G1 X152.148 Y157.748 E23.9036
G1 X152.023 Y157.785 E23.9076
G1 X151.978 Y157.794 E23.9090
G1 X151.861 Y157.812 E23.9126
G1 X151.799 Y157.815 E23.9145
G1 X151.581 Y157.778 E23.9212
G1 X151.558 Y157.773 E23.9220
G1 X151.529 Y157.758 E23.9230
G1 X151.496 Y157.739 E23.9241
G1 X151.434 Y157.711 E23.9262
G1 X151.401 Y157.688 E23.9274
G1 X151.377 Y157.670 E23.9283
G1 X151.090 Y157.380 E23.9408
G1 X151.046 Y157.342 E23.9426
G1 X151.012 Y157.318 E23.9438
G1 X150.894 Y157.250 E23.9480
G1 X150.835 Y157.228 E23.9499
G1 X150.780 Y157.214 E23.9516
G1 X150.618 Y157.184 E23.9567
G1 X150.568 Y157.183 E23.9582
G1 X150.446 Y157.191 E23.9619
G1 X150.401 Y157.196 E23.9633
G1 X150.304 Y157.222 E23.9664
G1 X150.268 Y157.236 E23.9676
G1 X150.229 Y157.255 E23.9689
G1 X150.131 Y157.325 E23.9726
G1 X150.111 Y157.342 E23.9734
G1 X150.086 Y157.366 E23.9744
G1 X149.841 Y157.618 E23.9851
G1 X149.806 Y157.649 E23.9866
G1 X149.763 Y157.683 E23.9882
G1 X149.722 Y157.709 E23.9897
G1 X149.699 Y157.721 E23.9905
G1 X149.648 Y157.748 E23.9923
G1 X149.523 Y157.785 E23.9962
G1 X149.478 Y157.794 E23.9976
G1 X149.361 Y157.812 E24.0013
G1 X149.299 Y157.815 E24.0032
G1 X149.081 Y157.778 E24.0099
G1 X149.058 Y157.773 E24.0106
G1 X149.029 Y157.758 E24.0116
G1 X148.996 Y157.739 E24.0128
G1 X148.934 Y157.711 E24.0149
G1 X148.901 Y157.688 E24.0161
G1 X148.877 Y157.670 E24.0170
G1 X148.590 Y157.380 E24.0295
G1 X148.543 Y157.340 E24.0313
G1 X148.512 Y157.318 E24.0325
G1 X148.390 Y157.249 E24.0368
G1 X148.300 Y157.216 E24.0397
G1 X148.244 Y157.201 E24.0415
G1 X148.223 Y157.197 E24.0421
G1 X148.112 Y157.185 E24.0455
G1 X148.068 Y157.183 E24.0469
G1 X148.004 Y157.185 E24.0488
G1 X147.946 Y157.191 E24.0506
G1 X147.902 Y157.199 E24.0520
G1 X147.799 Y157.224 E24.0552
G1 X147.768 Y157.236 E24.0562
G1 X147.729 Y157.255 E24.0575
G1 X147.631 Y157.325 E24.0612
G1 X147.611 Y157.342 E24.0620
G1 X147.586 Y157.366 E24.0631
G1 X147.341 Y157.618 E24.0738
G1 X147.295 Y157.657 E24.0756
G1 X147.261 Y157.682 E24.0769
G1 X147.148 Y157.746 E24.0809
G1 X147.130 Y157.752 E24.0815
G1 X147.120 Y157.760 E24.0819
G1 X147.101 Y157.774 E24.0826
G1 X147.055 Y157.815 E24.0845
;WIDTH:0.287
G1 X147.009 Y157.856 E24.0859
G1 X146.964 Y157.898 E24.0874
G1 F2400 E23.5874
G0 F6000 X147.060 Y156.643
G0 X146.938 Y156.589
;WIDTH:0.357
G1 F1500 E24.0874
G1 F600 X147.206 Y156.524 E24.0956
G1 X147.239 Y156.509 E24.0967
G1 X147.274 Y156.492 E24.0978
G1 X147.368 Y156.424 E24.1013
G1 X147.388 Y156.407 E24.1020
G1 X147.411 Y156.385 E24.1030
G1 X147.660 Y156.133 E24.1135
G1 X147.693 Y156.103 E24.1148
G1 X147.777 Y156.038 E24.1180
G1 X147.814 Y156.018 E24.1192
G1 X147.849 Y156.002 E24.1204
G1 X147.956 Y155.960 E24.1238
G1 X147.982 Y155.954 E24.1246
G1 X148.041 Y155.945 E24.1263
G1 X148.221 Y155.935 E24.1317
G1 X148.246 Y155.935 E24.1324
G1 X148.301 Y155.940 E24.1341
G1 X148.400 Y155.958 E24.1371
G1 X148.429 Y155.967 E24.1380
G1 X148.476 Y155.987 E24.1395
G1 X148.540 Y156.018 E24.1416
G1 X148.630 Y156.091 E24.1450
G1 X148.660 Y156.117 E24.1462
G1 X148.911 Y156.371 E24.1568
G1 X148.941 Y156.397 E24.1580
G1 X148.986 Y156.433 E24.1597
G1 X149.062 Y156.481 E24.1624
G1 X149.098 Y156.502 E24.1636
G1 X149.112 Y156.508 E24.1641
G1 X149.199 Y156.537 E24.1668
G1 X149.218 Y156.542 E24.1674
G1 X149.255 Y156.549 E24.1685
G1 X149.386 Y156.566 E24.1724
G1 X149.431 Y156.566 E24.1737
G1 X149.553 Y156.558 E24.1774
G1 X149.607 Y156.551 E24.1790
G1 X149.695 Y156.527 E24.1817
G1 X149.731 Y156.513 E24.1828
G1 X149.772 Y156.493 E24.1842
G1 X149.894 Y156.403 E24.1887
G1 X149.914 Y156.384 E24.1895
G1 X150.157 Y156.132 E24.1999
G1 X150.192 Y156.101 E24.2013
G1 X150.236 Y156.065 E24.2030
G1 X150.313 Y156.017 E24.2057
G1 X150.347 Y155.999 E24.2068
G1 X150.363 Y155.991 E24.2073
G1 X150.450 Y155.961 E24.2101
G1 X150.482 Y155.953 E24.2111
G1 X150.525 Y155.946 E24.2124
G1 X150.642 Y155.933 E24.2158
G1 X150.684 Y155.934 E24.2171
G1 X150.821 Y155.944 E24.2212
G1 X150.882 Y155.954 E24.2230
G1 X150.903 Y155.959 E24.2236
G1 X151.039 Y156.019 E24.2281
G1 X151.081 Y156.049 E24.2296
G1 X151.123 Y156.085 E24.2312
G1 X151.411 Y156.371 E24.2433
G1 X151.441 Y156.398 E24.2445
G1 X151.485 Y156.433 E24.2461
G1 X151.562 Y156.481 E24.2488
G1 X151.598 Y156.502 E24.2501
G1 X151.612 Y156.508 E24.2505
G1 X151.696 Y156.537 E24.2532
G1 X151.719 Y156.542 E24.2539
G1 X151.755 Y156.548 E24.2550
G1 X151.887 Y156.563 E24.2589
G1 X151.931 Y156.565 E24.2602
G1 X151.997 Y156.564 E24.2622
G1 X152.053 Y156.558 E24.2638
G1 X152.097 Y156.550 E24.2652
G1 X152.200 Y156.525 E24.2683
G1 X152.231 Y156.513 E24.2693
G1 X152.272 Y156.493 E24.2706
G1 X152.394 Y156.403 E24.2751
G1 X152.414 Y156.384 E24.2760
G1 X152.657 Y156.132 E24.2864
G1 X152.692 Y156.101 E24.2877
G1 X152.736 Y156.065 E24.2894
G1 X152.813 Y156.017 E24.2921
G1 X152.847 Y155.999 E24.2933
G1 X152.863 Y155.991 E24.2938
G1 X152.950 Y155.961 E24.2965
G1 X152.966 Y155.957 E24.2970
G1 X153.006 Y155.950 E24.2982
G1 X153.138 Y155.933 E24.3022
G1 X153.184 Y155.934 E24.3035
G1 X153.321 Y155.944 E24.3076
G1 X153.382 Y155.954 E24.3095
G1 X153.403 Y155.959 E24.3101
G1 X153.539 Y156.019 E24.3145
G1 X153.581 Y156.049 E24.3160
G1 X153.623 Y156.085 E24.3177
G1 X153.911 Y156.371 E24.3297
G1 X153.941 Y156.398 E24.3309
G1 X153.985 Y156.433 E24.3326
G1 X154.062 Y156.481 E24.3353
G1 X154.098 Y156.502 E24.3365
G1 X154.112 Y156.508 E24.3370
G1 X154.196 Y156.537 E24.3396
G1 X154.219 Y156.542 E24.3403
G1 X154.255 Y156.548 E24.3414
G1 X154.387 Y156.563 E24.3453
G1 X154.431 Y156.565 E24.3467
G1 X154.497 Y156.564 E24.3486
G1 X154.553 Y156.558 E24.3503
G1 X154.597 Y156.550 E24.3516
G1 X154.700 Y156.525 E24.3548
G1 X154.731 Y156.513 E24.3557
G1 X154.772 Y156.493 E24.3571
G1 X154.894 Y156.403 E24.3616
G1 X154.912 Y156.386 E24.3623
G1 X155.159 Y156.133 E24.3728
G1 X155.193 Y156.103 E24.3742
G1 X155.271 Y156.041 E24.3771
G1 X155.313 Y156.016 E24.3786
G1 X155.346 Y155.999 E24.3797
G1 X155.360 Y155.992 E24.3802
G1 X155.448 Y155.961 E24.3829
G1 X155.466 Y155.957 E24.3835
G1 X155.506 Y155.950 E24.3847
G1 X155.638 Y155.935 E24.3886
G1 X155.685 Y155.932 E24.3900
G1 X155.717 Y155.933 E24.3910
G1 X155.821 Y155.945 E24.3941
G1 X155.881 Y155.957 E24.3959
G1 X155.950 Y155.978 E24.3980
G1 X156.037 Y156.017 E24.4009
G1 X156.081 Y156.049 E24.4025
G1 X156.123 Y156.085 E24.4041
G1 X156.411 Y156.371 E24.4162
G1 X156.441 Y156.398 E24.4174
G1 X156.485 Y156.433 E24.4190
G1 X156.562 Y156.481 E24.4217
G1 X156.598 Y156.502 E24.4230
G1 X156.612 Y156.508 E24.4234
G1 X156.696 Y156.537 E24.4261
G1 X156.719 Y156.542 E24.4268
G1 X156.755 Y156.548 E24.4278
G1 X156.887 Y156.563 E24.4318
G1 X156.931 Y156.565 E24.4331
G1 X156.997 Y156.564 E24.4350
G1 X157.053 Y156.558 E24.4367
G1 X157.097 Y156.550 E24.4380
G1 X157.200 Y156.525 E24.4412
G1 X157.231 Y156.513 E24.4422
G1 X157.274 Y156.492 E24.4436
G1 X157.368 Y156.424 E24.4470
G1 X157.388 Y156.407 E24.4478
G1 X157.413 Y156.383 E24.4489
G1 X157.658 Y156.131 E24.4593
G1 X157.689 Y156.103 E24.4605
G1 X157.736 Y156.065 E24.4623
G1 X157.811 Y156.017 E24.4650
G1 X157.850 Y155.996 E24.4663
G1 X157.884 Y155.988 E24.4673
G1 F2400 E23.9673
G0 F6000 X157.224 Y154.135
G0 X157.884 Y153.488
G1 F1500 E24.4673
G1 F600 X157.850 Y153.496 E24.4684
G1 X157.811 Y153.517 E24.4697
G1 X157.736 Y153.565 E24.4723
G1 X157.689 Y153.603 E24.4741
G1 X157.658 Y153.631 E24.4753
G1 X157.413 Y153.883 E24.4858
G1 X157.388 Y153.907 E24.4868
G1 X157.368 Y153.924 E24.4876
G1 X157.274 Y153.992 E24.4910
G1 X157.231 Y154.013 E24.4924
G1 X157.200 Y154.025 E24.4934
G1 X157.097 Y154.050 E24.4966
G1 X157.053 Y154.058 E24.4979
G1 X156.997 Y154.064 E24.4996
G1 X156.931 Y154.065 E24.5015
G1 X156.887 Y154.063 E24.5028
G1 X156.755 Y154.048 E24.5068
G1 X156.719 Y154.042 E24.5079
G1 X156.696 Y154.037 E24.5086
G1 X156.612 Y154.008 E24.5112
G1 X156.598 Y154.002 E24.5117
G1 X156.562 Y153.981 E24.5129
G1 X156.485 Y153.933 E24.5156
G1 X156.441 Y153.898 E24.5173
G1 X156.411 Y153.871 E24.5185
G1 X156.123 Y153.585 E24.5305
G1 X156.081 Y153.549 E24.5322
G1 X156.037 Y153.517 E24.5338
G1 X155.950 Y153.478 E24.5366
G1 X155.881 Y153.457 E24.5387
G1 X155.821 Y153.445 E24.5406
G1 X155.717 Y153.433 E24.5437
G1 X155.685 Y153.432 E24.5446
G1 X155.638 Y153.435 E24.5460
G1 X155.506 Y153.450 E24.5500
G1 X155.466 Y153.457 E24.5512
G1 X155.448 Y153.461 E24.5517
G1 X155.360 Y153.492 E24.5545
G1 X155.346 Y153.499 E24.5549
G1 X155.313 Y153.516 E24.5560
G1 X155.271 Y153.541 E24.5575
G1 X155.193 Y153.603 E24.5605
G1 X155.159 Y153.633 E24.5618
G1 X154.912 Y153.886 E24.5723
G1 X154.894 Y153.903 E24.5730
G1 X154.772 Y153.993 E24.5775
G1 X154.731 Y154.013 E24.5789
G1 X154.700 Y154.025 E24.5799
G1 X154.597 Y154.050 E24.5830
G1 X154.553 Y154.058 E24.5843
G1 X154.497 Y154.064 E24.5860
G1 X154.431 Y154.065 E24.5880
G1 X154.387 Y154.063 E24.5893
G1 X154.255 Y154.048 E24.5932
G1 X154.219 Y154.042 E24.5943
G1 X154.196 Y154.037 E24.5950
G1 X154.112 Y154.008 E24.5976
G1 X154.098 Y154.002 E24.5981
G1 X154.062 Y153.981 E24.5993
G1 X153.985 Y153.933 E24.6020
G1 X153.941 Y153.898 E24.6037
G1 X153.911 Y153.871 E24.6049
G1 X153.623 Y153.585 E24.6169
G1 X153.581 Y153.549 E24.6186
G1 X153.539 Y153.519 E24.6201
G1 X153.403 Y153.459 E24.6245
G1 X153.382 Y153.454 E24.6252
G1 X153.321 Y153.444 E24.6270
G1 X153.184 Y153.434 E24.6311
G1 X153.138 Y153.433 E24.6325
G1 X153.006 Y153.450 E24.6364
G1 X152.966 Y153.457 E24.6376
G1 X152.950 Y153.461 E24.6381
G1 X152.863 Y153.491 E24.6408
G1 X152.847 Y153.499 E24.6414
G1 X152.813 Y153.517 E24.6425
G1 X152.736 Y153.565 E24.6452
G1 X152.692 Y153.601 E24.6469
G1 X152.657 Y153.632 E24.6483
G1 X152.414 Y153.884 E24.6587
G1 X152.394 Y153.903 E24.6595
G1 X152.272 Y153.993 E24.6640
G1 X152.231 Y154.013 E24.6653
G1 X152.200 Y154.025 E24.6663
G1 X152.097 Y154.050 E24.6695
G1 X152.053 Y154.058 E24.6708
G1 X151.997 Y154.064 E24.6725
G1 X151.931 Y154.065 E24.6744
G1 X151.887 Y154.063 E24.6757
G1 X151.755 Y154.048 E24.6797
G1 X151.719 Y154.042 E24.6808
G1 X151.696 Y154.037 E24.6815
G1 X151.612 Y154.008 E24.6841
G1 X151.598 Y154.002 E24.6846
G1 X151.562 Y153.981 E24.6858
G1 X151.485 Y153.933 E24.6885
G1 X151.441 Y153.898 E24.6902
G1 X151.411 Y153.871 E24.6913
G1 X151.123 Y153.585 E24.7034
G1 X151.081 Y153.549 E24.7050
G1 X151.039 Y153.519 E24.7066
G1 X150.903 Y153.459 E24.7110
G1 X150.882 Y153.454 E24.7116
G1 X150.821 Y153.444 E24.7135
G1 X150.684 Y153.434 E24.7175
G1 X150.642 Y153.433 E24.7188
G1 X150.525 Y153.446 E24.7223
G1 X150.482 Y153.453 E24.7236
G1 X150.450 Y153.461 E24.7246
G1 X150.363 Y153.491 E24.7273
G1 X150.347 Y153.499 E24.7278
G1 X150.313 Y153.517 E24.7290
G1 X150.236 Y153.565 E24.7316
G1 X150.192 Y153.601 E24.7333
G1 X150.157 Y153.632 E24.7347
G1 X149.914 Y153.884 E24.7451
G1 X149.894 Y153.903 E24.7459
G1 X149.772 Y153.993 E24.7504
G1 X149.731 Y154.013 E24.7518
G1 X149.695 Y154.027 E24.7529
G1 X149.607 Y154.051 E24.7556
G1 X149.553 Y154.058 E24.7573
G1 X149.431 Y154.066 E24.7609
G1 X149.386 Y154.066 E24.7622
G1 X149.255 Y154.049 E24.7661
G1 X149.218 Y154.042 E24.7673
G1 X149.199 Y154.037 E24.7678
G1 X149.112 Y154.008 E24.7706
G1 X149.098 Y154.002 E24.7710
G1 X149.062 Y153.981 E24.7723
G1 X148.986 Y153.933 E24.7749
G1 X148.941 Y153.897 E24.7766
G1 X148.911 Y153.871 E24.7778
G1 X148.660 Y153.617 E24.7884
G1 X148.630 Y153.591 E24.7896
G1 X148.540 Y153.518 E24.7930
G1 X148.476 Y153.487 E24.7951
G1 X148.429 Y153.467 E24.7967
G1 X148.400 Y153.458 E24.7976
G1 X148.301 Y153.440 E24.8006
G1 X148.246 Y153.435 E24.8022
G1 X148.221 Y153.435 E24.8029
G1 X148.041 Y153.445 E24.8083
G1 X147.982 Y153.454 E24.8101
G1 X147.956 Y153.460 E24.8108
G1 X147.849 Y153.502 E24.8143
G1 X147.814 Y153.518 E24.8154
G1 X147.777 Y153.538 E24.8167
G1 X147.693 Y153.603 E24.8198
G1 X147.660 Y153.633 E24.8211
G1 X147.411 Y153.885 E24.8316
G1 X147.388 Y153.907 E24.8326
G1 X147.368 Y153.924 E24.8334
G1 X147.274 Y153.992 E24.8368
G1 X147.239 Y154.009 E24.8380
G1 X147.206 Y154.024 E24.8390
G1 X146.938 Y154.089 E24.8472
G1 F2400 E24.3472
G0 F6000 X146.938 Y151.589
G1 F1500 E24.8472
G1 F600 X147.206 Y151.524 E24.8554
G1 X147.239 Y151.509 E24.8565
G1 X147.274 Y151.492 E24.8576
G1 X147.368 Y151.424 E24.8611
G1 X147.388 Y151.407 E24.8619
G1 X147.411 Y151.385 E24.8628
G1 X147.660 Y151.133 E24.8733
G1 X147.693 Y151.103 E24.8747
G1 X147.777 Y151.038 E24.8778
G1 X147.814 Y151.018 E24.8791
G1 X147.849 Y151.002 E24.8802
G1 X147.956 Y150.960 E24.8836
G1 X147.982 Y150.954 E24.8844
G1 X148.041 Y150.945 E24.8862
G1 X148.221 Y150.935 E24.8915
G1 X148.246 Y150.935 E24.8923
G1 X148.301 Y150.940 E24.8939
G1 X148.400 Y150.958 E24.8969
G1 X148.429 Y150.967 E24.8978
G1 X148.476 Y150.987 E24.8993
G1 X148.540 Y151.018 E24.9014
G1 X148.630 Y151.091 E24.9049
G1 X148.660 Y151.117 E24.9060
G1 X148.911 Y151.371 E24.9166
G1 X148.941 Y151.397 E24.9178
G1 X148.986 Y151.433 E24.9195
G1 X149.062 Y151.481 E24.9222
G1 X149.098 Y151.502 E24.9234
G1 X149.112 Y151.508 E24.9239
G1 X149.199 Y151.537 E24.9266
G1 X149.218 Y151.542 E24.9272
G1 X149.255 Y151.549 E24.9283
G1 X149.386 Y151.566 E24.9322
G1 X149.431 Y151.566 E24.9336
G1 X149.553 Y151.558 E24.9372
G1 X149.607 Y151.551 E24.9388
G1 X149.695 Y151.527 E24.9415
G1 X149.731 Y151.513 E24.9427
G1 X149.772 Y151.493 E24.9440
G1 X149.894 Y151.403 E24.9485
G1 X149.914 Y151.384 E24.9493
G1 X150.157 Y151.132 E24.9597
G1 X150.192 Y151.101 E24.9611
G1 X150.236 Y151.065 E24.9628
G1 X150.313 Y151.017 E24.9655
G1 X150.347 Y150.999 E24.9666
G1 X150.363 Y150.991 E24.9672
G1 X150.450 Y150.961 E24.9699
G1 X150.482 Y150.953 E24.9709
G1 X150.525 Y150.946 E24.9722
G1 X150.642 Y150.933 E24.9757
G1 X150.684 Y150.934 E24.9769
G1 X150.821 Y150.944 E24.9810
G1 X150.882 Y150.954 E24.9828
G1 X150.903 Y150.959 E24.9835
G1 X151.039 Y151.019 E24.9879
G1 X151.081 Y151.049 E24.9894
G1 X151.123 Y151.085 E24.9911
G1 X151.411 Y151.371 E25.0031
G1 X151.441 Y151.398 E25.0043
G1 X151.485 Y151.433 E25.0060
G1 X151.562 Y151.481 E25.0087
G1 X151.598 Y151.502 E25.0099
G1 X151.612 Y151.508 E25.0104
G1 X151.696 Y151.537 E25.0130
G1 X151.719 Y151.542 E25.0137
G1 X151.755 Y151.548 E25.0148
G1 X151.887 Y151.563 E25.0187
G1 X151.931 Y151.565 E25.0200
G1 X151.997 Y151.564 E25.0220
G1 X152.053 Y151.558 E25.0237
G1 X152.097 Y151.550 E25.0250
G1 X152.200 Y151.525 E25.0281
G1 X152.231 Y151.513 E25.0291
G1 X152.272 Y151.493 E25.0305
G1 X152.394 Y151.403 E25.0350
G1 X152.414 Y151.384 E25.0358
G1 X152.657 Y151.132 E25.0462
G1 X152.692 Y151.101 E25.0476
G1 X152.736 Y151.065 E25.0493
G1 X152.813 Y151.017 E25.0520
G1 X152.847 Y150.999 E25.0531
G1 X152.863 Y150.991 E25.0536
G1 X152.950 Y150.961 E25.0564
G1 X152.966 Y150.957 E25.0569
G1 X153.006 Y150.950 E25.0581
G1 X153.138 Y150.933 E25.0620
G1 X153.184 Y150.934 E25.0634
G1 X153.321 Y150.944 E25.0675
G1 X153.382 Y150.954 E25.0693
G1 X153.403 Y150.959 E25.0699
G1 X153.539 Y151.019 E25.0743
G1 X153.581 Y151.049 E25.0759
G1 X153.623 Y151.085 E25.0775
G1 X153.911 Y151.371 E25.0896
G1 X153.941 Y151.398 E25.0908
G1 X153.985 Y151.433 E25.0924
G1 X154.062 Y151.481 E25.0951
G1 X154.098 Y151.502 E25.0964
G1 X154.112 Y151.508 E25.0968
G1 X154.196 Y151.537 E25.0994
G1 X154.219 Y151.542 E25.1001
G1 X154.255 Y151.548 E25.1012
G1 X154.387 Y151.563 E25.1052
G1 X154.431 Y151.565 E25.1065
G1 X154.497 Y151.564 E25.1084
G1 X154.553 Y151.558 E25.1101
G1 X154.597 Y151.550 E25.1114
G1 X154.700 Y151.525 E25.1146
G1 X154.731 Y151.513 E25.1156
G1 X154.772 Y151.493 E25.1169
G1 X154.894 Y151.403 E25.1214
G1 X154.912 Y151.386 E25.1222
G1 X155.159 Y151.133 E25.1327
G1 X155.193 Y151.103 E25.1340
G1 X155.271 Y151.041 E25.1370
G1 X155.313 Y151.016 E25.1384
G1 X155.346 Y150.999 E25.1395
G1 X155.360 Y150.992 E25.1400
G1 X155.448 Y150.961 E25.1428
G1 X155.466 Y150.957 E25.1433
G1 X155.506 Y150.950 E25.1445
G1 X155.638 Y150.935 E25.1484
G1 X155.685 Y150.932 E25.1498
G1 X155.717 Y150.933 E25.1508
G1 X155.821 Y150.945 E25.1539
G1 X155.881 Y150.957 E25.1557
G1 X155.950 Y150.978 E25.1579
G1 X156.037 Y151.017 E25.1607
G1 X156.081 Y151.049 E25.1623
G1 X156.123 Y151.085 E25.1639
G1 X156.411 Y151.371 E25.1760
G1 X156.441 Y151.398 E25.1772
G1 X156.485 Y151.433 E25.1789
G1 X156.562 Y151.481 E25.1816
G1 X156.598 Y151.502 E25.1828
G1 X156.612 Y151.508 E25.1832
G1 X156.696 Y151.537 E25.1859
G1 X156.719 Y151.542 E25.1866
G1 X156.755 Y151.548 E25.1877
G1 X156.887 Y151.563 E25.1916
G1 X156.931 Y151.565 E25.1929
G1 X156.997 Y151.564 E25.1949
G1 X157.053 Y151.558 E25.1965
G1 X157.097 Y151.550 E25.1979
G1 X157.200 Y151.525 E25.2010
G1 X157.231 Y151.513 E25.2020
G1 X157.274 Y151.492 E25.2034
G1 X157.368 Y151.424 E25.2069
G1 X157.388 Y151.407 E25.2077
G1 X157.413 Y151.383 E25.2087
G1 X157.658 Y151.131 E25.2191
G1 X157.689 Y151.103 E25.2204
G1 X157.736 Y151.065 E25.2221
G1 X157.811 Y151.017 E25.2248
G1 X157.850 Y150.996 E25.2261
G1 X157.884 Y150.988 E25.2271
G1 F2400 E24.7271
G0 F6000 X157.224 Y149.135
G0 X157.884 Y148.488
G1 F1500 E25.2271
G1 F600 X157.850 Y148.496 E25.2282
G1 X157.811 Y148.517 E25.2295
G1 X157.736 Y148.565 E25.2321
G1 X157.689 Y148.603 E25.2339
G1 X157.658 Y148.631 E25.2352
G1 X157.413 Y148.883 E25.2456
G1 X157.388 Y148.907 E25.2466
G1 X157.368 Y148.924 E25.2474
G1 X157.274 Y148.992 E25.2509
G1 X157.231 Y149.013 E25.2523
G1 X157.200 Y149.025 E25.2533
G1 X157.097 Y149.050 E25.2564
G1 X157.053 Y149.058 E25.2577
G1 X156.997 Y149.064 E25.2594
G1 X156.931 Y149.065 E25.2614
G1 X156.887 Y149.063 E25.2627
G1 X156.755 Y149.048 E25.2666
G1 X156.719 Y149.042 E25.2677
G1 X156.696 Y149.037 E25.2684
G1 X156.612 Y149.008 E25.2710
G1 X156.598 Y149.002 E25.2715
G1 X156.562 Y148.981 E25.2727
G1 X156.485 Y148.933 E25.2754
G1 X156.441 Y148.898 E25.2771
G1 X156.411 Y148.871 E25.2783
G1 X156.123 Y148.585 E25.2903
G1 X156.081 Y148.549 E25.2920
G1 X156.037 Y148.517 E25.2936
G1 X155.950 Y148.478 E25.2964
G1 X155.881 Y148.457 E25.2986
G1 X155.821 Y148.445 E25.3004
G1 X155.717 Y148.433 E25.3035
G1 X155.685 Y148.432 E25.3044
G1 X155.638 Y148.435 E25.3058
G1 X155.506 Y148.450 E25.3098
G1 X155.466 Y148.457 E25.3110
G1 X155.448 Y148.461 E25.3115
G1 X155.360 Y148.492 E25.3143
G1 X155.346 Y148.499 E25.3148
G1 X155.313 Y148.516 E25.3159
G1 X155.271 Y148.541 E25.3173
G1 X155.193 Y148.603 E25.3203
G1 X155.159 Y148.633 E25.3216
G1 X154.912 Y148.886 E25.3321
G1 X154.894 Y148.903 E25.3329
G1 X154.772 Y148.993 E25.3374
G1 X154.731 Y149.013 E25.3387
G1 X154.700 Y149.025 E25.3397
G1 X154.597 Y149.050 E25.3428
G1 X154.553 Y149.058 E25.3442
G1 X154.497 Y149.064 E25.3458
G1 X154.431 Y149.065 E25.3478
G1 X154.387 Y149.063 E25.3491
G1 X154.255 Y149.048 E25.3531
G1 X154.219 Y149.042 E25.3541
G1 X154.196 Y149.037 E25.3548
G1 X154.112 Y149.008 E25.3575
G1 X154.098 Y149.002 E25.3579
G1 X154.062 Y148.981 E25.3592
G1 X153.985 Y148.933 E25.3619
G1 X153.941 Y148.898 E25.3635
G1 X153.911 Y148.871 E25.3647
G1 X153.623 Y148.585 E25.3768
G1 X153.581 Y148.549 E25.3784
G1 X153.539 Y148.519 E25.3799
G1 X153.403 Y148.459 E25.3844
G1 X153.382 Y148.454 E25.3850
G1 X153.321 Y148.444 E25.3868
G1 X153.184 Y148.434 E25.3909
G1 X153.138 Y148.433 E25.3923
G1 X153.006 Y148.450 E25.3962
G1 X152.966 Y148.457 E25.3974
G1 X152.950 Y148.461 E25.3979
G1 X152.863 Y148.491 E25.4007
G1 X152.847 Y148.499 E25.4012
G1 X152.813 Y148.517 E25.4023
G1 X152.736 Y148.565 E25.4050
G1 X152.692 Y148.601 E25.4067
G1 X152.657 Y148.632 E25.4081
G1 X152.414 Y148.884 E25.4185
G1 X152.394 Y148.903 E25.4193
G1 X152.272 Y148.993 E25.4238
G1 X152.231 Y149.013 E25.4252
G1 X152.200 Y149.025 E25.4262
G1 X152.097 Y149.050 E25.4293
G1 X152.053 Y149.058 E25.4306
G1 X151.997 Y149.064 E25.4323
G1 X151.931 Y149.065 E25.4343
G1 X151.887 Y149.063 E25.4356
G1 X151.755 Y149.048 E25.4395
G1 X151.719 Y149.042 E25.4406
G1 X151.696 Y149.037 E25.4413
G1 X151.612 Y149.008 E25.4439
G1 X151.598 Y149.002 E25.4444
G1 X151.562 Y148.981 E25.4456
G1 X151.485 Y148.933 E25.4483
G1 X151.441 Y148.898 E25.4500
G1 X151.411 Y148.871 E25.4512
G1 X151.123 Y148.585 E25.4632
G1 X151.081 Y148.549 E25.4649
G1 X151.039 Y148.519 E25.4664
G1 X150.903 Y148.459 E25.4708
G1 X150.882 Y148.454 E25.4715
G1 X150.821 Y148.444 E25.4733
G1 X150.684 Y148.434 E25.4774
G1 X150.642 Y148.433 E25.4786
G1 X150.525 Y148.446 E25.4821
G1 X150.482 Y148.453 E25.4834
G1 X150.450 Y148.461 E25.4844
G1 X150.363 Y148.491 E25.4871
G1 X150.347 Y148.499 E25.4876
G1 X150.313 Y148.517 E25.4888
G1 X150.236 Y148.565 E25.4915
G1 X150.192 Y148.601 E25.4932
G1 X150.157 Y148.632 E25.4946
G1 X149.914 Y148.884 E25.5049
G1 X149.894 Y148.903 E25.5058
G1 X149.772 Y148.993 E25.5103
G1 X149.731 Y149.013 E25.5116
G1 X149.695 Y149.027 E25.5128
G1 X149.607 Y149.051 E25.5155
G1 X149.553 Y149.058 E25.5171
G1 X149.431 Y149.066 E25.5207
G1 X149.386 Y149.066 E25.5221
G1 X149.255 Y149.049 E25.5260
G1 X149.218 Y149.042 E25.5271
G1 X149.199 Y149.037 E25.5277
G1 X149.112 Y149.008 E25.5304
G1 X149.098 Y149.002 E25.5309
G1 X149.062 Y148.981 E25.5321
G1 X148.986 Y148.933 E25.5348
G1 X148.941 Y148.897 E25.5365
G1 X148.911 Y148.871 E25.5376
G1 X148.660 Y148.617 E25.5482
G1 X148.630 Y148.591 E25.5494
G1 X148.540 Y148.518 E25.5529
G1 X148.476 Y148.487 E25.5550
G1 X148.429 Y148.467 E25.5565
G1 X148.400 Y148.458 E25.5574
G1 X148.301 Y148.440 E25.5604
G1 X148.246 Y148.435 E25.5620
G1 X148.221 Y148.435 E25.5628
G1 X148.041 Y148.445 E25.5681
G1 X147.982 Y148.454 E25.5699
G1 X147.956 Y148.460 E25.5707
G1 X147.849 Y148.502 E25.5741
G1 X147.814 Y148.518 E25.5752
G1 X147.777 Y148.538 E25.5765
G1 X147.693 Y148.603 E25.5796
G1 X147.660 Y148.633 E25.5810
G1 X147.411 Y148.885 E25.5915
G1 X147.388 Y148.907 E25.5924
G1 X147.368 Y148.924 E25.5932
G1 X147.274 Y148.992 E25.5966
G1 X147.239 Y149.009 E25.5978
G1 X147.206 Y149.024 E25.5989
G1 X146.938 Y149.089 E25.6071
;PRINTING_TIME: 182
;REMAINING_TIME: 1472
;LAYER:3
;Z:2.720
;HEIGHT:0.200
;PRINTING: S1-last.stl
;PRINTING_ID: 0
G1 F2400 E25.1071
G0 F300 Z2.720
G0 F6000 X147.833 Y149.534
;TYPE:WALL-OUTER
;WIDTH:0.400
G1 F1500 E25.6071
G1 F952 X147.471 Y149.742 E25.6209
G1 X147.371 Y149.385 E25.6333
G1 X147.166 Y149.219 E25.6420
G1 X147.476 Y149.038 E25.6540
G1 X147.576 Y149.096 E25.6578
G1 X147.575 Y149.194 E25.6611
G1 X147.634 Y149.368 E25.6672
G1 X147.833 Y149.534 E25.6758
G1 F2400 E25.1758
G0 F6000 X147.407 Y149.228
G0 X148.044 Y148.533
G0 X148.780 Y148.495
G1 F1500 E25.6758
G1 F952 X148.557 Y148.365 E25.6844
G1 X148.511 Y148.357 E25.6860
G1 X148.479 Y148.234 E25.6902
G1 X148.623 Y148.108 E25.6966
G1 X148.721 Y147.755 E25.7087
G1 X148.927 Y147.879 E25.7167
G1 X148.995 Y147.892 E25.7190
G1 X149.026 Y148.013 E25.7232
G1 X148.878 Y148.137 E25.7296
G1 X148.780 Y148.495 E25.7420
G1 F2400 E25.2420
G0 F6000 X148.902 Y148.645
G0 X150.273 Y149.483
G1 F1500 E25.7420
G1 F952 X150.239 Y149.606 E25.7462
G1 X150.193 Y149.614 E25.7478
G1 X150.025 Y149.714 E25.7543
G1 X149.924 Y149.657 E25.7581
G1 X149.925 Y149.556 E25.7615
G1 X149.866 Y149.382 E25.7676
G1 X149.727 Y149.266 E25.7736
G1 X149.760 Y149.144 E25.7778
G1 X149.807 Y149.136 E25.7794
G1 X149.975 Y149.036 E25.7859
G1 X150.076 Y149.093 E25.7898
G1 X150.075 Y149.194 E25.7931
G1 X150.134 Y149.368 E25.7992
G1 X150.273 Y149.483 E25.8052
G1 F2400 E25.3052
G0 F6000 X149.907 Y149.228
G0 X150.544 Y148.533
G0 X151.280 Y148.495
G1 F1500 E25.8052
G1 F952 X151.057 Y148.365 E25.8138
G1 X151.009 Y148.357 E25.8154
G1 X150.976 Y148.235 E25.8196
G1 X151.121 Y148.113 E25.8259
G1 X151.221 Y147.757 E25.8382
G1 X151.445 Y147.885 E25.8468
G1 X151.490 Y147.893 E25.8483
G1 X151.523 Y148.015 E25.8525
G1 X151.378 Y148.137 E25.8588
G1 X151.280 Y148.495 E25.8712
G1 F2400 E25.3712
G0 F6000 X151.402 Y148.645
G0 X152.773 Y149.483
G1 F1500 E25.8712
G1 F952 X152.739 Y149.606 E25.8754
G1 X152.693 Y149.614 E25.8770
G1 X152.525 Y149.714 E25.8835
G1 X152.424 Y149.657 E25.8873
G1 X152.425 Y149.556 E25.8907
G1 X152.366 Y149.382 E25.8968
G1 X152.227 Y149.266 E25.9028
G1 X152.260 Y149.144 E25.9070
G1 X152.307 Y149.136 E25.9086
G1 X152.475 Y149.036 E25.9151
G1 X152.576 Y149.093 E25.9190
G1 X152.575 Y149.194 E25.9223
G1 X152.634 Y149.368 E25.9285
G1 X152.773 Y149.483 E25.9345
G1 F2400 E25.4345
G0 F6000 X152.407 Y149.228
G0 X153.044 Y148.533
G0 X153.780 Y148.495
G1 F1500 E25.9345
G1 F952 X153.557 Y148.365 E25.9430
G1 X153.509 Y148.357 E25.9447
G1 X153.476 Y148.235 E25.9489
G1 X153.621 Y148.113 E25.9552
G1 X153.721 Y147.755 E25.9675
G1 X153.927 Y147.879 E25.9755
G1 X153.995 Y147.892 E25.9778
G1 X154.026 Y148.013 E25.9820
G1 X153.878 Y148.137 E25.9884
G1 X153.780 Y148.495 E26.0008
G1 F2400 E25.5008
G0 F6000 X153.902 Y148.645
G0 X155.273 Y149.483
G1 F1500 E26.0008
G1 F952 X155.239 Y149.606 E26.0050
G1 X155.193 Y149.614 E26.0066
G1 X155.025 Y149.714 E26.0131
G1 X154.924 Y149.657 E26.0169
G1 X154.925 Y149.556 E26.0203
G1 X154.866 Y149.382 E26.0264
G1 X154.727 Y149.266 E26.0324
G1 X154.760 Y149.144 E26.0366
G1 X154.807 Y149.136 E26.0382
G1 X154.975 Y149.036 E26.0447
G1 X155.076 Y149.093 E26.0486
G1 X155.075 Y149.194 E26.0519
G1 X155.134 Y149.368 E26.0580
G1 X155.273 Y149.483 E26.0640
G1 F2400 E25.5640
G0 F6000 X154.907 Y149.228
G0 X155.544 Y148.533
G0 X156.279 Y148.494
G1 F1500 E26.0640
G1 F952 X156.057 Y148.365 E26.0726
G1 X156.009 Y148.357 E26.0742
G1 X155.976 Y148.235 E26.0784
G1 X156.121 Y148.113 E26.0847
G1 X156.221 Y147.755 E26.0971
G1 X156.427 Y147.879 E26.1050
G1 X156.493 Y147.891 E26.1073
G1 X156.524 Y148.014 E26.1115
G1 X156.377 Y148.142 E26.1180
G1 X156.279 Y148.494 E26.1301
G1 F2400 E25.6301
G0 F6000 X157.030 Y149.079
G0 X157.524 Y149.712
G1 F1500 E26.1301
G1 F952 X157.424 Y149.654 E26.1340
G1 X157.425 Y149.556 E26.1372
G1 X157.366 Y149.382 E26.1433
G1 X157.227 Y149.266 E26.1494
G1 X157.260 Y149.144 E26.1536
G1 X157.305 Y149.136 E26.1551
G1 X157.529 Y149.008 E26.1637
G1 X157.629 Y149.365 E26.1760
G1 X157.834 Y149.531 E26.1848
G1 X157.524 Y149.712 E26.1967
G1 F2400 E25.6967
G0 F6000 X156.445 Y150.549
G0 X156.279 Y150.994
G1 F1500 E26.1967
G1 F952 X156.057 Y150.865 E26.2053
G1 X156.009 Y150.857 E26.2069
G1 X155.976 Y150.735 E26.2111
G1 X156.121 Y150.613 E26.2174
G1 X156.221 Y150.256 E26.2297
G1 X156.583 Y150.466 E26.2436
G1 X156.377 Y150.642 E26.2526
G1 X156.279 Y150.994 E26.2648
G1 F2400 E25.7648
G0 F6000 X155.362 Y151.049
G0 X154.994 Y151.598
G0 X155.273 Y151.983
G1 F1500 E26.2648
G1 F952 X155.239 Y152.106 E26.2690
G1 X155.193 Y152.114 E26.2706
G1 X155.025 Y152.214 E26.2771
G1 X154.924 Y152.157 E26.2810
G1 X154.925 Y152.056 E26.2843
G1 X154.866 Y151.882 E26.2904
G1 X154.727 Y151.766 E26.2964
G1 X154.760 Y151.644 E26.3007
G1 X154.807 Y151.636 E26.3022
G1 X154.975 Y151.536 E26.3087
G1 X155.076 Y151.593 E26.3126
G1 X155.075 Y151.694 E26.3160
G1 X155.134 Y151.868 E26.3221
G1 X155.273 Y151.983 E26.3281
G1 F2400 E25.8281
G0 F6000 X155.467 Y152.092
G0 X156.377 Y153.142
G1 F1500 E26.3281
G1 F952 X156.279 Y153.494 E26.3402
G1 X156.057 Y153.365 E26.3488
G1 X156.009 Y153.357 E26.3504
G1 X155.976 Y153.235 E26.3546
G1 X156.121 Y153.113 E26.3609
G1 X156.221 Y152.756 E26.3732
G1 X156.583 Y152.966 E26.3871
G1 X156.377 Y153.142 E26.3961
G1 F2400 E25.8961
G0 F6000 X157.524 Y152.212
G1 F1500 E26.3961
G1 F952 X157.424 Y152.154 E26.4000
G1 X157.425 Y152.056 E26.4033
G1 X157.366 Y151.882 E26.4094
G1 X157.227 Y151.766 E26.4154
G1 X157.260 Y151.644 E26.4196
G1 X157.305 Y151.636 E26.4211
G1 X157.529 Y151.508 E26.4297
G1 X157.629 Y151.865 E26.4420
G1 X157.834 Y152.031 E26.4508
G1 X157.524 Y152.212 E26.4627
G1 F2400 E25.9627
G0 F6000 X156.191 Y153.247
G0 X156.929 Y154.130
G0 X157.097 Y154.057
G0 X157.524 Y154.712
G1 F1500 E26.4627
G1 F952 X157.424 Y154.654 E26.4666
G1 X157.425 Y154.556 E26.4698
G1 X157.366 Y154.382 E26.4759
G1 X157.227 Y154.266 E26.4820
G1 X157.260 Y154.144 E26.4862
G1 X157.305 Y154.136 E26.4877
G1 X157.529 Y154.008 E26.4963
G1 X157.629 Y154.365 E26.5086
G1 X157.834 Y154.531 E26.5174
G1 X157.524 Y154.712 E26.5293
G1 F2400 E26.0293
G0 F6000 X156.377 Y155.642
G1 F1500 E26.5293
G1 F952 X156.279 Y155.994 E26.5415
G1 X156.057 Y155.865 E26.5500
G1 X156.009 Y155.857 E26.5516
G1 X155.976 Y155.735 E26.5558
G1 X156.121 Y155.613 E26.5621
G1 X156.221 Y155.256 E26.5745
G1 X156.583 Y155.466 E26.5884
G1 X156.377 Y155.642 E26.5974
G1 F2400 E26.0974
G0 F6000 X156.209 Y155.381
G0 X155.273 Y154.483
G1 F1500 E26.5974
G1 F952 X155.239 Y154.606 E26.6016
G1 X155.193 Y154.614 E26.6032
G1 X155.025 Y154.714 E26.6097
G1 X154.924 Y154.657 E26.6136
G1 X154.925 Y154.556 E26.6169
G1 X154.866 Y154.382 E26.6230
G1 X154.727 Y154.266 E26.6290
G1 X154.760 Y154.144 E26.6332
G1 X154.807 Y154.136 E26.6348
G1 X154.975 Y154.036 E26.6413
G1 X155.076 Y154.093 E26.6452
G1 X155.075 Y154.194 E26.6486
G1 X155.134 Y154.368 E26.6547
G1 X155.273 Y154.483 E26.6607
G1 F2400 E26.1607
G0 F6000 X154.974 Y154.355
G0 X153.780 Y153.495
G1 F1500 E26.6607
G1 F952 X153.557 Y153.365 E26.6693
G1 X153.509 Y153.357 E26.6709
G1 X153.476 Y153.235 E26.6751
G1 X153.621 Y153.113 E26.6814
G1 X153.721 Y152.756 E26.6937
G1 X153.944 Y152.885 E26.7023
G1 X153.990 Y152.893 E26.7038
G1 X154.023 Y153.015 E26.7080
G1 X153.878 Y153.137 E26.7143
G1 X153.780 Y153.495 E26.7267
G1 F2400 E26.2267
G0 F6000 X152.862 Y153.549
G0 X152.494 Y154.098
G0 X152.773 Y154.483
G1 F1500 E26.7267
G1 F952 X152.739 Y154.606 E26.7309
G1 X152.693 Y154.614 E26.7325
G1 X152.525 Y154.714 E26.7390
G1 X152.424 Y154.657 E26.7428
G1 X152.425 Y154.556 E26.7462
G1 X152.366 Y154.382 E26.7523
G1 X152.227 Y154.266 E26.7583
G1 X152.260 Y154.144 E26.7625
G1 X152.307 Y154.136 E26.7641
G1 X152.475 Y154.036 E26.7706
G1 X152.576 Y154.093 E26.7745
G1 X152.575 Y154.194 E26.7778
G1 X152.634 Y154.368 E26.7839
G1 X152.773 Y154.483 E26.7899
G1 F2400 E26.2899
G0 F6000 X152.474 Y154.355
G0 X151.280 Y153.495
G1 F1500 E26.7899
G1 F952 X151.057 Y153.365 E26.7985
G1 X151.009 Y153.357 E26.8002
G1 X150.976 Y153.235 E26.8044
G1 X151.121 Y153.113 E26.8107
G1 X151.221 Y152.756 E26.8230
G1 X151.444 Y152.885 E26.8316
G1 X151.490 Y152.893 E26.8331
G1 X151.523 Y153.015 E26.8373
G1 X151.378 Y153.137 E26.8436
G1 X151.280 Y153.495 E26.8560
G1 F2400 E26.3560
G0 F6000 X150.362 Y153.549
G0 X149.994 Y154.098
G0 X150.273 Y154.483
G1 F1500 E26.8560
G1 F952 X150.239 Y154.606 E26.8602
G1 X150.193 Y154.614 E26.8618
G1 X150.025 Y154.714 E26.8683
G1 X149.924 Y154.657 E26.8721
G1 X149.925 Y154.556 E26.8755
G1 X149.866 Y154.382 E26.8816
G1 X149.727 Y154.266 E26.8876
G1 X149.760 Y154.144 E26.8918
G1 X149.807 Y154.136 E26.8934
G1 X149.975 Y154.036 E26.8999
G1 X150.076 Y154.093 E26.9038
G1 X150.075 Y154.194 E26.9071
G1 X150.134 Y154.368 E26.9132
G1 X150.273 Y154.483 E26.9192
G1 F2400 E26.4192
G0 F6000 X149.974 Y154.355
G0 X148.780 Y153.495
G1 F1500 E26.9192
G1 F952 X148.557 Y153.365 E26.9278
G1 X148.511 Y153.357 E26.9294
G1 X148.479 Y153.234 E26.9336
G1 X148.623 Y153.108 E26.9400
G1 X148.721 Y152.756 E26.9521
G1 X148.944 Y152.885 E26.9607
G1 X148.990 Y152.893 E26.9622
G1 X149.023 Y153.015 E26.9664
G1 X148.878 Y153.137 E26.9727
G1 X148.780 Y153.495 E26.9851
G1 F2400 E26.4851
G0 F6000 X147.862 Y153.549
G0 X147.494 Y154.098
G0 X147.833 Y154.534
G1 F1500 E26.9851
G1 F952 X147.471 Y154.742 E26.9990
G1 X147.371 Y154.385 E27.0113
G1 X147.166 Y154.219 E27.0201
G1 X147.476 Y154.038 E27.0320
G1 X147.576 Y154.096 E27.0359
G1 X147.575 Y154.194 E27.0391
G1 X147.634 Y154.368 E27.0452
G1 X147.833 Y154.534 E27.0539
G1 F2400 E26.5539
G0 F6000 X148.642 Y155.304
G0 X148.780 Y155.995
G1 F1500 E27.0539
G1 F952 X148.557 Y155.865 E27.0624
G1 X148.511 Y155.857 E27.0640
G1 X148.479 Y155.734 E27.0682
G1 X148.623 Y155.608 E27.0746
G1 X148.721 Y155.256 E27.0867
G1 X148.944 Y155.385 E27.0953
G1 X148.990 Y155.393 E27.0969
G1 X149.023 Y155.515 E27.1011
G1 X148.878 Y155.637 E27.1074
G1 X148.780 Y155.995 E27.1197
G1 F2400 E26.6197
G0 F6000 X147.862 Y156.049
G0 X147.494 Y156.598
G0 X147.833 Y157.034
G1 F1500 E27.1197
G1 F952 X147.471 Y157.242 E27.1336
G1 X147.371 Y156.885 E27.1459
G1 X147.166 Y156.719 E27.1547
G1 X147.476 Y156.538 E27.1666
G1 X147.576 Y156.596 E27.1705
G1 X147.575 Y156.694 E27.1737
G1 X147.634 Y156.868 E27.1799
G1 X147.833 Y157.034 E27.1885
G1 F2400 E26.6885
G0 F6000 X149.146 Y157.798
G0 X150.333 Y157.034
G1 F1500 E27.1885
G1 F952 X150.023 Y157.212 E27.2004
G1 X149.924 Y157.154 E27.2042
G1 X149.925 Y157.056 E27.2074
G1 X149.866 Y156.882 E27.2135
G1 X149.727 Y156.766 E27.2196
G1 X149.760 Y156.644 E27.2238
G1 X149.807 Y156.636 E27.2254
G1 X149.975 Y156.536 E27.2319
G1 X150.076 Y156.593 E27.2357
G1 X150.075 Y156.694 E27.2391
G1 X150.134 Y156.868 E27.2452
G1 X150.333 Y157.034 E27.2538
G1 F2400 E26.7538
G0 F6000 X149.907 Y156.728
G0 X150.544 Y156.033
G0 X151.280 Y155.995
G1 F1500 E27.2538
G1 F952 X151.057 Y155.865 E27.2624
G1 X151.009 Y155.857 E27.2640
G1 X150.976 Y155.735 E27.2682
G1 X151.121 Y155.613 E27.2745
G1 X151.221 Y155.256 E27.2869
G1 X151.444 Y155.385 E27.2954
G1 X151.490 Y155.393 E27.2970
G1 X151.523 Y155.515 E27.3012
G1 X151.378 Y155.637 E27.3075
G1 X151.280 Y155.995 E27.3198
G1 F2400 E26.8198
G0 F6000 X151.402 Y156.145
G0 X152.833 Y157.034
G1 F1500 E27.3198
G1 F952 X152.523 Y157.212 E27.3317
G1 X152.424 Y157.154 E27.3355
G1 X152.425 Y157.056 E27.3388
G1 X152.366 Y156.882 E27.3449
G1 X152.227 Y156.766 E27.3509
G1 X152.260 Y156.644 E27.3551
G1 X152.307 Y156.636 E27.3567
G1 X152.475 Y156.536 E27.3632
G1 X152.576 Y156.593 E27.3671
G1 X152.575 Y156.694 E27.3704
G1 X152.634 Y156.868 E27.3765
G1 X152.833 Y157.034 E27.3852
G1 F2400 E26.8852
G0 F6000 X152.407 Y156.728
G0 X153.044 Y156.033
G0 X153.780 Y155.995
G1 F1500 E27.3852
G1 F952 X153.557 Y155.865 E27.3937
G1 X153.509 Y155.857 E27.3954
G1 X153.476 Y155.735 E27.3996
G1 X153.621 Y155.613 E27.4059
G1 X153.721 Y155.256 E27.4182
G1 X153.944 Y155.385 E27.4268
G1 X153.990 Y155.393 E27.4283
G1 X154.023 Y155.515 E27.4325
G1 X153.878 Y155.637 E27.4388
G1 X153.780 Y155.995 E27.4512
G1 F2400 E26.9512
G0 F6000 X153.902 Y156.145
G0 X155.333 Y157.034
G1 F1500 E27.4512
G1 F952 X155.023 Y157.212 E27.4631
G1 X154.924 Y157.154 E27.4669
G1 X154.925 Y157.056 E27.4701
G1 X154.866 Y156.882 E27.4763
G1 X154.727 Y156.766 E27.4823
G1 X154.760 Y156.644 E27.4865
G1 X154.807 Y156.636 E27.4881
G1 X154.975 Y156.536 E27.4946
G1 X155.076 Y156.593 E27.4984
G1 X155.075 Y156.694 E27.5018
G1 X155.134 Y156.868 E27.5079
G1 X155.333 Y157.034 E27.5165
G1 F2400 E27.0165
G0 F6000 X156.646 Y157.798
G0 X157.524 Y157.212
G1 F1500 E27.5165
G1 F952 X157.424 Y157.154 E27.5204
G1 X157.425 Y157.056 E27.5236
G1 X157.366 Y156.882 E27.5297
G1 X157.227 Y156.766 E27.5357
G1 X157.260 Y156.644 E27.5400
G1 X157.305 Y156.636 E27.5415
G1 X157.529 Y156.508 E27.5501
G1 X157.629 Y156.865 E27.5624
G1 X157.834 Y157.031 E27.5712
G1 X157.524 Y157.212 E27.5831
G1 F2400 E27.0831
G0 F6000 X157.599 Y157.025
G0 X157.247 Y156.908
G0 X156.117 Y155.665
G0 X156.310 Y155.506
G0 X155.781 Y154.719
G0 X154.039 Y153.877
G0 X153.571 Y152.659
G0 X152.773 Y151.983
G1 F1500 E27.5831
G1 F952 X152.739 Y152.106 E27.5873
G1 X152.693 Y152.114 E27.5889
G1 X152.525 Y152.214 E27.5954
G1 X152.424 Y152.157 E27.5993
G1 X152.425 Y152.056 E27.6026
G1 X152.366 Y151.882 E27.6087
G1 X152.227 Y151.766 E27.6147
G1 X152.260 Y151.644 E27.6189
G1 X152.307 Y151.636 E27.6205
G1 X152.475 Y151.536 E27.6270
G1 X152.576 Y151.593 E27.6309
G1 X152.575 Y151.694 E27.6343
G1 X152.634 Y151.868 E27.6404
G1 X152.773 Y151.983 E27.6464
G1 F2400 E27.1464
G0 F6000 X152.407 Y151.728
G0 X153.044 Y151.033
G0 X153.780 Y150.995
G1 F1500 E27.6464
G1 F952 X153.557 Y150.865 E27.6550
G1 X153.509 Y150.857 E27.6566
G1 X153.476 Y150.735 E27.6608
G1 X153.621 Y150.613 E27.6671
G1 X153.721 Y150.256 E27.6794
G1 X153.944 Y150.385 E27.6880
G1 X153.990 Y150.393 E27.6895
G1 X154.023 Y150.515 E27.6937
G1 X153.878 Y150.637 E27.7000
G1 X153.780 Y150.995 E27.7124
G1 F2400 E27.2124
G0 F6000 X152.805 Y151.090
G0 X152.214 Y151.640
G0 X151.280 Y150.995
G1 F1500 E27.7124
G1 F952 X151.057 Y150.865 E27.7210
G1 X151.009 Y150.857 E27.7226
G1 X150.976 Y150.735 E27.7268
G1 X151.121 Y150.613 E27.7331
G1 X151.221 Y150.256 E27.7454
G1 X151.444 Y150.385 E27.7540
G1 X151.490 Y150.393 E27.7555
G1 X151.523 Y150.515 E27.7597
G1 X151.378 Y150.637 E27.7660
G1 X151.280 Y150.995 E27.7784
G1 F2400 E27.2784
G0 F6000 X150.362 Y151.049
G0 X149.994 Y151.598
G0 X150.273 Y151.983
G1 F1500 E27.7784
G1 F952 X150.239 Y152.106 E27.7826
G1 X150.193 Y152.114 E27.7842
G1 X150.025 Y152.214 E27.7907
G1 X149.924 Y152.157 E27.7946
G1 X149.925 Y152.056 E27.7979
G1 X149.866 Y151.882 E27.8040
G1 X149.727 Y151.766 E27.8100
G1 X149.760 Y151.644 E27.8142
G1 X149.807 Y151.636 E27.8158
G1 X149.975 Y151.536 E27.8223
G1 X150.076 Y151.593 E27.8262
G1 X150.075 Y151.694 E27.8296
G1 X150.134 Y151.868 E27.8357
G1 X150.273 Y151.983 E27.8417
G1 F2400 E27.3417
G0 F6000 X149.974 Y151.855
G0 X148.780 Y150.995
G1 F1500 E27.8417
G1 F952 X148.557 Y150.865 E27.8502
G1 X148.511 Y150.857 E27.8518
G1 X148.479 Y150.734 E27.8560
G1 X148.623 Y150.608 E27.8624
G1 X148.721 Y150.256 E27.8745
G1 X148.944 Y150.385 E27.8831
G1 X148.990 Y150.393 E27.8847
G1 X149.023 Y150.515 E27.8889
G1 X148.878 Y150.637 E27.8952
G1 X148.780 Y150.995 E27.9075
G1 F2400 E27.4075
G0 F6000 X147.862 Y151.049
G0 X147.494 Y151.598
G0 X147.833 Y152.034
G1 F1500 E27.9075
G1 F952 X147.471 Y152.242 E27.9214
G1 X147.371 Y151.885 E27.9337
G1 X147.166 Y151.719 E27.9425
G1 X147.476 Y151.538 E27.9544
G1 X147.576 Y151.596 E27.9583
G1 X147.575 Y151.694 E27.9616
G1 X147.634 Y151.868 E27.9677
G1 X147.833 Y152.034 E27.9763
G0 F6000 X147.930 Y152.232
;TYPE:WALL-OUTER
;WIDTH:0.346
G1 F952 X148.204 Y152.225 E27.9842
G1 X148.228 Y152.226 E27.9849
G1 X148.253 Y152.227 E27.9856
G1 X148.321 Y152.268 E27.9879
G1 X148.356 Y152.295 E27.9891
G1 X148.395 Y152.331 E27.9907
G1 X148.432 Y152.371 E27.9922
G0 F6000 X147.935 Y152.255
;WIDTH:0.123
G1 F952 X148.005 Y152.242 E27.9930
G1 X148.448 Y152.153 E27.9976
G0 F6000 X148.390 Y152.111
;WIDTH:0.153
G1 F952 X148.476 Y152.600 E28.0039
G1 X148.479 Y152.707 E28.0053
G1 F2400 E27.5053
G0 F6000 X149.635 Y152.701
G0 X150.057 Y152.096
G0 X149.053 Y151.599
;WIDTH:0.147
G1 F1500 E28.0053
G1 F952 X149.026 Y151.150 E28.0108
G1 X149.018 Y151.046 E28.0120
G0 F6000 X148.925 Y151.257
;WIDTH:0.355
G1 F952 X149.183 Y151.486 E28.0222
G1 X149.201 Y151.499 E28.0229
G1 X149.242 Y151.526 E28.0243
G1 X149.323 Y151.570 E28.0270
G1 X149.372 Y151.593 E28.0286
;WIDTH:0.246
G1 X149.435 Y151.563 E28.0301
G1 X149.587 Y151.477 E28.0336
G1 F2400 E27.5336
G0 F6000 X149.543 Y151.571
G0 X149.039 Y151.377
G0 X148.757 Y150.869
G0 X149.212 Y150.413
;WIDTH:0.349
G1 F1500 E28.0336
G1 F952 X149.415 Y150.328 E28.0400
G1 X149.437 Y150.316 E28.0408
G1 X149.476 Y150.294 E28.0420
G1 X149.563 Y150.237 E28.0451
G1 X149.611 Y150.200 E28.0468
G1 X149.645 Y150.169 E28.0482
G1 X149.685 Y150.128 E28.0498
G1 X149.779 Y150.016 E28.0541
G1 X149.712 Y149.779 E28.0612
G1 F2400 E27.5612
G0 F6000 X149.161 Y150.222
;WIDTH:0.198
G1 F1500 E28.0612
G1 F952 X149.542 Y150.453 E28.0685
G1 F2400 E27.5685
G0 F6000 X150.172 Y151.022
;WIDTH:0.167
G1 F1500 E28.0685
G1 F952 X150.291 Y151.473 E28.0750
G0 F6000 X150.115 Y151.374
;WIDTH:0.350
G1 F952 X150.316 Y151.123 E28.0844
G1 X150.347 Y151.087 E28.0858
G1 X150.388 Y151.049 E28.0874
G1 X150.437 Y151.011 E28.0892
G1 X150.522 Y150.954 E28.0922
G1 X150.557 Y150.934 E28.0934
G1 X150.572 Y150.926 E28.0938
G1 X150.621 Y150.905 E28.0954
;WIDTH:0.228
G1 X150.696 Y150.943 E28.0970
G1 X150.836 Y151.026 E28.1001
G1 F2400 E27.6001
G0 F6000 X150.362 Y151.049
G0 X149.994 Y151.598
G0 X150.409 Y152.278
;WIDTH:0.259
G1 F1500 E28.1001
G1 F952 X150.475 Y152.238 E28.1017
G1 X150.542 Y152.199 E28.1034
;WIDTH:0.340
G1 X150.568 Y152.186 E28.1042
G1 X150.594 Y152.173 E28.1051
G1 X150.620 Y152.161 E28.1059
G1 X150.752 Y152.225 E28.1100
G1 X150.797 Y152.251 E28.1115
G1 X150.821 Y152.268 E28.1123
G1 X150.936 Y152.370 E28.1167
G0 F6000 X150.894 Y152.113
;WIDTH:0.147
G1 F952 X150.976 Y152.600 E28.1227
G1 X150.979 Y152.707 E28.1240
G1 F2400 E27.6240
G0 F6000 X152.135 Y152.701
G0 X152.557 Y152.096
G0 X151.553 Y151.599
G1 F1500 E28.1240
G1 F952 X151.526 Y151.150 E28.1295
G1 X151.518 Y151.046 E28.1308
G0 F6000 X151.425 Y151.257
;WIDTH:0.355
G1 F952 X151.683 Y151.486 E28.1410
G1 X151.701 Y151.499 E28.1416
G1 X151.742 Y151.526 E28.1431
G1 X151.823 Y151.570 E28.1458
G1 X151.872 Y151.593 E28.1474
;WIDTH:0.246
G1 X151.935 Y151.563 E28.1488
G1 X152.087 Y151.477 E28.1524
G1 F2400 E27.6524
G0 F6000 X152.043 Y151.571
G0 X151.539 Y151.377
G0 X151.257 Y150.869
G0 X151.712 Y150.413
;WIDTH:0.349
G1 F1500 E28.1524
G1 F952 X151.915 Y150.328 E28.1588
G1 X151.937 Y150.316 E28.1595
G1 X151.976 Y150.294 E28.1608
G1 X152.063 Y150.237 E28.1638
G1 X152.111 Y150.200 E28.1656
G1 X152.145 Y150.169 E28.1669
G1 X152.185 Y150.128 E28.1686
G1 X152.279 Y150.016 E28.1728
G1 X152.212 Y149.779 E28.1800
G1 F2400 E27.6800
G0 F6000 X151.661 Y150.222
;WIDTH:0.198
G1 F1500 E28.1800
G1 F952 X152.042 Y150.453 E28.1873
G1 F2400 E27.6873
G0 F6000 X152.672 Y151.022
;WIDTH:0.167
G1 F1500 E28.1873
G1 F952 X152.791 Y151.473 E28.1938
G0 F6000 X152.615 Y151.374
;WIDTH:0.350
G1 F952 X152.816 Y151.123 E28.2031
G1 X152.847 Y151.087 E28.2045
G1 X152.888 Y151.049 E28.2061
G1 X152.937 Y151.011 E28.2079
G1 X153.022 Y150.954 E28.2109
G1 X153.057 Y150.934 E28.2121
G1 X153.072 Y150.926 E28.2126
G1 X153.121 Y150.905 E28.2141
;WIDTH:0.228
G1 X153.196 Y150.943 E28.2157
G1 X153.336 Y151.026 E28.2188
G1 F2400 E27.7188
G0 F6000 X152.862 Y151.049
G0 X152.494 Y151.598
G0 X152.909 Y152.278
;WIDTH:0.259
G1 F1500 E28.2188
G1 F952 X152.975 Y152.238 E28.2205
G1 X153.042 Y152.199 E28.2222
;WIDTH:0.340
G1 X153.068 Y152.186 E28.2230
G1 X153.094 Y152.173 E28.2238
G1 X153.120 Y152.161 E28.2246
G1 X153.252 Y152.225 E28.2288
G1 X153.297 Y152.251 E28.2302
G1 X153.321 Y152.268 E28.2311
G1 X153.436 Y152.370 E28.2354
G0 F6000 X153.394 Y152.113
;WIDTH:0.147
G1 F952 X153.476 Y152.600 E28.2414
G1 X153.479 Y152.707 E28.2427
G1 F2400 E27.7427
G0 F6000 X154.635 Y152.701
G0 X155.057 Y152.096
G0 X154.053 Y151.599
G1 F1500 E28.2427
G1 F952 X154.026 Y151.150 E28.2482
G1 X154.018 Y151.046 E28.2495
G0 F6000 X153.925 Y151.257
;WIDTH:0.355
G1 F952 X154.183 Y151.486 E28.2597
G1 X154.201 Y151.499 E28.2604
G1 X154.242 Y151.526 E28.2618
G1 X154.323 Y151.570 E28.2645
G1 X154.372 Y151.593 E28.2661
;WIDTH:0.246
G1 X154.435 Y151.563 E28.2675
G1 X154.587 Y151.477 E28.2711
G1 F2400 E27.7711
G0 F6000 X154.543 Y151.571
G0 X154.039 Y151.377
G0 X153.757 Y150.869
G0 X154.212 Y150.413
;WIDTH:0.349
G1 F1500 E28.2711
G1 F952 X154.415 Y150.328 E28.2775
G1 X154.437 Y150.316 E28.2782
G1 X154.476 Y150.294 E28.2795
G1 X154.563 Y150.237 E28.2826
G1 X154.611 Y150.200 E28.2843
G1 X154.645 Y150.169 E28.2856
G1 X154.685 Y150.128 E28.2873
G1 X154.779 Y150.016 E28.2916
G1 X154.712 Y149.779 E28.2987
G1 F2400 E27.7987
G0 F6000 X154.161 Y150.222
;WIDTH:0.198
G1 F1500 E28.2987
G1 F952 X154.542 Y150.453 E28.3060
G1 F2400 E27.8060
G0 F6000 X155.172 Y151.022
;WIDTH:0.167
G1 F1500 E28.3060
G1 F952 X155.291 Y151.473 E28.3125
G0 F6000 X155.115 Y151.374
;WIDTH:0.350
G1 F952 X155.316 Y151.123 E28.3219
G1 X155.347 Y151.087 E28.3233
G1 X155.388 Y151.049 E28.3249
G1 X155.437 Y151.011 E28.3267
G1 X155.522 Y150.954 E28.3297
G1 X155.557 Y150.934 E28.3308
G1 X155.572 Y150.926 E28.3313
G1 X155.621 Y150.905 E28.3329
;WIDTH:0.228
G1 X155.696 Y150.943 E28.3345
G1 X155.836 Y151.026 E28.3376
G1 F2400 E27.8376
G0 F6000 X155.362 Y151.049
G0 X154.994 Y151.598
G0 X155.409 Y152.278
;WIDTH:0.259
G1 F1500 E28.3376
G1 F952 X155.475 Y152.238 E28.3392
G1 X155.542 Y152.199 E28.3409
;WIDTH:0.339
G1 X155.568 Y152.186 E28.3417
G1 X155.594 Y152.173 E28.3425
G1 X155.620 Y152.161 E28.3433
G1 X155.752 Y152.225 E28.3475
G1 X155.797 Y152.251 E28.3489
G1 X155.821 Y152.268 E28.3498
G1 X155.936 Y152.370 E28.3541
G0 F6000 X155.894 Y152.113
;WIDTH:0.147
G1 F952 X155.976 Y152.600 E28.3601
G1 X155.981 Y152.706 E28.3614
G0 F6000 X156.685 Y152.741
;WIDTH:0.125
G1 F952 X156.756 Y152.758 E28.3622
G1 X157.223 Y152.824 E28.3671
G0 F6000 X156.679 Y152.767
;WIDTH:0.349
G1 F952 X156.964 Y152.775 E28.3754
G1 X157.008 Y152.773 E28.3766
G1 X157.063 Y152.737 E28.3786
G1 X157.111 Y152.700 E28.3803
G1 X157.145 Y152.669 E28.3816
G1 X157.185 Y152.627 E28.3833
G1 X157.273 Y152.525 E28.3872
G1 X157.281 Y152.516 E28.3876
G1 X157.213 Y152.275 E28.3949
G1 F2400 E27.8949
G0 F6000 X157.302 Y152.351
G0 X156.303 Y153.157
G0 X156.518 Y153.543
;WIDTH:0.155
G1 F1500 E28.3949
G1 F952 X156.524 Y153.650 E28.3962
G1 X156.589 Y154.128 E28.4025
G0 F6000 X156.429 Y153.734
;WIDTH:0.352
G1 F952 X156.605 Y153.919 E28.4099
G1 X156.643 Y153.954 E28.4114
G1 X156.683 Y153.985 E28.4129
G1 X156.780 Y154.048 E28.4163
G1 X156.822 Y154.072 E28.4177
G1 X156.873 Y154.095 E28.4194
;WIDTH:0.232
G1 X156.944 Y154.059 E28.4209
G1 X157.088 Y153.973 E28.4241
G1 F2400 E27.9241
G0 F6000 X157.605 Y154.528
G0 X156.771 Y155.390
G0 X156.477 Y155.195
G0 X155.894 Y154.613
;WIDTH:0.147
G1 F1500 E28.4241
G1 F952 X155.976 Y155.100 E28.4302
G1 X155.981 Y155.206 E28.4315
G0 F6000 X155.936 Y154.870
;WIDTH:0.339
G1 F952 X155.821 Y154.768 E28.4358
G1 X155.797 Y154.751 E28.4366
G1 X155.752 Y154.725 E28.4381
G1 X155.620 Y154.661 E28.4422
G1 X155.594 Y154.673 E28.4430
G1 X155.568 Y154.686 E28.4439
;WIDTH:0.259
G1 X155.542 Y154.699 E28.4445
G1 X155.475 Y154.738 E28.4462
;WIDTH:0.187
G1 X155.409 Y154.778 E28.4474
G1 F2400 E27.9474
G0 F6000 X155.291 Y153.973
;WIDTH:0.167
G1 F1500 E28.4474
G1 F952 X155.172 Y153.522 E28.4538
G1 F2400 E27.9538
G0 F6000 X155.115 Y153.874
;WIDTH:0.350
G1 F1500 E28.4538
G1 F952 X155.316 Y153.623 E28.4632
G1 X155.347 Y153.587 E28.4646
G1 X155.388 Y153.549 E28.4662
G1 X155.437 Y153.511 E28.4680
G1 X155.522 Y153.454 E28.4710
G1 X155.557 Y153.434 E28.4722
G1 X155.572 Y153.426 E28.4726
G1 X155.621 Y153.405 E28.4742
;WIDTH:0.228
G1 X155.696 Y153.443 E28.4758
G1 X155.836 Y153.526 E28.4789
G1 F2400 E27.9789
G0 F6000 X155.380 Y153.563
G0 X154.648 Y154.202
G0 X154.039 Y153.877
G0 X153.725 Y153.312
G0 X154.542 Y152.953
;WIDTH:0.198
G1 F1500 E28.4789
G1 F952 X154.161 Y152.722 E28.4862
G0 F6000 X154.212 Y152.913
;WIDTH:0.349
G1 F952 X154.415 Y152.828 E28.4926
G1 X154.437 Y152.816 E28.4933
G1 X154.476 Y152.794 E28.4946
G1 X154.563 Y152.737 E28.4976
G1 X154.611 Y152.700 E28.4994
G1 X154.645 Y152.669 E28.5007
G1 X154.685 Y152.628 E28.5024
G1 X154.779 Y152.516 E28.5066
G1 X154.712 Y152.279 E28.5138
G1 F2400 E28.0138
G0 F6000 X154.800 Y152.354
G0 X153.802 Y153.159
G0 X154.018 Y153.546
;WIDTH:0.147
G1 F1500 E28.5138
G1 F952 X154.026 Y153.650 E28.5151
G1 X154.053 Y154.099 E28.5206
G0 F6000 X153.925 Y153.757
;WIDTH:0.355
G1 F952 X154.183 Y153.986 E28.5307
G1 X154.201 Y153.999 E28.5314
G1 X154.242 Y154.026 E28.5329
G1 X154.323 Y154.070 E28.5356
G1 X154.372 Y154.093 E28.5372
;WIDTH:0.246
G1 X154.435 Y154.063 E28.5386
G1 X154.587 Y153.977 E28.5422
G1 F2400 E28.0422
G0 F6000 X154.543 Y154.071
G0 X155.105 Y154.528
G0 X154.271 Y155.390
G0 X153.681 Y154.994
G0 X153.394 Y154.613
;WIDTH:0.147
G1 F1500 E28.5422
G1 F952 X153.476 Y155.100 E28.5482
G1 X153.479 Y155.207 E28.5495
G0 F6000 X153.436 Y154.870
;WIDTH:0.340
G1 F952 X153.321 Y154.768 E28.5539
G1 X153.297 Y154.751 E28.5547
G1 X153.252 Y154.725 E28.5562
G1 X153.120 Y154.661 E28.5603
G1 X153.094 Y154.673 E28.5611
G1 X153.068 Y154.686 E28.5619
;WIDTH:0.259
G1 X153.042 Y154.699 E28.5626
G1 X152.975 Y154.738 E28.5642
;WIDTH:0.187
G1 X152.909 Y154.778 E28.5654
G1 F2400 E28.0654
G0 F6000 X152.791 Y153.973
;WIDTH:0.167
G1 F1500 E28.5654
G1 F952 X152.672 Y153.522 E28.5719
G1 F2400 E28.0719
G0 F6000 X152.615 Y153.874
;WIDTH:0.350
G1 F1500 E28.5719
G1 F952 X152.816 Y153.623 E28.5813
G1 X152.847 Y153.587 E28.5827
G1 X152.888 Y153.549 E28.5843
G1 X152.937 Y153.511 E28.5861
G1 X153.022 Y153.454 E28.5891
G1 X153.057 Y153.434 E28.5902
G1 X153.072 Y153.426 E28.5907
G1 X153.121 Y153.405 E28.5923
;WIDTH:0.228
G1 X153.196 Y153.443 E28.5939
G1 X153.336 Y153.526 E28.5970
G1 F2400 E28.0970
G0 F6000 X152.880 Y153.563
G0 X152.148 Y154.202
G0 X151.539 Y153.877
G0 X151.225 Y153.312
G0 X152.042 Y152.953
;WIDTH:0.198
G1 F1500 E28.5970
G1 F952 X151.661 Y152.722 E28.6043
G0 F6000 X151.712 Y152.913
;WIDTH:0.349
G1 F952 X151.915 Y152.828 E28.6107
G1 X151.937 Y152.816 E28.6114
G1 X151.976 Y152.794 E28.6127
G1 X152.063 Y152.737 E28.6157
G1 X152.111 Y152.700 E28.6175
G1 X152.145 Y152.669 E28.6188
G1 X152.185 Y152.628 E28.6205
G1 X152.279 Y152.516 E28.6247
G1 X152.212 Y152.279 E28.6319
G1 F2400 E28.1319
G0 F6000 X152.300 Y152.354
G0 X151.302 Y153.159
G0 X151.518 Y153.546
;WIDTH:0.147
G1 F1500 E28.6319
G1 F952 X151.526 Y153.650 E28.6332
G1 X151.553 Y154.099 E28.6386
G0 F6000 X151.425 Y153.757
;WIDTH:0.355
G1 F952 X151.683 Y153.986 E28.6488
G1 X151.701 Y153.999 E28.6495
G1 X151.742 Y154.026 E28.6509
G1 X151.823 Y154.070 E28.6537
G1 X151.872 Y154.093 E28.6553
;WIDTH:0.246
G1 X151.935 Y154.063 E28.6567
G1 X152.087 Y153.977 E28.6603
G1 F2400 E28.1603
G0 F6000 X152.043 Y154.071
G0 X152.605 Y154.528
G0 X151.771 Y155.390
G0 X151.181 Y154.994
G0 X150.894 Y154.613
;WIDTH:0.147
G1 F1500 E28.6603
G1 F952 X150.976 Y155.100 E28.6663
G1 X150.979 Y155.207 E28.6676
G0 F6000 X150.936 Y154.870
;WIDTH:0.340
G1 F952 X150.821 Y154.768 E28.6719
G1 X150.797 Y154.751 E28.6728
G1 X150.752 Y154.725 E28.6742
G1 X150.620 Y154.661 E28.6784
G1 X150.594 Y154.673 E28.6792
G1 X150.568 Y154.686 E28.6800
;WIDTH:0.259
G1 X150.542 Y154.699 E28.6807
G1 X150.475 Y154.738 E28.6823
;WIDTH:0.187
G1 X150.409 Y154.778 E28.6835
G0 F6000 X149.712 Y154.779
;WIDTH:0.349
G1 F952 X149.779 Y155.016 E28.6907
G1 X149.685 Y155.128 E28.6949
G1 X149.645 Y155.169 E28.6966
G1 X149.611 Y155.200 E28.6979
G1 X149.563 Y155.237 E28.6997
G1 X149.476 Y155.294 E28.7027
G1 X149.437 Y155.316 E28.7040
G1 X149.415 Y155.328 E28.7047
G1 X149.212 Y155.413 E28.7111
G0 F6000 X149.542 Y155.453
;WIDTH:0.198
G1 F952 X149.161 Y155.222 E28.7184
G1 F2400 E28.2184
G0 F6000 X149.018 Y156.046
;WIDTH:0.147
G1 F1500 E28.7184
G1 F952 X149.026 Y156.150 E28.7197
G1 X149.053 Y156.599 E28.7252
G0 F6000 X148.925 Y156.257
;WIDTH:0.355
G1 F952 X149.183 Y156.486 E28.7354
G1 X149.201 Y156.499 E28.7360
G1 X149.242 Y156.526 E28.7375
G1 X149.323 Y156.570 E28.7402
G1 X149.372 Y156.593 E28.7418
;WIDTH:0.246
G1 X149.435 Y156.563 E28.7432
G1 X149.587 Y156.477 E28.7468
G1 F2400 E28.2468
G0 F6000 X149.543 Y156.571
G0 X148.688 Y155.988
G0 X148.338 Y156.025
;WIDTH:0.233
G1 F1500 E28.7468
G1 F952 X148.195 Y155.940 E28.7500
;WIDTH:0.351
G1 X148.124 Y155.904 E28.7524
G1 X148.072 Y155.926 E28.7540
G1 X148.057 Y155.934 E28.7545
G1 X148.022 Y155.954 E28.7557
G1 X147.937 Y156.011 E28.7587
G1 X147.888 Y156.049 E28.7605
G1 X147.847 Y156.087 E28.7621
G1 X147.815 Y156.124 E28.7635
G1 X147.611 Y156.373 E28.7729
G1 F2400 E28.2729
G0 F6000 X147.654 Y156.042
;WIDTH:0.173
G1 F1500 E28.7729
G1 F952 X147.790 Y156.477 E28.7795
G1 F2400 E28.2795
G0 F6000 X147.930 Y157.232
;WIDTH:0.282
G1 F1500 E28.7795
G1 F952 X148.204 Y157.225 E28.7859
;WIDTH:0.333
G1 X148.253 Y157.227 E28.7873
G1 X148.321 Y157.268 E28.7895
G1 X148.356 Y157.295 E28.7907
G1 X148.382 Y157.317 E28.7916
G1 X148.437 Y157.370 E28.7938
G1 X148.445 Y157.379 E28.7941
G1 X148.464 Y157.402 E28.7949
G1 X148.559 Y157.524 E28.7992
G1 X148.582 Y157.556 E28.8003
;WIDTH:0.412
G1 X148.653 Y157.673 E28.8050
G1 X148.684 Y157.735 E28.8073
;WIDTH:0.468
G1 X148.698 Y157.768 E28.8087
G1 X148.716 Y157.807 E28.8104
G1 X149.396 Y158.011 E28.8380
G1 F2400 E28.3380
G0 F6000 X147.935 Y157.255
;WIDTH:0.123
G1 F1500 E28.8380
G1 F952 X148.005 Y157.242 E28.8388
G1 X148.448 Y157.153 E28.8434
G0 F6000 X148.464 Y157.780
;WIDTH:0.350
G1 F952 X148.981 Y157.875 E28.8587
G1 X149.094 Y157.885 E28.8620
G1 X149.141 Y157.886 E28.8634
G1 X149.224 Y157.882 E28.8658
G1 X149.266 Y157.873 E28.8670
G1 X149.313 Y157.861 E28.8684
G1 X149.434 Y157.812 E28.8722
G1 X149.475 Y157.791 E28.8736
G1 X149.532 Y157.759 E28.8755
G1 X149.611 Y157.697 E28.8784
G1 X149.644 Y157.668 E28.8797
G1 X149.687 Y157.625 E28.8815
G1 X149.780 Y157.517 E28.8856
G1 X149.713 Y157.274 E28.8929
G0 F6000 X150.431 Y157.233
;WIDTH:0.279
G1 F952 X150.703 Y157.226 E28.8992
;WIDTH:0.333
G1 X150.753 Y157.227 E28.9006
G1 X150.821 Y157.268 E28.9028
G1 X150.856 Y157.295 E28.9041
G1 X150.882 Y157.317 E28.9050
G1 X150.937 Y157.370 E28.9071
G1 X150.945 Y157.379 E28.9074
G1 X150.964 Y157.402 E28.9083
G1 X151.059 Y157.524 E28.9126
G1 X151.082 Y157.556 E28.9136
;WIDTH:0.412
G1 X151.153 Y157.673 E28.9183
G1 X151.184 Y157.735 E28.9207
;WIDTH:0.468
G1 X151.198 Y157.768 E28.9221
G1 X151.216 Y157.807 E28.9238
G1 X151.896 Y158.011 E28.9514
G1 F2400 E28.4514
G0 F6000 X150.437 Y157.259
;WIDTH:0.122
G1 F1500 E28.9514
G1 F952 X150.505 Y157.242 E28.9521
G1 X150.977 Y157.178 E28.9569
G0 F6000 X150.964 Y157.780
;WIDTH:0.350
G1 F952 X151.481 Y157.875 E28.9722
G1 X151.594 Y157.885 E28.9755
G1 X151.641 Y157.886 E28.9769
G1 X151.724 Y157.882 E28.9793
G1 X151.766 Y157.873 E28.9806
G1 X151.813 Y157.861 E28.9820
G1 X151.934 Y157.812 E28.9858
G1 X151.975 Y157.791 E28.9871
G1 X152.032 Y157.759 E28.9890
G1 X152.111 Y157.697 E28.9920
G1 X152.144 Y157.668 E28.9932
G1 X152.187 Y157.625 E28.9950
G1 X152.280 Y157.517 E28.9992
G1 X152.213 Y157.274 E29.0065
G1 F2400 E28.5065
G0 F6000 X152.302 Y157.348
G0 X151.793 Y157.883
G0 X149.907 Y156.728
G0 X150.204 Y156.402
G0 X150.291 Y156.473
;WIDTH:0.167
G1 F1500 E29.0065
G1 F952 X150.172 Y156.022 E29.0130
G1 F2400 E28.5130
G0 F6000 X150.115 Y156.374
;WIDTH:0.350
G1 F1500 E29.0130
G1 F952 X150.316 Y156.123 E29.0223
G1 X150.347 Y156.087 E29.0237
G1 X150.388 Y156.049 E29.0253
G1 X150.437 Y156.011 E29.0271
G1 X150.522 Y155.954 E29.0301
G1 X150.557 Y155.934 E29.0313
G1 X150.572 Y155.926 E29.0318
G1 X150.621 Y155.905 E29.0333
;WIDTH:0.228
G1 X150.696 Y155.943 E29.0349
G1 X150.836 Y156.026 E29.0380
G1 F2400 E28.5380
G0 F6000 X151.425 Y156.257
;WIDTH:0.355
G1 F1500 E29.0380
G1 F952 X151.683 Y156.486 E29.0482
G1 X151.701 Y156.499 E29.0489
G1 X151.742 Y156.526 E29.0503
G1 X151.823 Y156.570 E29.0530
G1 X151.872 Y156.593 E29.0546
;WIDTH:0.246
G1 X151.935 Y156.563 E29.0560
G1 X152.087 Y156.477 E29.0596
G1 F2400 E28.5596
G0 F6000 X151.518 Y156.046
;WIDTH:0.147
G1 F1500 E29.0596
G1 F952 X151.526 Y156.150 E29.0609
G1 X151.553 Y156.599 E29.0664
G0 F6000 X151.260 Y155.912
G0 X151.712 Y155.413
;WIDTH:0.349
G1 F952 X151.915 Y155.328 E29.0728
G1 X151.937 Y155.316 E29.0735
G1 X151.976 Y155.294 E29.0748
G1 X152.063 Y155.237 E29.0778
G1 X152.111 Y155.200 E29.0796
G1 X152.145 Y155.169 E29.0809
G1 X152.185 Y155.128 E29.0826
G1 X152.279 Y155.016 E29.0868
G1 X152.212 Y154.779 E29.0940
G1 F2400 E28.5940
G0 F6000 X151.661 Y155.222
;WIDTH:0.198
G1 F1500 E29.0940
G1 F952 X152.042 Y155.453 E29.1013
G1 F2400 E28.6013
G0 F6000 X152.672 Y156.022
;WIDTH:0.167
G1 F1500 E29.1013
G1 F952 X152.791 Y156.473 E29.1078
G0 F6000 X152.615 Y156.374
;WIDTH:0.350
G1 F952 X152.816 Y156.123 E29.1171
G1 X152.847 Y156.087 E29.1185
G1 X152.888 Y156.049 E29.1202
G1 X152.937 Y156.011 E29.1220
G1 X153.022 Y155.954 E29.1249
G1 X153.057 Y155.934 E29.1261
G1 X153.072 Y155.926 E29.1266
G1 X153.121 Y155.905 E29.1282
;WIDTH:0.228
G1 X153.196 Y155.943 E29.1297
G1 X153.336 Y156.026 E29.1328
G1 F2400 E28.6328
G0 F6000 X152.862 Y156.049
G0 X152.494 Y156.598
G0 X152.931 Y157.233
;WIDTH:0.279
G1 F1500 E29.1328
G1 F952 X153.203 Y157.226 E29.1391
;WIDTH:0.333
G1 X153.253 Y157.227 E29.1405
G1 X153.321 Y157.268 E29.1427
G1 X153.356 Y157.295 E29.1440
G1 X153.382 Y157.317 E29.1449
G1 X153.437 Y157.370 E29.1470
G1 X153.445 Y157.379 E29.1473
G1 X153.464 Y157.402 E29.1482
G1 X153.559 Y157.524 E29.1525
G1 X153.582 Y157.556 E29.1535
;WIDTH:0.412
G1 X153.653 Y157.673 E29.1582
G1 X153.684 Y157.735 E29.1606
;WIDTH:0.468
G1 X153.698 Y157.768 E29.1620
G1 X153.716 Y157.807 E29.1637
G1 X154.396 Y158.011 E29.1913
G1 F2400 E28.6913
G0 F6000 X152.937 Y157.259
;WIDTH:0.122
G1 F1500 E29.1913
G1 F952 X153.005 Y157.242 E29.1920
G1 X153.477 Y157.178 E29.1968
G0 F6000 X153.464 Y157.780
;WIDTH:0.350
G1 F952 X153.981 Y157.875 E29.2121
G1 X154.094 Y157.885 E29.2154
G1 X154.141 Y157.886 E29.2168
G1 X154.224 Y157.882 E29.2192
G1 X154.266 Y157.873 E29.2205
G1 X154.313 Y157.861 E29.2219
G1 X154.434 Y157.812 E29.2257
G1 X154.475 Y157.791 E29.2270
G1 X154.532 Y157.759 E29.2289
G1 X154.611 Y157.697 E29.2319
G1 X154.644 Y157.668 E29.2331
G1 X154.687 Y157.625 E29.2349
G1 X154.780 Y157.517 E29.2391
G1 X154.713 Y157.274 E29.2464
G1 F2400 E28.7464
G0 F6000 X154.802 Y157.348
G0 X155.042 Y157.088
G0 X153.925 Y156.257
;WIDTH:0.355
G1 F1500 E29.2464
G1 F952 X154.183 Y156.486 E29.2566
G1 X154.201 Y156.499 E29.2572
G1 X154.242 Y156.526 E29.2587
G1 X154.323 Y156.570 E29.2614
G1 X154.372 Y156.593 E29.2630
;WIDTH:0.246
G1 X154.435 Y156.563 E29.2644
G1 X154.587 Y156.477 E29.2680
G1 F2400 E28.7680
G0 F6000 X154.018 Y156.046
;WIDTH:0.147
G1 F1500 E29.2680
G1 F952 X154.026 Y156.150 E29.2693
G1 X154.053 Y156.599 E29.2748
G0 F6000 X153.760 Y155.912
G0 X154.212 Y155.413
;WIDTH:0.349
G1 F952 X154.415 Y155.328 E29.2812
G1 X154.437 Y155.316 E29.2819
G1 X154.476 Y155.294 E29.2832
G1 X154.563 Y155.237 E29.2862
G1 X154.611 Y155.200 E29.2880
G1 X154.645 Y155.169 E29.2893
G1 X154.685 Y155.128 E29.2910
G1 X154.779 Y155.016 E29.2952
G1 X154.712 Y154.779 E29.3023
G1 F2400 E28.8023
G0 F6000 X154.161 Y155.222
;WIDTH:0.198
G1 F1500 E29.3023
G1 F952 X154.542 Y155.453 E29.3097
G1 F2400 E28.8097
G0 F6000 X155.172 Y156.022
;WIDTH:0.167
G1 F1500 E29.3097
G1 F952 X155.291 Y156.473 E29.3162
G0 F6000 X155.115 Y156.374
;WIDTH:0.350
G1 F952 X155.316 Y156.123 E29.3255
G1 X155.347 Y156.087 E29.3269
G1 X155.388 Y156.049 E29.3285
G1 X155.437 Y156.011 E29.3303
G1 X155.522 Y155.954 E29.3333
G1 X155.557 Y155.934 E29.3345
G1 X155.572 Y155.926 E29.3350
G1 X155.621 Y155.905 E29.3365
;WIDTH:0.228
G1 X155.696 Y155.943 E29.3381
G1 X155.836 Y156.026 E29.3412
G1 F2400 E28.8412
G0 F6000 X155.362 Y156.049
G0 X154.994 Y156.598
G0 X155.431 Y157.233
;WIDTH:0.279
G1 F1500 E29.3412
G1 F952 X155.703 Y157.226 E29.3475
;WIDTH:0.333
G1 X155.753 Y157.227 E29.3489
G1 X155.821 Y157.268 E29.3511
G1 X155.856 Y157.295 E29.3523
G1 X155.882 Y157.317 E29.3533
G1 X155.937 Y157.370 E29.3554
G1 X155.945 Y157.379 E29.3557
G1 X155.964 Y157.402 E29.3565
G1 X156.059 Y157.524 E29.3608
G1 X156.082 Y157.556 E29.3619
;WIDTH:0.412
G1 X156.153 Y157.673 E29.3666
G1 X156.184 Y157.735 E29.3690
;WIDTH:0.468
G1 X156.198 Y157.768 E29.3704
G1 X156.216 Y157.807 E29.3720
G1 X156.894 Y158.010 E29.3996
G1 F2400 E28.8996
G0 F6000 X155.437 Y157.259
;WIDTH:0.122
G1 F1500 E29.3996
G1 F952 X155.505 Y157.242 E29.4003
G1 X155.977 Y157.178 E29.4051
G0 F6000 X155.964 Y157.780
;WIDTH:0.349
G1 F952 X156.481 Y157.875 E29.4204
G1 X156.594 Y157.885 E29.4237
G1 X156.641 Y157.886 E29.4250
G1 X156.721 Y157.882 E29.4274
G1 X156.766 Y157.872 E29.4287
G1 X156.805 Y157.862 E29.4299
G1 X156.860 Y157.843 E29.4316
G1 X156.934 Y157.811 E29.4339
G1 X156.974 Y157.790 E29.4352
G1 X157.068 Y157.733 E29.4384
G1 X157.112 Y157.698 E29.4400
G1 X157.145 Y157.669 E29.4413
G1 X157.185 Y157.627 E29.4430
G1 X157.273 Y157.525 E29.4469
G1 X157.281 Y157.516 E29.4472
G1 X157.213 Y157.275 E29.4545
G1 F2400 E28.9545
G0 F6000 X157.301 Y157.348
G0 X157.542 Y157.088
G0 X156.429 Y156.234
;WIDTH:0.352
G1 F1500 E29.4545
G1 F952 X156.605 Y156.419 E29.4620
G1 X156.643 Y156.454 E29.4635
G1 X156.683 Y156.485 E29.4650
G1 X156.780 Y156.548 E29.4684
G1 X156.822 Y156.572 E29.4698
G1 X156.873 Y156.595 E29.4714
;WIDTH:0.232
G1 X156.944 Y156.559 E29.4730
G1 X157.088 Y156.473 E29.4762
G1 F2400 E28.9762
G0 F6000 X156.518 Y156.043
;WIDTH:0.155
G1 F1500 E29.4762
G1 F952 X156.524 Y156.150 E29.4776
G1 X156.589 Y156.628 E29.4838
G0 F6000 X156.267 Y155.916
G0 X156.679 Y155.267
;WIDTH:0.349
G1 F952 X156.964 Y155.275 E29.4921
G1 X157.008 Y155.273 E29.4933
G1 X157.063 Y155.237 E29.4953
G1 X157.111 Y155.200 E29.4970
G1 X157.145 Y155.169 E29.4983
G1 X157.185 Y155.127 E29.5000
G1 X157.273 Y155.025 E29.5039
G1 X157.281 Y155.016 E29.5043
G1 X157.213 Y154.775 E29.5116
G1 F2400 E29.0116
G0 F6000 X156.685 Y155.241
;WIDTH:0.125
G1 F1500 E29.5116
G1 F952 X156.756 Y155.258 E29.5123
G1 X157.223 Y155.324 E29.5172
G1 F2400 E29.0172
G0 F6000 X157.821 Y155.888
;WIDTH:0.149
G1 F1500 E29.5172
G1 F952 X157.773 Y156.350 E29.5230
G1 X157.767 Y156.455 E29.5243
G0 F6000 X157.890 Y156.037
;WIDTH:0.331
G1 F952 X157.850 Y156.074 E29.5258
G1 X157.810 Y156.124 E29.5275
G1 X157.758 Y156.455 E29.5368
G0 F6000 X156.779 Y156.564
G0 X156.191 Y155.747
G0 X157.836 Y154.512
G0 X157.547 Y154.222
G0 X157.758 Y153.955
G1 F952 X157.810 Y153.624 E29.5460
G1 X157.850 Y153.574 E29.5477
G1 X157.890 Y153.537 E29.5492
G0 F6000 X157.767 Y153.955
;WIDTH:0.149
G1 F952 X157.773 Y153.850 E29.5505
G1 X157.821 Y153.388 E29.5563
G1 F2400 E29.0563
G0 F6000 X157.327 Y154.153
G0 X156.522 Y153.856
G0 X156.191 Y153.247
G0 X157.836 Y152.012
G0 X157.547 Y151.722
G0 X157.767 Y151.455
G1 F1500 E29.5563
G1 F952 X157.773 Y151.350 E29.5576
G1 X157.821 Y150.888 E29.5634
G0 F6000 X157.758 Y151.455
;WIDTH:0.331
G1 F952 X157.810 Y151.124 E29.5726
G1 X157.850 Y151.074 E29.5743
G1 X157.890 Y151.037 E29.5758
G0 F6000 X157.435 Y151.535
G0 X156.589 Y151.628
;WIDTH:0.155
G1 F952 X156.524 Y151.150 E29.5821
G1 X156.518 Y151.043 E29.5834
G0 F6000 X156.429 Y151.234
;WIDTH:0.352
G1 F952 X156.605 Y151.419 E29.5909
G1 X156.643 Y151.454 E29.5924
G1 X156.683 Y151.485 E29.5939
G1 X156.780 Y151.548 E29.5973
G1 X156.822 Y151.572 E29.5987
G1 X156.873 Y151.595 E29.6003
;WIDTH:0.232
G1 X156.944 Y151.559 E29.6019
G1 X157.088 Y151.473 E29.6051
G1 F2400 E29.1051
G0 F6000 X156.522 Y151.356
G0 X156.255 Y150.863
G0 X156.679 Y150.267
;WIDTH:0.349
G1 F1500 E29.6051
G1 F952 X156.964 Y150.275 E29.6134
G1 X157.008 Y150.273 E29.6147
G1 X157.063 Y150.237 E29.6166
G1 X157.111 Y150.200 E29.6183
G1 X157.145 Y150.169 E29.6197
G1 X157.185 Y150.127 E29.6214
G1 X157.273 Y150.025 E29.6253
G1 X157.281 Y150.016 E29.6256
G1 X157.213 Y149.775 E29.6329
G1 F2400 E29.1329
G0 F6000 X156.685 Y150.241
;WIDTH:0.125
G1 F1500 E29.6329
G1 F952 X156.756 Y150.258 E29.6336
G1 X157.223 Y150.324 E29.6385
G0 F6000 X155.981 Y150.206
;WIDTH:0.147
G1 F952 X155.976 Y150.100 E29.6398
G1 X155.894 Y149.613 E29.6459
G0 F6000 X155.936 Y149.870
;WIDTH:0.339
G1 F952 X155.821 Y149.768 E29.6502
G1 X155.797 Y149.751 E29.6510
G1 X155.752 Y149.725 E29.6525
G1 X155.620 Y149.661 E29.6566
G1 X155.594 Y149.673 E29.6574
G1 X155.568 Y149.686 E29.6583
;WIDTH:0.259
G1 X155.542 Y149.699 E29.6589
G1 X155.475 Y149.738 E29.6606
;WIDTH:0.187
G1 X155.409 Y149.778 E29.6618
G1 F2400 E29.1618
G0 F6000 X155.291 Y148.973
;WIDTH:0.167
G1 F1500 E29.6618
G1 F952 X155.172 Y148.522 E29.6682
G1 F2400 E29.1682
G0 F6000 X155.115 Y148.874
;WIDTH:0.350
G1 F1500 E29.6682
G1 F952 X155.316 Y148.623 E29.6776
G1 X155.347 Y148.587 E29.6790
G1 X155.388 Y148.549 E29.6806
G1 X155.437 Y148.511 E29.6824
G1 X155.522 Y148.454 E29.6854
G1 X155.557 Y148.434 E29.6866
G1 X155.572 Y148.426 E29.6871
G1 X155.621 Y148.405 E29.6886
;WIDTH:0.228
G1 X155.696 Y148.443 E29.6902
G1 X155.836 Y148.526 E29.6933
G1 F2400 E29.1933
G0 F6000 X154.983 Y148.843
G0 X154.795 Y149.045
G0 X154.084 Y149.125
;WIDTH:0.147
G1 F1500 E29.6933
G1 F952 X154.025 Y148.650 E29.6991
G1 X154.019 Y148.545 E29.7004
G0 F6000 X153.925 Y148.757
;WIDTH:0.355
G1 F952 X154.183 Y148.986 E29.7106
G1 X154.201 Y148.999 E29.7113
G1 X154.242 Y149.026 E29.7127
G1 X154.323 Y149.070 E29.7154
G1 X154.372 Y149.093 E29.7170
;WIDTH:0.246
G1 X154.435 Y149.063 E29.7185
G1 X154.587 Y148.977 E29.7220
G1 F2400 E29.2220
G0 F6000 X154.543 Y149.071
G0 X154.039 Y148.877
G0 X153.757 Y148.369
G0 X154.216 Y147.909
;WIDTH:0.354
G1 F1500 E29.7220
G1 F952 X154.415 Y147.828 E29.7283
G1 X154.437 Y147.816 E29.7291
G1 X154.486 Y147.787 E29.7308
G1 X154.561 Y147.734 E29.7335
G1 X154.682 Y147.633 E29.7381
G1 X154.716 Y147.596 E29.7396
G1 X154.809 Y147.476 E29.7441
G1 X154.832 Y147.443 E29.7452
;WIDTH:0.411
G1 X154.903 Y147.326 E29.7499
G1 X154.934 Y147.266 E29.7522
;WIDTH:0.467
G1 X154.947 Y147.234 E29.7536
G1 X154.966 Y147.193 E29.7553
G1 X155.651 Y146.991 E29.7830
G1 F2400 E29.2830
G0 F6000 X154.344 Y147.726
G0 X153.480 Y147.706
;WIDTH:0.147
G1 F1500 E29.7830
G1 F952 X153.475 Y147.600 E29.7843
G1 X153.423 Y147.136 E29.7901
G1 F2400 E29.2901
G0 F6000 X153.773 Y147.918
G0 X152.672 Y148.522
;WIDTH:0.167
G1 F1500 E29.7901
G1 F952 X152.791 Y148.973 E29.7965
G0 F6000 X152.615 Y148.874
;WIDTH:0.350
G1 F952 X152.816 Y148.623 E29.8059
G1 X152.847 Y148.587 E29.8073
G1 X152.888 Y148.549 E29.8089
G1 X152.937 Y148.511 E29.8107
G1 X153.022 Y148.454 E29.8137
G1 X153.057 Y148.434 E29.8149
G1 X153.072 Y148.426 E29.8153
G1 X153.121 Y148.405 E29.8169
;WIDTH:0.228
G1 X153.196 Y148.443 E29.8185
G1 X153.336 Y148.526 E29.8216
G1 F2400 E29.3216
G0 F6000 X152.862 Y148.549
G0 X152.494 Y149.098
G0 X152.909 Y149.778
;WIDTH:0.259
G1 F1500 E29.8216
G1 F952 X152.975 Y149.738 E29.8232
G1 X153.042 Y149.699 E29.8249
;WIDTH:0.340
G1 X153.068 Y149.686 E29.8257
G1 X153.094 Y149.673 E29.8266
G1 X153.120 Y149.661 E29.8274
G1 X153.252 Y149.725 E29.8315
G1 X153.297 Y149.751 E29.8330
G1 X153.321 Y149.768 E29.8338
G1 X153.436 Y149.870 E29.8382
G0 F6000 X153.394 Y149.613
;WIDTH:0.147
G1 F952 X153.476 Y150.100 E29.8442
G1 X153.479 Y150.207 E29.8455
G1 F2400 E29.3455
G0 F6000 X153.368 Y149.931
G0 X151.553 Y149.099
G1 F1500 E29.8455
G1 F952 X151.526 Y148.650 E29.8510
G1 X151.518 Y148.546 E29.8523
G0 F6000 X151.425 Y148.757
;WIDTH:0.355
G1 F952 X151.683 Y148.986 E29.8625
G1 X151.701 Y148.999 E29.8631
G1 X151.742 Y149.026 E29.8646
G1 X151.823 Y149.070 E29.8673
G1 X151.872 Y149.093 E29.8689
;WIDTH:0.246
G1 X151.935 Y149.063 E29.8703
G1 X152.087 Y148.977 E29.8739
G1 F2400 E29.3739
G0 F6000 X152.043 Y149.071
G0 X151.539 Y148.877
G0 X151.257 Y148.369
G0 X151.712 Y147.913
;WIDTH:0.356
G1 F1500 E29.8739
G1 F952 X151.915 Y147.828 E29.8804
G1 X151.937 Y147.816 E29.8811
G1 X151.976 Y147.794 E29.8825
G1 X152.063 Y147.737 E29.8855
G1 X152.111 Y147.700 E29.8873
G1 X152.145 Y147.669 E29.8887
G1 X152.185 Y147.627 E29.8904
G1 X152.272 Y147.525 E29.8944
G1 X152.301 Y147.486 E29.8958
;WIDTH:0.409
G1 X152.399 Y147.333 E29.9020
G1 X152.434 Y147.266 E29.9046
;WIDTH:0.467
G1 X152.447 Y147.234 E29.9059
G1 X152.466 Y147.193 E29.9077
G1 X153.151 Y146.991 E29.9354
G1 F2400 E29.4354
G0 F6000 X152.040 Y147.719
G0 X150.981 Y147.706
;WIDTH:0.147
G1 F1500 E29.9354
G1 F952 X150.976 Y147.599 E29.9367
G1 X150.889 Y147.112 E29.9428
G1 F2400 E29.4428
G0 F6000 X151.269 Y147.915
G0 X150.172 Y148.522
;WIDTH:0.167
G1 F1500 E29.9428
G1 F952 X150.291 Y148.973 E29.9492
G0 F6000 X150.115 Y148.874
;WIDTH:0.350
G1 F952 X150.316 Y148.623 E29.9586
G1 X150.347 Y148.587 E29.9600
G1 X150.388 Y148.549 E29.9616
G1 X150.437 Y148.511 E29.9634
G1 X150.522 Y148.454 E29.9664
G1 X150.557 Y148.434 E29.9676
G1 X150.572 Y148.426 E29.9681
G1 X150.621 Y148.405 E29.9696
;WIDTH:0.228
G1 X150.696 Y148.443 E29.9712
G1 X150.836 Y148.526 E29.9743
G1 F2400 E29.4743
G0 F6000 X150.362 Y148.549
G0 X149.994 Y149.098
G0 X150.409 Y149.778
;WIDTH:0.259
G1 F1500 E29.9743
G1 F952 X150.475 Y149.738 E29.9759
G1 X150.542 Y149.699 E29.9776
;WIDTH:0.340
G1 X150.568 Y149.686 E29.9784
G1 X150.594 Y149.673 E29.9793
G1 X150.620 Y149.661 E29.9801
G1 X150.752 Y149.725 E29.9842
G1 X150.797 Y149.751 E29.9857
G1 X150.821 Y149.768 E29.9865
G1 X150.936 Y149.870 E29.9909
G0 F6000 X150.894 Y149.613
;WIDTH:0.147
G1 F952 X150.976 Y150.100 E29.9969
G1 X150.979 Y150.207 E29.9982
G1 F2400 E29.4982
G0 F6000 X150.868 Y149.931
G0 X149.084 Y149.125
G1 F1500 E29.9982
G1 F952 X149.025 Y148.650 E30.0041
G1 X149.019 Y148.545 E30.0053
G0 F6000 X148.925 Y148.757
;WIDTH:0.355
G1 F952 X149.183 Y148.986 E30.0155
G1 X149.201 Y148.999 E30.0162
G1 X149.242 Y149.026 E30.0176
G1 X149.323 Y149.070 E30.0204
G1 X149.372 Y149.093 E30.0219
;WIDTH:0.246
G1 X149.435 Y149.063 E30.0234
G1 X149.587 Y148.977 E30.0269
G1 F2400 E29.5269
G0 F6000 X149.543 Y149.071
G0 X149.039 Y148.877
G0 X148.757 Y148.369
G0 X149.216 Y147.909
;WIDTH:0.354
G1 F1500 E30.0269
G1 F952 X149.415 Y147.828 E30.0333
G1 X149.437 Y147.816 E30.0340
G1 X149.486 Y147.787 E30.0357
G1 X149.561 Y147.734 E30.0384
G1 X149.682 Y147.633 E30.0430
G1 X149.716 Y147.596 E30.0445
G1 X149.809 Y147.476 E30.0490
G1 X149.832 Y147.443 E30.0502
;WIDTH:0.411
G1 X149.903 Y147.326 E30.0548
G1 X149.934 Y147.266 E30.0571
;WIDTH:0.467
G1 X149.947 Y147.234 E30.0585
G1 X149.966 Y147.193 E30.0602
G1 X150.650 Y146.991 E30.0879
G1 F2400 E29.5879
G0 F6000 X149.299 Y147.715
G0 X148.480 Y147.706
;WIDTH:0.147
G1 F1500 E30.0879
G1 F952 X148.475 Y147.600 E30.0892
G1 X148.422 Y147.133 E30.0950
G0 F6000 X148.436 Y147.374
;WIDTH:0.334
G1 F952 X148.381 Y147.319 E30.0971
G1 X148.298 Y147.250 E30.1001
G1 X148.284 Y147.239 E30.1006
G1 X148.253 Y147.223 E30.1016
G1 X148.115 Y147.160 E30.1058
G1 X148.067 Y147.142 E30.1072
G1 X148.014 Y147.127 E30.1088
G1 X147.962 Y147.117 E30.1102
G1 X147.890 Y147.115 E30.1122
G1 X147.846 Y147.116 E30.1135
G1 X147.733 Y147.127 E30.1166
G1 X147.211 Y147.230 E30.1314
G1 F2400 E29.6314
G0 F6000 X148.107 Y147.170
G0 X149.274 Y147.890
G0 X149.626 Y147.512
G0 X149.714 Y147.222
;WIDTH:0.339
G1 F1500 E30.1314
G1 F952 X150.232 Y147.125 E30.1462
G1 X150.346 Y147.115 E30.1495
G1 X150.390 Y147.114 E30.1507
G1 X150.460 Y147.117 E30.1527
G1 X150.514 Y147.127 E30.1542
G1 X150.567 Y147.142 E30.1558
G1 X150.611 Y147.158 E30.1571
G1 X150.752 Y147.226 E30.1615
G1 X150.796 Y147.251 E30.1629
G1 X150.822 Y147.270 E30.1639
G1 X150.937 Y147.370 E30.1681
G1 F2400 E29.6681
G0 F6000 X150.345 Y147.052
G0 X150.140 Y147.274
G0 X147.654 Y148.542
;WIDTH:0.173
G1 F1500 E30.1681
G1 F952 X147.790 Y148.977 E30.1747
G0 F6000 X147.611 Y148.873
;WIDTH:0.351
G1 F952 X147.815 Y148.624 E30.1841
G1 X147.847 Y148.587 E30.1855
G1 X147.888 Y148.549 E30.1872
G1 X147.937 Y148.511 E30.1890
G1 X148.022 Y148.454 E30.1920
G1 X148.057 Y148.434 E30.1931
G1 X148.072 Y148.426 E30.1936
G1 X148.124 Y148.404 E30.1953
;WIDTH:0.233
G1 X148.195 Y148.440 E30.1968
G1 X148.338 Y148.525 E30.2000
G1 F2400 E29.7000
G0 F6000 X147.862 Y148.549
G0 X147.494 Y149.098
G0 X147.935 Y149.755
;WIDTH:0.123
G1 F1500 E30.2000
G1 F952 X148.005 Y149.742 E30.2008
G1 X148.448 Y149.653 E30.2054
G0 F6000 X147.930 Y149.732
;WIDTH:0.346
G1 F952 X148.204 Y149.725 E30.2133
G1 X148.228 Y149.726 E30.2140
G1 X148.253 Y149.727 E30.2147
G1 X148.321 Y149.768 E30.2170
G1 X148.356 Y149.795 E30.2182
G1 X148.395 Y149.831 E30.2198
G1 X148.432 Y149.871 E30.2213
G0 F6000 X148.390 Y149.611
;WIDTH:0.153
G1 F952 X148.476 Y150.100 E30.2277
G1 X148.479 Y150.207 E30.2290
G1 F2400 E29.7290
G0 F6000 X148.765 Y150.432
G0 X147.654 Y151.042
;WIDTH:0.173
G1 F1500 E30.2290
G1 F952 X147.790 Y151.477 E30.2356
G0 F6000 X147.611 Y151.373
;WIDTH:0.351
G1 F952 X147.815 Y151.124 E30.2450
G1 X147.847 Y151.087 E30.2464
G1 X147.888 Y151.049 E30.2480
G1 X147.937 Y151.011 E30.2498
G1 X148.022 Y150.954 E30.2528
G1 X148.057 Y150.934 E30.2540
G1 X148.072 Y150.926 E30.2545
G1 X148.124 Y150.904 E30.2561
;WIDTH:0.233
G1 X148.195 Y150.940 E30.2577
G1 X148.338 Y151.025 E30.2609
G1 F2400 E29.7609
G0 F6000 X148.833 Y150.486
G0 X148.054 Y149.623
G0 X147.847 Y149.603
G0 X147.145 Y150.387
;WIDTH:0.135
G1 F1500 E30.2609
G1 F952 X147.227 Y149.900 E30.2665
;WIDTH:0.319
G1 X147.240 Y149.794 E30.2693
G1 X147.190 Y150.126 E30.2782
G1 X147.148 Y150.178 E30.2800
G1 X147.102 Y150.208 E30.2814
G1 F2400 E29.7814
G0 F6000 X147.688 Y149.585
G0 X148.385 Y149.796
G0 X148.833 Y150.486
G0 X147.162 Y151.736
G0 X147.454 Y152.026
G0 X147.102 Y152.708
G1 F1500 E30.2814
G1 F952 X147.148 Y152.678 E30.2829
G1 X147.190 Y152.626 E30.2847
G1 X147.240 Y152.294 E30.2936
;WIDTH:0.135
G1 X147.227 Y152.400 E30.2948
G1 X147.145 Y152.887 E30.3003
G1 F2400 E29.8003
G0 F6000 X147.654 Y153.542
;WIDTH:0.173
G1 F1500 E30.3003
G1 F952 X147.790 Y153.977 E30.3069
G0 F6000 X147.611 Y153.873
;WIDTH:0.351
G1 F952 X147.815 Y153.624 E30.3162
G1 X147.847 Y153.587 E30.3177
G1 X147.888 Y153.549 E30.3193
G1 X147.937 Y153.511 E30.3211
G1 X148.022 Y153.454 E30.3241
G1 X148.057 Y153.434 E30.3253
G1 X148.072 Y153.426 E30.3258
G1 X148.124 Y153.404 E30.3274
;WIDTH:0.233
G1 X148.195 Y153.440 E30.3290
G1 X148.338 Y153.525 E30.3322
G1 F2400 E29.8322
G0 F6000 X148.925 Y153.757
;WIDTH:0.355
G1 F1500 E30.3322
G1 F952 X149.183 Y153.986 E30.3424
G1 X149.201 Y153.999 E30.3430
G1 X149.242 Y154.026 E30.3445
G1 X149.323 Y154.070 E30.3472
G1 X149.372 Y154.093 E30.3488
;WIDTH:0.246
G1 X149.435 Y154.063 E30.3502
G1 X149.587 Y153.977 E30.3538
G1 F2400 E29.8538
G0 F6000 X149.018 Y153.546
;WIDTH:0.147
G1 F1500 E30.3538
G1 F952 X149.026 Y153.650 E30.3551
G1 X149.053 Y154.099 E30.3606
G0 F6000 X148.760 Y153.412
G0 X149.212 Y152.913
;WIDTH:0.349
G1 F952 X149.415 Y152.828 E30.3670
G1 X149.437 Y152.816 E30.3677
G1 X149.476 Y152.794 E30.3690
G1 X149.563 Y152.737 E30.3720
G1 X149.611 Y152.700 E30.3738
G1 X149.645 Y152.669 E30.3751
G1 X149.685 Y152.628 E30.3768
G1 X149.779 Y152.516 E30.3810
G1 X149.712 Y152.279 E30.3881
G1 F2400 E29.8881
G0 F6000 X149.161 Y152.722
;WIDTH:0.198
G1 F1500 E30.3881
G1 F952 X149.542 Y152.953 E30.3955
G1 F2400 E29.8955
G0 F6000 X150.172 Y153.522
;WIDTH:0.167
G1 F1500 E30.3955
G1 F952 X150.291 Y153.973 E30.4020
G0 F6000 X150.115 Y153.874
;WIDTH:0.350
G1 F952 X150.316 Y153.623 E30.4113
G1 X150.347 Y153.587 E30.4127
G1 X150.388 Y153.549 E30.4143
G1 X150.437 Y153.511 E30.4161
G1 X150.522 Y153.454 E30.4191
G1 X150.557 Y153.434 E30.4203
G1 X150.572 Y153.426 E30.4208
G1 X150.621 Y153.405 E30.4223
;WIDTH:0.228
G1 X150.696 Y153.443 E30.4239
G1 X150.836 Y153.526 E30.4270
G1 F2400 E29.9270
G0 F6000 X150.527 Y153.436
G0 X149.459 Y154.175
G0 X150.105 Y154.528
G0 X149.271 Y155.390
G0 X148.716 Y155.015
G0 X148.448 Y154.653
;WIDTH:0.123
G1 F1500 E30.4270
G1 F952 X148.005 Y154.742 E30.4316
G1 X147.935 Y154.755 E30.4324
G0 F6000 X148.390 Y154.611
;WIDTH:0.153
G1 F952 X148.476 Y155.100 E30.4387
G1 X148.479 Y155.207 E30.4400
G0 F6000 X148.432 Y154.871
;WIDTH:0.346
G1 F952 X148.395 Y154.831 E30.4416
G1 X148.356 Y154.795 E30.4431
G1 X148.321 Y154.768 E30.4444
G1 X148.253 Y154.727 E30.4467
G1 X148.228 Y154.726 E30.4474
G1 X148.204 Y154.725 E30.4481
;WIDTH:0.282
G1 X147.930 Y154.732 E30.4545
G1 F2400 E29.9545
G0 F6000 X147.102 Y155.208
;WIDTH:0.319
G1 F1500 E30.4545
G1 F952 X147.148 Y155.178 E30.4560
G1 X147.190 Y155.126 E30.4578
G1 X147.240 Y154.794 E30.4667
;WIDTH:0.135
G1 X147.227 Y154.900 E30.4679
G1 X147.145 Y155.387 E30.4734
G0 F6000 X147.688 Y154.585
G0 X148.385 Y154.796
G0 X148.833 Y155.486
G0 X147.162 Y156.736
G0 X147.454 Y157.026
G0 X147.102 Y157.708
;WIDTH:0.319
G1 F952 X147.148 Y157.678 E30.4749
G1 X147.190 Y157.626 E30.4766
G1 X147.240 Y157.294 E30.4855
;WIDTH:0.135
G1 X147.227 Y157.400 E30.4867
G1 X147.145 Y157.887 E30.4923
G1 F2400 E29.9923
G0 F6000 X147.524 Y157.096
G0 X147.389 Y156.598
G0 X148.833 Y155.486
G0 X147.389 Y154.098
G0 X148.833 Y152.986
G0 X147.389 Y151.598
G0 X148.833 Y150.486
G0 X147.388 Y149.098
G0 X148.812 Y148.005
G0 X148.289 Y147.224
G0 X147.858 Y147.067
G0 X147.108 Y147.907
;WIDTH:0.480
G1 F1500 E30.4923
G1 F952 X147.463 Y147.214 E30.5234
G1 X147.469 Y147.199 E30.5240
G1 X148.118 Y146.981 E30.5513
G1 F2400 E30.0513
G0 F6000 X148.016 Y146.994
G0 X146.941 Y147.878
;WIDTH:0.369
G1 F1500 E30.5513
G1 F952 X147.122 Y147.698 E30.5592
G1 X147.147 Y147.672 E30.5603
G1 X147.305 Y147.482 E30.5679
G1 X147.666 Y146.948 E30.5876
G1 F2400 E30.0876
G0 F6000 X149.274 Y147.890
G0 X150.461 Y147.123
G0 X151.778 Y147.890
G0 X152.128 Y147.518
G0 X152.214 Y147.222
;WIDTH:0.338
G1 F1500 E30.5876
G1 F952 X152.732 Y147.125 E30.6024
G1 X152.846 Y147.115 E30.6057
G1 X152.890 Y147.114 E30.6069
G1 X152.963 Y147.117 E30.6089
G1 X153.015 Y147.126 E30.6104
G1 X153.067 Y147.140 E30.6119
G1 X153.253 Y147.223 E30.6177
G1 X153.282 Y147.238 E30.6186
G1 X153.297 Y147.250 E30.6191
G1 X153.435 Y147.369 E30.6242
G1 F2400 E30.1242
G0 F6000 X154.291 Y147.882
G0 X154.633 Y147.492
G0 X154.714 Y147.214
G1 F1500 E30.6242
G1 F952 X155.233 Y147.126 E30.6390
G1 X155.346 Y147.115 E30.6422
G1 X155.390 Y147.114 E30.6435
G1 X155.472 Y147.118 E30.6458
G1 X155.514 Y147.126 E30.6470
G1 X155.567 Y147.141 E30.6485
G1 X155.614 Y147.159 E30.6499
G1 X155.753 Y147.223 E30.6542
G1 X155.781 Y147.237 E30.6551
G1 X155.797 Y147.250 E30.6557
G1 X155.935 Y147.369 E30.6608
G0 F6000 X155.923 Y147.136
;WIDTH:0.147
G1 F952 X155.975 Y147.600 E30.6665
G1 X155.980 Y147.706 E30.6678
G0 F6000 X156.714 Y147.911
;WIDTH:0.354
G1 F952 X156.915 Y147.828 E30.6742
G1 X156.937 Y147.816 E30.6750
G1 X156.986 Y147.787 E30.6766
G1 X157.061 Y147.734 E30.6793
G1 X157.182 Y147.633 E30.6840
G1 X157.216 Y147.596 E30.6855
G1 X157.310 Y147.476 E30.6899
G1 X157.333 Y147.443 E30.6911
;WIDTH:0.415
G1 X157.405 Y147.327 E30.6958
G1 X157.436 Y147.266 E30.6982
;WIDTH:0.487
G1 X157.458 Y147.213 E30.7005
G1 X157.467 Y147.194 E30.7014
G1 X158.063 Y147.007 E30.7267
G1 F2400 E30.2267
G0 F6000 X157.214 Y147.211
;WIDTH:0.346
G1 F1500 E30.7267
G1 F952 X157.744 Y147.124 E30.7421
G1 X157.889 Y147.116 E30.7463
G1 X158.046 Y147.256 E30.7524
G1 F2400 E30.2524
G0 F6000 X157.614 Y147.149
G0 X156.334 Y148.137
G0 X156.429 Y148.734
;WIDTH:0.352
G1 F1500 E30.7524
G1 F952 X156.605 Y148.919 E30.7598
G1 X156.643 Y148.954 E30.7613
G1 X156.683 Y148.985 E30.7628
G1 X156.780 Y149.048 E30.7662
G1 X156.822 Y149.072 E30.7676
G1 X156.873 Y149.095 E30.7693
;WIDTH:0.232
G1 X156.944 Y149.059 E30.7708
G1 X157.088 Y148.973 E30.7740
G1 F2400 E30.2740
G0 F6000 X156.518 Y148.543
;WIDTH:0.155
G1 F1500 E30.7740
G1 F952 X156.524 Y148.650 E30.7754
G1 X156.589 Y149.128 E30.7816
G0 F6000 X157.758 Y148.955
;WIDTH:0.331
G1 F952 X157.810 Y148.624 E30.7909
G1 X157.850 Y148.574 E30.7926
G1 X157.890 Y148.537 E30.7941
G0 F6000 X157.767 Y148.955
;WIDTH:0.149
G1 F952 X157.773 Y148.850 E30.7954
G1 X157.821 Y148.388 E30.8012
;PRINTING_TIME: 225
;REMAINING_TIME: 1429
;LAYER:4
;Z:2.920
;HEIGHT:0.200
;PRINTING: S1-last.stl
;PRINTING_ID: 0
G1 F2400 E30.3012
G0 F300 Z2.920
G0 F6000 X158.008 Y148.196
;TYPE:WALL-OUTER
;WIDTH:0.300
G1 F1500 E30.8012
G1 F682 X157.960 Y148.336 E30.8049
;WIDTH:0.370
G1 X157.913 Y148.476 E30.8094
G1 X157.876 Y148.547 E30.8119
G1 X157.861 Y148.585 E30.8131
G1 X157.817 Y148.667 E30.8160
G1 X157.795 Y148.717 E30.8177
G1 X157.763 Y148.815 E30.8208
G1 X157.757 Y148.840 E30.8216
;WIDTH:0.461
G1 X157.748 Y148.879 E30.8232
G1 X157.727 Y149.004 E30.8280
G1 X157.723 Y149.033 E30.8292
;WIDTH:0.515
G1 X157.717 Y149.103 E30.8322
G1 X157.714 Y149.138 E30.8337
;WIDTH:0.582
G1 X157.711 Y149.173 E30.8354
G1 X157.708 Y149.199 E30.8366
G1 X157.704 Y149.230 E30.8381
G1 X157.700 Y149.262 E30.8397
G1 X157.682 Y149.274 E30.8407
G1 X157.660 Y149.286 E30.8420
;WIDTH:0.498
G1 X157.565 Y149.334 E30.8464
;WIDTH:0.566
G1 X157.457 Y149.401 E30.8524
G1 X157.392 Y149.435 E30.8558
;WIDTH:0.619
G1 X157.346 Y149.456 E30.8584
G1 X157.329 Y149.463 E30.8594
G1 X157.313 Y149.474 E30.8604
G1 X157.290 Y149.488 E30.8617
G1 F2400 E30.3617
G0 F6000 X157.347 Y149.165
;WIDTH:0.406
G1 F1500 E30.8617
G1 F682 X157.260 Y149.835 E30.8845
G1 X157.253 Y149.865 E30.8856
G1 X157.226 Y149.958 E30.8889
;WIDTH:0.352
G1 X157.205 Y150.014 E30.8906
G1 X157.115 Y150.197 E30.8966
G1 X157.091 Y150.231 E30.8978
G1 X157.022 Y150.320 E30.9011
G1 X157.008 Y150.334 E30.9017
G1 X156.979 Y150.362 E30.9028
G1 X156.858 Y150.464 E30.9075
G1 X156.831 Y150.486 E30.9085
;WIDTH:0.409
G1 X156.690 Y150.583 E30.9143
G1 X156.669 Y150.596 E30.9152
G1 X156.651 Y150.608 E30.9159
G1 X156.623 Y150.627 E30.9170
G1 F2400 E30.4170
G0 F6000 X157.298 Y149.791
G0 X156.752 Y149.176
G0 X156.623 Y148.127
G1 F1500 E30.9170
G1 F682 X156.651 Y148.108 E30.9182
G1 X156.669 Y148.096 E30.9189
G1 X156.690 Y148.083 E30.9198
;WIDTH:0.337
G1 X156.831 Y147.986 E30.9246
G1 X156.863 Y147.961 E30.9257
G1 X157.025 Y147.818 E30.9318
G1 X157.059 Y147.776 E30.9333
G1 X157.114 Y147.697 E30.9360
G1 X157.161 Y147.613 E30.9387
;WIDTH:0.390
G1 X157.175 Y147.583 E30.9397
G1 X157.212 Y147.498 E30.9428
G1 X157.230 Y147.445 E30.9446
;WIDTH:0.451
G1 X157.249 Y147.367 E30.9476
G1 X157.267 Y147.259 E30.9517
G1 X157.272 Y147.216 E30.9533
G1 X157.275 Y147.164 E30.9553
G1 F2400 E30.4553
G0 F6000 X157.213 Y147.346
G0 X156.456 Y148.244
;WIDTH:0.605
G1 F1500 E30.9553
G1 F682 X156.424 Y148.224 E30.9572
G1 X156.392 Y148.205 E30.9590
;WIDTH:0.532
G1 X156.354 Y148.179 E30.9611
G1 X156.265 Y148.131 E30.9655
;WIDTH:0.463
G1 X156.234 Y148.118 E30.9668
G1 X156.145 Y148.070 E30.9707
;WIDTH:0.519
G1 X156.119 Y148.052 E30.9721
;WIDTH:0.607
G1 X156.037 Y148.005 E30.9769
G1 F2400 E30.4769
G0 F6000 X156.403 Y147.933
;WIDTH:0.449
G1 F1500 E30.9769
G1 F682 X156.479 Y148.455 E30.9966
G1 X156.488 Y148.510 E30.9986
G1 X156.489 Y148.522 E30.9991
G1 X156.502 Y148.628 E31.0031
;WIDTH:0.386
G1 X156.518 Y148.695 E31.0053
G1 X156.538 Y148.756 E31.0073
G1 X156.581 Y148.855 E31.0108
G1 X156.608 Y148.907 E31.0127
G1 X156.626 Y148.939 E31.0139
G1 X156.652 Y148.978 E31.0154
G1 X156.697 Y149.035 E31.0177
G1 X156.722 Y149.064 E31.0189
G1 X156.749 Y149.091 E31.0202
G1 X156.863 Y149.194 E31.0251
G1 X156.898 Y149.221 E31.0265
G1 X157.059 Y149.333 E31.0328
G1 X157.078 Y149.346 E31.0335
G1 X157.092 Y149.354 E31.0341
;WIDTH:0.454
G1 X157.134 Y149.384 E31.0360
G1 X157.179 Y149.419 E31.0382
;WIDTH:0.620
G1 X157.290 Y149.487 E31.0449
G1 X157.288 Y149.517 E31.0464
G1 X157.287 Y149.547 E31.0480
;WIDTH:0.552
G1 X157.285 Y149.566 E31.0488
G1 X157.281 Y149.610 E31.0509
;WIDTH:0.499
G1 X157.278 Y149.654 E31.0527
G1 X157.278 Y150.259 E31.0778
G1 F2400 E30.5778
G0 F6000 X157.223 Y150.012
G0 X155.996 Y147.635
;WIDTH:0.378
G1 F1500 E31.0778
G1 F682 X155.979 Y147.566 E31.0800
G1 X155.944 Y147.468 E31.0833
G1 X155.894 Y147.355 E31.0872
G1 X155.867 Y147.304 E31.0890
G1 X155.857 Y147.289 E31.0896
G1 X155.758 Y147.166 E31.0945
G1 X155.733 Y147.143 E31.0956
G1 X155.724 Y147.135 E31.0960
G1 X155.655 Y147.093 E31.0985
;WIDTH:0.310
G1 X155.619 Y147.080 E31.0995
G1 X155.584 Y147.067 E31.1005
;WIDTH:0.259
G1 X155.274 Y146.978 E31.1074
G1 F2400 E30.6074
G0 F6000 X156.053 Y147.292
;WIDTH:0.181
G1 F1500 E31.1074
G1 F682 X155.667 Y147.131 E31.1137
G1 X155.281 Y146.971 E31.1200
G1 F2400 E30.6200
G0 F6000 X155.935 Y147.113
;WIDTH:0.515
G1 F1500 E31.1200
G1 F682 X156.029 Y147.857 E31.1521
;WIDTH:0.586
G1 X156.033 Y147.914 E31.1549
G1 X156.035 Y147.950 E31.1567
G1 X156.035 Y147.977 E31.1580
G1 X156.036 Y148.004 E31.1593
G1 X156.017 Y148.018 E31.1604
;WIDTH:0.476
G1 X155.954 Y148.061 E31.1635
G1 X155.907 Y148.098 E31.1658
;WIDTH:0.424
G1 X155.888 Y148.115 E31.1667
G1 X155.833 Y148.156 E31.1691
;WIDTH:0.365
G1 X155.679 Y148.256 E31.1747
G1 X155.636 Y148.288 E31.1763
G1 X155.474 Y148.431 E31.1829
G1 X155.438 Y148.476 E31.1846
G1 X155.386 Y148.553 E31.1875
G1 X155.327 Y148.663 E31.1913
G1 X155.307 Y148.708 E31.1927
G1 X155.268 Y148.817 E31.1963
;WIDTH:0.421
G1 X155.264 Y148.831 E31.1968
G1 X155.254 Y148.875 E31.1984
;WIDTH:0.478
G1 X155.232 Y149.000 E31.2034
G1 X155.225 Y149.065 E31.2060
;WIDTH:0.539
G1 X155.224 Y149.105 E31.2078
G1 X155.220 Y149.145 E31.2096
;WIDTH:0.599
G1 X155.216 Y149.185 E31.2116
G1 X155.213 Y149.206 E31.2126
G1 X155.209 Y149.235 E31.2141
G1 X155.205 Y149.264 E31.2156
G1 X155.187 Y149.276 E31.2166
;WIDTH:0.544
G1 X155.170 Y149.286 E31.2175
G1 X155.154 Y149.293 E31.2183
G1 X155.107 Y149.314 E31.2207
G1 X155.042 Y149.348 E31.2240
G1 X154.934 Y149.416 E31.2297
;WIDTH:0.621
G1 X154.881 Y149.441 E31.2328
G1 X154.829 Y149.466 E31.2357
G1 X154.814 Y149.477 E31.2367
G1 X154.792 Y149.488 E31.2380
;WIDTH:0.454
G1 X154.679 Y149.419 E31.2430
G1 X154.634 Y149.384 E31.2451
;WIDTH:0.386
G1 X154.592 Y149.354 E31.2468
G1 X154.578 Y149.346 E31.2473
G1 X154.559 Y149.333 E31.2480
G1 X154.398 Y149.221 E31.2543
G1 X154.363 Y149.194 E31.2558
G1 X154.249 Y149.091 E31.2607
G1 X154.222 Y149.064 E31.2619
G1 X154.197 Y149.035 E31.2631
G1 X154.152 Y148.978 E31.2655
G1 X154.126 Y148.939 E31.2670
G1 X154.108 Y148.907 E31.2682
G1 X154.081 Y148.855 E31.2700
G1 X154.038 Y148.756 E31.2735
G1 X154.018 Y148.695 E31.2756
;WIDTH:0.449
G1 X154.002 Y148.628 E31.2781
G1 X153.989 Y148.522 E31.2821
G1 X153.988 Y148.510 E31.2826
G1 X153.979 Y148.455 E31.2847
G1 X153.903 Y147.933 E31.3043
G1 F2400 E30.8043
G0 F6000 X153.739 Y147.991
G0 X153.830 Y148.287
G0 X154.798 Y147.424
G0 X154.867 Y147.077
G0 X155.204 Y147.073
G0 X155.382 Y147.113
;WIDTH:0.414
G1 F1500 E31.3043
G1 F682 X154.849 Y147.113 E31.3227
G1 X154.824 Y147.129 E31.3237
G1 X154.800 Y147.146 E31.3247
G1 X154.775 Y147.164 E31.3258
G1 X154.772 Y147.216 E31.3276
G1 X154.767 Y147.259 E31.3291
;WIDTH:0.360
G1 X154.749 Y147.370 E31.3324
G1 X154.731 Y147.445 E31.3347
G1 X154.714 Y147.499 E31.3364
G1 X154.679 Y147.585 E31.3392
G1 X154.672 Y147.602 E31.3398
G1 X154.664 Y147.615 E31.3402
G1 X154.558 Y147.775 E31.3460
G1 X154.519 Y147.823 E31.3478
G1 X154.363 Y147.961 E31.3541
;WIDTH:0.451
G1 X154.331 Y147.986 E31.3556
G1 X154.190 Y148.083 E31.3620
G1 X154.169 Y148.096 E31.3629
G1 X154.151 Y148.108 E31.3637
G1 X154.123 Y148.127 E31.3650
G1 F2400 E30.8650
G0 F6000 X153.956 Y148.244
;WIDTH:0.605
G1 F1500 E31.3650
G1 F682 X153.924 Y148.224 E31.3669
G1 X153.892 Y148.205 E31.3688
;WIDTH:0.532
G1 X153.854 Y148.179 E31.3708
G1 X153.765 Y148.131 E31.3753
;WIDTH:0.463
G1 X153.734 Y148.118 E31.3766
G1 X153.645 Y148.070 E31.3805
;WIDTH:0.519
G1 X153.619 Y148.052 E31.3818
;WIDTH:0.607
G1 X153.537 Y148.005 E31.3866
G1 F2400 E30.8866
G0 F6000 X153.496 Y147.635
;WIDTH:0.378
G1 F1500 E31.3866
G1 F682 X153.479 Y147.566 E31.3888
G1 X153.444 Y147.468 E31.3921
G1 X153.394 Y147.355 E31.3960
G1 X153.367 Y147.304 E31.3978
G1 X153.357 Y147.289 E31.3984
G1 X153.258 Y147.166 E31.4033
G1 X153.233 Y147.143 E31.4044
G1 X153.224 Y147.135 E31.4048
G1 X153.155 Y147.093 E31.4073
;WIDTH:0.310
G1 X153.119 Y147.080 E31.4083
G1 X153.084 Y147.067 E31.4093
;WIDTH:0.259
G1 X152.774 Y146.978 E31.4162
G1 F2400 E30.9162
G0 F6000 X153.553 Y147.292
;WIDTH:0.181
G1 F1500 E31.4162
G1 F682 X153.167 Y147.131 E31.4225
G1 X152.781 Y146.971 E31.4288
G1 F2400 E30.9288
G0 F6000 X153.435 Y147.113
;WIDTH:0.515
G1 F1500 E31.4288
G1 F682 X153.529 Y147.857 E31.4609
;WIDTH:0.586
G1 X153.533 Y147.914 E31.4637
G1 X153.535 Y147.950 E31.4655
G1 X153.535 Y147.977 E31.4668
G1 X153.536 Y148.004 E31.4681
G1 X153.517 Y148.018 E31.4692
;WIDTH:0.476
G1 X153.454 Y148.061 E31.4723
G1 X153.407 Y148.098 E31.4746
;WIDTH:0.424
G1 X153.388 Y148.115 E31.4755
G1 X153.333 Y148.156 E31.4779
;WIDTH:0.365
G1 X153.179 Y148.256 E31.4835
G1 X153.136 Y148.288 E31.4851
G1 X152.974 Y148.431 E31.4917
G1 X152.938 Y148.476 E31.4934
G1 X152.886 Y148.553 E31.4963
G1 X152.827 Y148.663 E31.5001
G1 X152.807 Y148.708 E31.5016
G1 X152.768 Y148.817 E31.5051
;WIDTH:0.421
G1 X152.764 Y148.831 E31.5056
G1 X152.754 Y148.875 E31.5072
;WIDTH:0.478
G1 X152.732 Y149.000 E31.5122
G1 X152.725 Y149.065 E31.5148
;WIDTH:0.539
G1 X152.724 Y149.105 E31.5166
G1 X152.720 Y149.145 E31.5184
;WIDTH:0.599
G1 X152.716 Y149.185 E31.5204
G1 X152.713 Y149.206 E31.5215
G1 X152.709 Y149.235 E31.5229
G1 X152.705 Y149.264 E31.5244
G1 X152.687 Y149.276 E31.5254
;WIDTH:0.544
G1 X152.670 Y149.286 E31.5263
G1 X152.654 Y149.293 E31.5271
G1 X152.607 Y149.314 E31.5295
G1 X152.542 Y149.348 E31.5328
G1 X152.434 Y149.416 E31.5385
;WIDTH:0.621
G1 X152.381 Y149.441 E31.5416
G1 X152.329 Y149.466 E31.5446
G1 X152.314 Y149.477 E31.5455
G1 X152.292 Y149.488 E31.5468
;WIDTH:0.454
G1 X152.179 Y149.419 E31.5518
G1 X152.134 Y149.384 E31.5539
;WIDTH:0.386
G1 X152.092 Y149.354 E31.5556
G1 X152.078 Y149.346 E31.5561
G1 X152.059 Y149.333 E31.5568
G1 X151.898 Y149.221 E31.5631
G1 X151.863 Y149.194 E31.5646
G1 X151.749 Y149.091 E31.5695
G1 X151.722 Y149.064 E31.5707
G1 X151.697 Y149.035 E31.5719
G1 X151.652 Y148.978 E31.5743
G1 X151.626 Y148.939 E31.5758
G1 X151.608 Y148.907 E31.5770
G1 X151.581 Y148.855 E31.5788
G1 X151.538 Y148.756 E31.5823
G1 X151.518 Y148.695 E31.5844
;WIDTH:0.449
G1 X151.502 Y148.628 E31.5869
G1 X151.489 Y148.522 E31.5909
G1 X151.488 Y148.510 E31.5914
G1 X151.479 Y148.455 E31.5935
G1 X151.403 Y147.933 E31.6131
G1 F2400 E31.1131
G0 F6000 X151.239 Y147.991
G0 X151.330 Y148.287
G0 X152.298 Y147.424
G0 X152.367 Y147.077
G0 X152.704 Y147.073
G0 X152.882 Y147.113
;WIDTH:0.414
G1 F1500 E31.6131
G1 F682 X152.349 Y147.113 E31.6315
G1 X152.324 Y147.129 E31.6325
G1 X152.300 Y147.146 E31.6335
G1 X152.275 Y147.164 E31.6346
G1 X152.272 Y147.216 E31.6364
G1 X152.267 Y147.259 E31.6379
;WIDTH:0.360
G1 X152.249 Y147.370 E31.6412
G1 X152.231 Y147.445 E31.6435
G1 X152.214 Y147.499 E31.6452
G1 X152.179 Y147.585 E31.6480
G1 X152.172 Y147.602 E31.6486
G1 X152.164 Y147.615 E31.6490
G1 X152.058 Y147.775 E31.6548
G1 X152.019 Y147.823 E31.6566
G1 X151.863 Y147.961 E31.6629
;WIDTH:0.451
G1 X151.831 Y147.986 E31.6644
G1 X151.690 Y148.083 E31.6708
G1 X151.669 Y148.096 E31.6717
G1 X151.651 Y148.108 E31.6725
G1 X151.623 Y148.127 E31.6738
G1 F2400 E31.1738
G0 F6000 X151.456 Y148.244
;WIDTH:0.605
G1 F1500 E31.6738
G1 F682 X151.424 Y148.224 E31.6757
G1 X151.392 Y148.205 E31.6776
;WIDTH:0.532
G1 X151.354 Y148.179 E31.6796
G1 X151.265 Y148.131 E31.6841
;WIDTH:0.463
G1 X151.234 Y148.118 E31.6854
G1 X151.145 Y148.070 E31.6893
;WIDTH:0.519
G1 X151.119 Y148.052 E31.6906
;WIDTH:0.607
G1 X151.037 Y148.005 E31.6954
G1 F2400 E31.1954
G0 F6000 X150.996 Y147.635
;WIDTH:0.378
G1 F1500 E31.6954
G1 F682 X150.979 Y147.566 E31.6976
G1 X150.944 Y147.468 E31.7009
G1 X150.894 Y147.355 E31.7048
G1 X150.867 Y147.304 E31.7066
G1 X150.857 Y147.289 E31.7072
G1 X150.758 Y147.166 E31.7121
G1 X150.733 Y147.143 E31.7132
G1 X150.724 Y147.135 E31.7136
G1 X150.655 Y147.093 E31.7161
;WIDTH:0.310
G1 X150.619 Y147.080 E31.7171
G1 X150.584 Y147.067 E31.7181
;WIDTH:0.259
G1 X150.274 Y146.978 E31.7250
G1 F2400 E31.2250
G0 F6000 X151.053 Y147.292
;WIDTH:0.181
G1 F1500 E31.7250
G1 F682 X150.667 Y147.131 E31.7313
G1 X150.281 Y146.971 E31.7376
G1 F2400 E31.2376
G0 F6000 X150.935 Y147.113
;WIDTH:0.515
G1 F1500 E31.7376
G1 F682 X151.029 Y147.857 E31.7697
;WIDTH:0.586
G1 X151.033 Y147.914 E31.7725
G1 X151.035 Y147.950 E31.7743
G1 X151.035 Y147.977 E31.7756
G1 X151.036 Y148.004 E31.7769
G1 X151.017 Y148.018 E31.7780
;WIDTH:0.476
G1 X150.954 Y148.061 E31.7811
G1 X150.907 Y148.098 E31.7834
;WIDTH:0.424
G1 X150.888 Y148.115 E31.7843
G1 X150.833 Y148.156 E31.7867
;WIDTH:0.365
G1 X150.679 Y148.256 E31.7923
G1 X150.636 Y148.288 E31.7939
G1 X150.474 Y148.431 E31.8005
G1 X150.438 Y148.476 E31.8023
G1 X150.386 Y148.553 E31.8051
G1 X150.327 Y148.663 E31.8089
G1 X150.307 Y148.708 E31.8104
G1 X150.268 Y148.817 E31.8139
;WIDTH:0.421
G1 X150.264 Y148.831 E31.8144
G1 X150.254 Y148.875 E31.8160
;WIDTH:0.478
G1 X150.232 Y149.000 E31.8210
G1 X150.225 Y149.065 E31.8236
;WIDTH:0.539
G1 X150.224 Y149.105 E31.8254
G1 X150.220 Y149.145 E31.8272
;WIDTH:0.599
G1 X150.216 Y149.185 E31.8292
G1 X150.213 Y149.206 E31.8303
G1 X150.209 Y149.235 E31.8317
G1 X150.205 Y149.264 E31.8332
G1 X150.187 Y149.276 E31.8342
;WIDTH:0.544
G1 X150.170 Y149.286 E31.8351
G1 X150.154 Y149.293 E31.8359
G1 X150.107 Y149.314 E31.8383
G1 X150.042 Y149.348 E31.8416
G1 X149.934 Y149.416 E31.8473
;WIDTH:0.621
G1 X149.881 Y149.441 E31.8504
G1 X149.829 Y149.466 E31.8534
G1 X149.814 Y149.477 E31.8543
G1 X149.792 Y149.488 E31.8556
;WIDTH:0.454
G1 X149.679 Y149.419 E31.8606
G1 X149.634 Y149.384 E31.8627
;WIDTH:0.386
G1 X149.592 Y149.354 E31.8644
G1 X149.578 Y149.346 E31.8649
G1 X149.559 Y149.333 E31.8656
G1 X149.398 Y149.221 E31.8719
G1 X149.363 Y149.194 E31.8734
G1 X149.249 Y149.091 E31.8783
G1 X149.222 Y149.064 E31.8795
G1 X149.197 Y149.035 E31.8807
G1 X149.152 Y148.978 E31.8831
G1 X149.126 Y148.939 E31.8846
G1 X149.108 Y148.907 E31.8858
G1 X149.081 Y148.855 E31.8876
G1 X149.038 Y148.756 E31.8911
G1 X149.018 Y148.695 E31.8932
;WIDTH:0.449
G1 X149.002 Y148.628 E31.8957
G1 X148.989 Y148.522 E31.8997
G1 X148.988 Y148.510 E31.9002
G1 X148.979 Y148.455 E31.9023
G1 X148.903 Y147.933 E31.9219
G1 F2400 E31.4219
G0 F6000 X148.739 Y147.991
G0 X148.830 Y148.287
G0 X149.798 Y147.424
G0 X149.867 Y147.077
G0 X150.204 Y147.073
G0 X150.382 Y147.113
;WIDTH:0.414
G1 F1500 E31.9219
G1 F682 X149.849 Y147.113 E31.9403
G1 X149.824 Y147.129 E31.9413
G1 X149.800 Y147.146 E31.9423
G1 X149.775 Y147.164 E31.9434
G1 X149.772 Y147.216 E31.9452
G1 X149.767 Y147.259 E31.9467
;WIDTH:0.360
G1 X149.749 Y147.370 E31.9500
G1 X149.731 Y147.445 E31.9524
G1 X149.714 Y147.499 E31.9540
G1 X149.679 Y147.585 E31.9568
G1 X149.672 Y147.602 E31.9574
G1 X149.664 Y147.615 E31.9578
G1 X149.558 Y147.775 E31.9636
G1 X149.519 Y147.823 E31.9654
G1 X149.363 Y147.961 E31.9717
;WIDTH:0.451
G1 X149.331 Y147.986 E31.9732
G1 X149.190 Y148.083 E31.9796
G1 X149.169 Y148.096 E31.9805
G1 X149.151 Y148.108 E31.9813
G1 X149.123 Y148.127 E31.9826
G1 F2400 E31.4826
G0 F6000 X148.956 Y148.244
;WIDTH:0.605
G1 F1500 E31.9826
G1 F682 X148.924 Y148.224 E31.9845
G1 X148.892 Y148.205 E31.9864
;WIDTH:0.532
G1 X148.854 Y148.179 E31.9884
G1 X148.765 Y148.131 E31.9929
;WIDTH:0.463
G1 X148.734 Y148.118 E31.9942
G1 X148.645 Y148.070 E31.9981
;WIDTH:0.519
G1 X148.619 Y148.052 E31.9994
;WIDTH:0.604
G1 X148.539 Y148.006 E32.0041
G1 F2400 E31.5041
G0 F6000 X148.553 Y147.292
;WIDTH:0.259
G1 F1500 E32.0041
G1 F682 X147.774 Y146.978 E32.0222
;WIDTH:0.310
G1 X148.084 Y147.067 E32.0305
G1 X148.119 Y147.080 E32.0314
;WIDTH:0.374
G1 X148.155 Y147.093 E32.0326
G1 X148.224 Y147.135 E32.0351
G1 X148.233 Y147.143 E32.0355
G1 X148.258 Y147.166 E32.0366
G1 X148.357 Y147.289 E32.0415
G1 X148.367 Y147.304 E32.0420
G1 X148.394 Y147.355 E32.0438
G1 X148.444 Y147.468 E32.0477
G1 X148.479 Y147.566 E32.0509
;WIDTH:0.441
G1 X148.494 Y147.623 E32.0531
G1 X148.517 Y147.748 E32.0577
;WIDTH:0.514
G1 X148.523 Y147.798 E32.0599
G1 X148.527 Y147.857 E32.0624
G1 X148.530 Y147.893 E32.0640
;WIDTH:0.582
G1 X148.533 Y147.913 E32.0649
G1 X148.536 Y147.952 E32.0668
G1 X148.539 Y147.991 E32.0687
G1 X148.539 Y148.006 E32.0695
G1 X148.517 Y148.020 E32.0707
;WIDTH:0.476
G1 X148.454 Y148.063 E32.0737
G1 X148.407 Y148.099 E32.0761
;WIDTH:0.424
G1 X148.384 Y148.119 E32.0772
G1 X148.333 Y148.156 E32.0794
;WIDTH:0.365
G1 X148.179 Y148.256 E32.0849
G1 X148.136 Y148.288 E32.0866
G1 X147.974 Y148.431 E32.0931
G1 X147.938 Y148.476 E32.0949
G1 X147.886 Y148.553 E32.0977
G1 X147.827 Y148.663 E32.1015
G1 X147.807 Y148.708 E32.1030
G1 X147.768 Y148.817 E32.1065
;WIDTH:0.421
G1 X147.764 Y148.831 E32.1070
G1 X147.754 Y148.875 E32.1086
;WIDTH:0.478
G1 X147.732 Y149.000 E32.1136
G1 X147.725 Y149.065 E32.1162
;WIDTH:0.539
G1 X147.724 Y149.105 E32.1180
G1 X147.720 Y149.145 E32.1198
;WIDTH:0.599
G1 X147.716 Y149.185 E32.1218
G1 X147.713 Y149.206 E32.1229
G1 X147.709 Y149.235 E32.1243
G1 X147.705 Y149.264 E32.1258
G1 X147.687 Y149.276 E32.1269
;WIDTH:0.539
G1 X147.670 Y149.286 E32.1278
G1 X147.654 Y149.293 E32.1285
G1 X147.607 Y149.314 E32.1309
G1 X147.542 Y149.348 E32.1341
G1 X147.434 Y149.416 E32.1399
;WIDTH:0.610
G1 X147.386 Y149.439 E32.1426
G1 X147.339 Y149.463 E32.1452
G1 X147.318 Y149.476 E32.1465
G1 X147.299 Y149.487 E32.1476
;WIDTH:0.515
G1 X147.291 Y149.550 E32.1503
G1 X147.288 Y149.577 E32.1515
;WIDTH:0.460
G1 X147.282 Y149.651 E32.1543
G1 X147.282 Y150.251 E32.1773
G1 F2400 E31.6773
G0 F6000 X147.312 Y149.299
G0 X147.366 Y149.172
;WIDTH:0.398
G1 F1500 E32.1773
G1 F682 X147.262 Y149.844 E32.1998
G1 X147.256 Y149.867 E32.2006
G1 X147.205 Y150.028 E32.2062
;WIDTH:0.330
G1 X147.182 Y150.082 E32.2078
G1 X147.139 Y150.163 E32.2103
G1 X147.123 Y150.202 E32.2114
G1 X147.088 Y150.273 E32.2136
G1 X147.039 Y150.412 E32.2177
;WIDTH:0.271
G1 X146.990 Y150.551 E32.2210
G1 F2400 E31.7210
G0 F6000 X147.706 Y149.264
;WIDTH:0.575
G1 F1500 E32.2210
G1 F682 X147.739 Y149.282 E32.2228
;WIDTH:0.494
G1 X147.820 Y149.332 E32.2267
;WIDTH:0.421
G1 X147.874 Y149.372 E32.2290
G1 X147.907 Y149.395 E32.2304
;WIDTH:0.370
G1 X147.921 Y149.403 E32.2309
G1 X147.938 Y149.414 E32.2316
G1 X148.079 Y149.511 E32.2368
G1 X148.109 Y149.534 E32.2380
G1 X148.230 Y149.638 E32.2429
G1 X148.251 Y149.657 E32.2438
G1 X148.259 Y149.666 E32.2441
G1 X148.343 Y149.768 E32.2482
G1 X148.367 Y149.804 E32.2495
G1 X148.386 Y149.838 E32.2507
G1 X148.431 Y149.927 E32.2538
G1 X148.447 Y149.964 E32.2550
G1 X148.482 Y150.081 E32.2588
;WIDTH:0.448
G1 X148.491 Y150.123 E32.2604
G1 X148.514 Y150.253 E32.2653
G1 X148.520 Y150.295 E32.2669
G1 X148.523 Y150.313 E32.2676
G1 F2400 E31.7676
G0 F6000 X148.543 Y150.505
;WIDTH:0.576
G1 F1500 E32.2676
G1 F682 X148.517 Y150.523 E32.2691
;WIDTH:0.515
G1 X148.507 Y150.530 E32.2696
G1 X148.455 Y150.564 E32.2723
;WIDTH:0.424
G1 X148.407 Y150.599 E32.2744
G1 X148.378 Y150.624 E32.2757
G1 X148.333 Y150.656 E32.2777
;WIDTH:0.365
G1 X148.179 Y150.756 E32.2832
G1 X148.136 Y150.788 E32.2849
G1 X147.974 Y150.931 E32.2914
G1 X147.938 Y150.976 E32.2932
G1 X147.886 Y151.053 E32.2960
G1 X147.827 Y151.163 E32.2998
G1 X147.807 Y151.208 E32.3013
G1 X147.768 Y151.317 E32.3048
;WIDTH:0.421
G1 X147.764 Y151.331 E32.3053
G1 X147.754 Y151.375 E32.3069
;WIDTH:0.478
G1 X147.732 Y151.500 E32.3119
G1 X147.725 Y151.565 E32.3145
;WIDTH:0.539
G1 X147.724 Y151.605 E32.3163
G1 X147.720 Y151.645 E32.3181
;WIDTH:0.599
G1 X147.716 Y151.685 E32.3201
G1 X147.713 Y151.706 E32.3212
G1 X147.709 Y151.735 E32.3226
G1 X147.705 Y151.764 E32.3241
G1 X147.687 Y151.776 E32.3252
;WIDTH:0.539
G1 X147.670 Y151.786 E32.3261
G1 X147.654 Y151.793 E32.3268
G1 X147.607 Y151.814 E32.3291
G1 X147.542 Y151.848 E32.3324
G1 X147.434 Y151.916 E32.3382
;WIDTH:0.610
G1 X147.386 Y151.939 E32.3409
G1 X147.339 Y151.963 E32.3435
G1 X147.318 Y151.976 E32.3448
G1 X147.299 Y151.987 E32.3459
;WIDTH:0.515
G1 X147.291 Y152.050 E32.3486
G1 X147.288 Y152.077 E32.3498
;WIDTH:0.460
G1 X147.282 Y152.151 E32.3526
G1 X147.282 Y152.751 E32.3756
G1 F2400 E31.8756
G0 F6000 X147.314 Y151.800
G0 X147.366 Y151.672
;WIDTH:0.398
G1 F1500 E32.3756
G1 F682 X147.262 Y152.344 E32.3981
G1 X147.256 Y152.367 E32.3989
G1 X147.205 Y152.528 E32.4044
;WIDTH:0.330
G1 X147.182 Y152.582 E32.4061
G1 X147.139 Y152.663 E32.4086
G1 X147.123 Y152.702 E32.4097
G1 X147.088 Y152.773 E32.4119
G1 X147.039 Y152.912 E32.4159
;WIDTH:0.271
G1 X146.990 Y153.051 E32.4193
G1 F2400 E31.9193
G0 F6000 X147.706 Y151.764
;WIDTH:0.575
G1 F1500 E32.4193
G1 F682 X147.739 Y151.782 E32.4211
;WIDTH:0.494
G1 X147.820 Y151.832 E32.4250
;WIDTH:0.421
G1 X147.874 Y151.872 E32.4273
G1 X147.907 Y151.895 E32.4287
;WIDTH:0.370
G1 X147.921 Y151.903 E32.4292
G1 X147.938 Y151.914 E32.4299
G1 X148.079 Y152.011 E32.4351
G1 X148.109 Y152.034 E32.4363
G1 X148.230 Y152.138 E32.4412
G1 X148.251 Y152.157 E32.4421
G1 X148.259 Y152.166 E32.4424
G1 X148.343 Y152.268 E32.4465
G1 X148.367 Y152.304 E32.4478
G1 X148.386 Y152.338 E32.4490
G1 X148.431 Y152.427 E32.4521
G1 X148.447 Y152.464 E32.4533
G1 X148.482 Y152.581 E32.4571
;WIDTH:0.448
G1 X148.491 Y152.623 E32.4587
G1 X148.514 Y152.753 E32.4636
G1 X148.520 Y152.795 E32.4652
G1 X148.523 Y152.813 E32.4659
G1 F2400 E31.9659
G0 F6000 X148.543 Y153.005
;WIDTH:0.576
G1 F1500 E32.4659
G1 F682 X148.517 Y153.023 E32.4674
;WIDTH:0.515
G1 X148.507 Y153.030 E32.4679
G1 X148.455 Y153.064 E32.4706
;WIDTH:0.424
G1 X148.407 Y153.099 E32.4727
G1 X148.378 Y153.124 E32.4740
G1 X148.333 Y153.156 E32.4760
;WIDTH:0.365
G1 X148.179 Y153.256 E32.4815
G1 X148.136 Y153.288 E32.4832
G1 X147.974 Y153.431 E32.4897
G1 X147.938 Y153.476 E32.4915
G1 X147.886 Y153.553 E32.4943
G1 X147.827 Y153.663 E32.4981
G1 X147.807 Y153.708 E32.4996
G1 X147.768 Y153.817 E32.5031
;WIDTH:0.421
G1 X147.764 Y153.831 E32.5036
G1 X147.754 Y153.875 E32.5052
;WIDTH:0.478
G1 X147.732 Y154.000 E32.5102
G1 X147.725 Y154.065 E32.5128
;WIDTH:0.539
G1 X147.724 Y154.105 E32.5146
G1 X147.720 Y154.145 E32.5164
;WIDTH:0.599
G1 X147.716 Y154.185 E32.5184
G1 X147.713 Y154.206 E32.5195
G1 X147.709 Y154.235 E32.5209
G1 X147.705 Y154.264 E32.5224
G1 X147.687 Y154.276 E32.5235
;WIDTH:0.539
G1 X147.670 Y154.286 E32.5243
G1 X147.654 Y154.293 E32.5251
G1 X147.607 Y154.314 E32.5274
G1 X147.542 Y154.348 E32.5307
G1 X147.434 Y154.416 E32.5364
;WIDTH:0.610
G1 X147.386 Y154.439 E32.5391
G1 X147.339 Y154.463 E32.5418
G1 X147.318 Y154.476 E32.5431
G1 X147.299 Y154.487 E32.5442
;WIDTH:0.515
G1 X147.291 Y154.550 E32.5469
G1 X147.288 Y154.577 E32.5481
;WIDTH:0.460
G1 X147.282 Y154.651 E32.5509
G1 X147.282 Y155.251 E32.5739
G1 F2400 E32.0739
G0 F6000 X147.944 Y153.440
G0 X148.629 Y152.993
G0 X148.698 Y153.111
G0 X149.124 Y153.126
;WIDTH:0.409
G1 F1500 E32.5739
G1 F682 X149.151 Y153.108 E32.5750
G1 X149.169 Y153.096 E32.5757
G1 X149.190 Y153.083 E32.5765
;WIDTH:0.352
G1 X149.331 Y152.986 E32.5815
G1 X149.358 Y152.964 E32.5826
G1 X149.479 Y152.862 E32.5872
G1 X149.508 Y152.834 E32.5884
G1 X149.522 Y152.820 E32.5890
G1 X149.591 Y152.731 E32.5923
G1 X149.615 Y152.697 E32.5935
G1 X149.705 Y152.514 E32.5994
;WIDTH:0.406
G1 X149.726 Y152.458 E32.6015
G1 X149.753 Y152.365 E32.6047
G1 X149.760 Y152.335 E32.6058
G1 X149.767 Y152.282 E32.6076
G1 F2400 E32.1076
G0 F6000 X150.204 Y151.763
;WIDTH:0.575
G1 F1500 E32.6076
G1 F682 X150.239 Y151.782 E32.6095
;WIDTH:0.426
G1 X150.341 Y151.849 E32.6138
G1 X150.372 Y151.874 E32.6152
G1 X150.417 Y151.907 E32.6172
;WIDTH:0.370
G1 X150.569 Y152.005 E32.6228
G1 X150.614 Y152.038 E32.6245
G1 X150.750 Y152.159 E32.6301
G1 X150.774 Y152.183 E32.6311
G1 X150.802 Y152.214 E32.6324
G1 X150.844 Y152.268 E32.6345
G1 X150.871 Y152.311 E32.6361
G1 X150.894 Y152.355 E32.6376
G1 X150.943 Y152.466 E32.6413
G1 X150.977 Y152.567 E32.6446
;WIDTH:0.448
G1 X150.991 Y152.623 E32.6468
G1 X151.014 Y152.753 E32.6517
G1 X151.020 Y152.795 E32.6533
G1 X151.023 Y152.813 E32.6539
G1 F2400 E32.1539
G0 F6000 X151.043 Y153.005
;WIDTH:0.576
G1 F1500 E32.6539
G1 F682 X151.017 Y153.023 E32.6554
;WIDTH:0.515
G1 X151.007 Y153.030 E32.6560
G1 X150.955 Y153.064 E32.6586
;WIDTH:0.452
G1 X150.907 Y153.099 E32.6609
G1 X150.878 Y153.124 E32.6623
;WIDTH:0.378
G1 X150.833 Y153.156 E32.6640
G1 X150.679 Y153.256 E32.6698
G1 X150.636 Y153.288 E32.6715
G1 X150.474 Y153.431 E32.6783
G1 X150.438 Y153.476 E32.6801
G1 X150.386 Y153.553 E32.6830
G1 X150.327 Y153.663 E32.6869
G1 X150.307 Y153.708 E32.6885
G1 X150.268 Y153.817 E32.6921
G1 X150.264 Y153.831 E32.6926
;WIDTH:0.454
G1 X150.254 Y153.875 E32.6943
G1 X150.232 Y154.000 E32.6991
;WIDTH:0.517
G1 X150.225 Y154.065 E32.7019
G1 X150.224 Y154.105 E32.7036
;WIDTH:0.605
G1 X150.218 Y154.154 E32.7061
G1 X150.212 Y154.206 E32.7087
G1 X150.207 Y154.234 E32.7102
G1 X150.203 Y154.263 E32.7116
G1 X150.186 Y154.273 E32.7126
;WIDTH:0.544
G1 X150.170 Y154.283 E32.7135
G1 X150.065 Y154.334 E32.7188
G1 X149.934 Y154.416 E32.7257
;WIDTH:0.621
G1 X149.881 Y154.441 E32.7288
G1 X149.829 Y154.466 E32.7318
G1 X149.814 Y154.477 E32.7327
G1 X149.792 Y154.488 E32.7340
;WIDTH:0.427
G1 X149.655 Y154.399 E32.7398
G1 X149.636 Y154.382 E32.7407
G1 X149.582 Y154.341 E32.7431
;WIDTH:0.352
G1 X149.408 Y154.228 E32.7492
G1 X149.363 Y154.194 E32.7508
G1 X149.249 Y154.091 E32.7553
G1 X149.222 Y154.064 E32.7564
G1 X149.197 Y154.035 E32.7576
G1 X149.152 Y153.978 E32.7597
G1 X149.126 Y153.939 E32.7611
G1 X149.108 Y153.907 E32.7621
G1 X149.081 Y153.855 E32.7638
;WIDTH:0.406
G1 X149.038 Y153.756 E32.7675
G1 X149.018 Y153.695 E32.7697
G1 X149.002 Y153.628 E32.7720
G1 X148.989 Y153.522 E32.7756
;WIDTH:0.461
G1 X148.988 Y153.510 E32.7760
G1 X148.979 Y153.455 E32.7782
G1 X148.974 Y153.419 E32.7796
G1 F2400 E32.2796
G0 F6000 X149.196 Y154.058
G0 X149.910 Y154.576
G0 X150.579 Y153.241
G0 X151.624 Y153.126
;WIDTH:0.409
G1 F1500 E32.7796
G1 F682 X151.651 Y153.108 E32.7807
G1 X151.669 Y153.096 E32.7814
G1 X151.690 Y153.083 E32.7823
;WIDTH:0.352
G1 X151.831 Y152.986 E32.7873
G1 X151.858 Y152.964 E32.7883
G1 X151.979 Y152.862 E32.7929
G1 X152.008 Y152.834 E32.7941
G1 X152.022 Y152.820 E32.7947
G1 X152.091 Y152.731 E32.7980
G1 X152.115 Y152.697 E32.7992
G1 X152.205 Y152.514 E32.8052
;WIDTH:0.406
G1 X152.226 Y152.458 E32.8072
G1 X152.253 Y152.365 E32.8104
G1 X152.260 Y152.335 E32.8115
G1 X152.267 Y152.282 E32.8133
G1 F2400 E32.3133
G0 F6000 X152.704 Y151.763
;WIDTH:0.575
G1 F1500 E32.8133
G1 F682 X152.739 Y151.782 E32.8152
;WIDTH:0.426
G1 X152.841 Y151.849 E32.8195
G1 X152.872 Y151.874 E32.8209
G1 X152.917 Y151.907 E32.8229
;WIDTH:0.370
G1 X153.069 Y152.005 E32.8285
G1 X153.114 Y152.038 E32.8302
G1 X153.250 Y152.159 E32.8358
G1 X153.274 Y152.183 E32.8368
G1 X153.302 Y152.214 E32.8381
G1 X153.344 Y152.268 E32.8402
G1 X153.371 Y152.311 E32.8418
G1 X153.394 Y152.355 E32.8433
G1 X153.443 Y152.466 E32.8470
G1 X153.477 Y152.567 E32.8503
;WIDTH:0.448
G1 X153.491 Y152.623 E32.8525
G1 X153.514 Y152.753 E32.8574
G1 X153.520 Y152.795 E32.8590
G1 X153.523 Y152.813 E32.8596
G1 F2400 E32.3596
G0 F6000 X153.543 Y153.005
;WIDTH:0.576
G1 F1500 E32.8596
G1 F682 X153.517 Y153.023 E32.8612
;WIDTH:0.515
G1 X153.507 Y153.030 E32.8617
G1 X153.455 Y153.064 E32.8643
;WIDTH:0.452
G1 X153.407 Y153.099 E32.8666
G1 X153.378 Y153.124 E32.8680
;WIDTH:0.378
G1 X153.333 Y153.156 E32.8698
G1 X153.179 Y153.256 E32.8755
G1 X153.136 Y153.288 E32.8772
G1 X152.974 Y153.431 E32.8840
G1 X152.938 Y153.476 E32.8858
G1 X152.886 Y153.553 E32.8887
G1 X152.827 Y153.663 E32.8927
G1 X152.807 Y153.708 E32.8942
G1 X152.768 Y153.817 E32.8978
G1 X152.764 Y153.831 E32.8983
;WIDTH:0.454
G1 X152.754 Y153.875 E32.9000
G1 X152.732 Y154.000 E32.9048
;WIDTH:0.517
G1 X152.725 Y154.065 E32.9076
G1 X152.724 Y154.105 E32.9093
;WIDTH:0.605
G1 X152.718 Y154.154 E32.9118
G1 X152.712 Y154.206 E32.9144
G1 X152.707 Y154.234 E32.9159
G1 X152.703 Y154.263 E32.9173
G1 X152.686 Y154.273 E32.9183
;WIDTH:0.544
G1 X152.670 Y154.283 E32.9192
G1 X152.565 Y154.334 E32.9245
G1 X152.434 Y154.416 E32.9315
;WIDTH:0.621
G1 X152.381 Y154.441 E32.9345
G1 X152.329 Y154.466 E32.9375
G1 X152.314 Y154.477 E32.9384
G1 X152.292 Y154.488 E32.9397
;WIDTH:0.427
G1 X152.155 Y154.399 E32.9455
G1 X152.136 Y154.382 E32.9464
G1 X152.082 Y154.341 E32.9488
;WIDTH:0.352
G1 X151.908 Y154.228 E32.9549
G1 X151.863 Y154.194 E32.9565
G1 X151.749 Y154.091 E32.9610
G1 X151.722 Y154.064 E32.9621
G1 X151.697 Y154.035 E32.9633
G1 X151.652 Y153.978 E32.9654
G1 X151.626 Y153.939 E32.9668
G1 X151.608 Y153.907 E32.9678
G1 X151.581 Y153.855 E32.9696
;WIDTH:0.406
G1 X151.538 Y153.756 E32.9732
G1 X151.518 Y153.695 E32.9754
G1 X151.502 Y153.628 E32.9777
G1 X151.489 Y153.522 E32.9813
;WIDTH:0.461
G1 X151.488 Y153.510 E32.9818
G1 X151.479 Y153.455 E32.9839
G1 X151.474 Y153.419 E32.9853
G1 F2400 E32.4853
G0 F6000 X151.696 Y154.058
G0 X152.410 Y154.576
G0 X153.087 Y153.419
G0 X153.525 Y153.075
G0 X153.974 Y153.419
G1 F1500 E32.9853
G1 F682 X153.979 Y153.455 E32.9867
G1 X153.988 Y153.510 E32.9888
;WIDTH:0.406
G1 X153.989 Y153.522 E32.9892
G1 X154.002 Y153.628 E32.9928
G1 X154.018 Y153.695 E32.9952
G1 X154.038 Y153.756 E32.9973
;WIDTH:0.352
G1 X154.081 Y153.855 E33.0005
G1 X154.108 Y153.907 E33.0022
G1 X154.126 Y153.939 E33.0033
G1 X154.152 Y153.978 E33.0046
G1 X154.197 Y154.035 E33.0068
G1 X154.222 Y154.064 E33.0079
G1 X154.249 Y154.091 E33.0090
G1 X154.363 Y154.194 E33.0135
G1 X154.408 Y154.228 E33.0152
;WIDTH:0.427
G1 X154.582 Y154.341 E33.0225
G1 X154.636 Y154.382 E33.0249
G1 X154.655 Y154.399 E33.0258
;WIDTH:0.621
G1 X154.792 Y154.488 E33.0343
G1 X154.814 Y154.477 E33.0355
G1 X154.829 Y154.466 E33.0365
G1 X154.881 Y154.441 E33.0395
;WIDTH:0.544
G1 X154.934 Y154.416 E33.0421
G1 X155.065 Y154.334 E33.0491
G1 X155.170 Y154.283 E33.0544
;WIDTH:0.605
G1 X155.186 Y154.273 E33.0554
G1 X155.203 Y154.263 E33.0563
G1 X155.207 Y154.234 E33.0578
G1 X155.212 Y154.206 E33.0592
G1 X155.218 Y154.154 E33.0619
;WIDTH:0.517
G1 X155.224 Y154.105 E33.0640
G1 X155.225 Y154.065 E33.0657
;WIDTH:0.454
G1 X155.232 Y154.000 E33.0682
G1 X155.254 Y153.875 E33.0730
;WIDTH:0.378
G1 X155.264 Y153.831 E33.0744
G1 X155.268 Y153.817 E33.0749
G1 X155.307 Y153.708 E33.0785
G1 X155.327 Y153.663 E33.0800
G1 X155.386 Y153.553 E33.0840
G1 X155.438 Y153.476 E33.0869
G1 X155.474 Y153.431 E33.0887
G1 X155.636 Y153.288 E33.0955
G1 X155.679 Y153.256 E33.0972
G1 X155.833 Y153.156 E33.1029
;WIDTH:0.452
G1 X155.878 Y153.124 E33.1050
G1 X155.907 Y153.099 E33.1065
;WIDTH:0.515
G1 X155.955 Y153.064 E33.1090
G1 X156.007 Y153.030 E33.1117
;WIDTH:0.576
G1 X156.017 Y153.023 E33.1122
G1 X156.043 Y153.005 E33.1138
G1 X156.075 Y153.024 E33.1155
G1 X156.107 Y153.044 E33.1174
G1 X156.145 Y153.070 E33.1196
;WIDTH:0.498
G1 X156.234 Y153.118 E33.1237
G1 X156.265 Y153.131 E33.1251
G1 X156.354 Y153.179 E33.1293
G1 X156.392 Y153.205 E33.1312
;WIDTH:0.605
G1 X156.458 Y153.245 E33.1351
G1 X156.462 Y153.311 E33.1384
;WIDTH:0.547
G1 X156.466 Y153.367 E33.1410
;WIDTH:0.495
G1 X156.473 Y153.410 E33.1428
G1 X156.481 Y153.453 E33.1446
;WIDTH:0.438
G1 X156.487 Y153.523 E33.1471
G1 X156.496 Y153.601 E33.1500
;WIDTH:0.387
G1 X156.501 Y153.628 E33.1509
G1 X156.551 Y153.785 E33.1562
G1 X156.565 Y153.823 E33.1575
G1 X156.580 Y153.855 E33.1586
G1 X156.610 Y153.912 E33.1607
G1 X156.631 Y153.946 E33.1620
G1 X156.653 Y153.977 E33.1632
G1 X156.740 Y154.083 E33.1676
G1 X156.748 Y154.092 E33.1680
G1 X156.766 Y154.109 E33.1688
G1 X156.868 Y154.198 E33.1732
G1 X156.898 Y154.221 E33.1744
G1 X157.059 Y154.333 E33.1807
G1 X157.078 Y154.346 E33.1814
G1 X157.092 Y154.354 E33.1820
;WIDTH:0.454
G1 X157.134 Y154.384 E33.1839
G1 X157.179 Y154.419 E33.1861
;WIDTH:0.620
G1 X157.290 Y154.487 E33.1928
G1 X157.288 Y154.517 E33.1943
G1 X157.287 Y154.547 E33.1959
;WIDTH:0.552
G1 X157.285 Y154.566 E33.1967
G1 X157.281 Y154.610 E33.1988
;WIDTH:0.499
G1 X157.278 Y154.654 E33.2006
G1 X157.278 Y155.259 E33.2257
G1 F2400 E32.7257
G0 F6000 X156.307 Y155.785
G0 X155.241 Y153.880
G0 X154.910 Y154.576
G0 X154.192 Y153.892
G0 X154.124 Y153.126
;WIDTH:0.409
G1 F1500 E33.2257
G1 F682 X154.151 Y153.108 E33.2268
G1 X154.169 Y153.096 E33.2275
G1 X154.190 Y153.083 E33.2284
;WIDTH:0.352
G1 X154.331 Y152.986 E33.2334
G1 X154.358 Y152.964 E33.2344
G1 X154.479 Y152.862 E33.2390
G1 X154.508 Y152.834 E33.2402
G1 X154.522 Y152.820 E33.2408
G1 X154.591 Y152.731 E33.2441
G1 X154.615 Y152.697 E33.2453
G1 X154.705 Y152.514 E33.2513
;WIDTH:0.406
G1 X154.726 Y152.458 E33.2533
G1 X154.753 Y152.365 E33.2566
G1 X154.760 Y152.335 E33.2576
G1 X154.767 Y152.282 E33.2594
G1 F2400 E32.7594
G0 F6000 X155.204 Y151.763
;WIDTH:0.575
G1 F1500 E33.2594
G1 F682 X155.239 Y151.782 E33.2613
;WIDTH:0.426
G1 X155.341 Y151.849 E33.2656
G1 X155.372 Y151.874 E33.2671
G1 X155.417 Y151.907 E33.2690
;WIDTH:0.370
G1 X155.569 Y152.005 E33.2746
G1 X155.614 Y152.038 E33.2763
G1 X155.750 Y152.159 E33.2819
G1 X155.774 Y152.183 E33.2830
G1 X155.802 Y152.214 E33.2842
G1 X155.844 Y152.268 E33.2863
G1 X155.871 Y152.311 E33.2879
G1 X155.894 Y152.355 E33.2894
G1 X155.943 Y152.466 E33.2932
G1 X155.977 Y152.567 E33.2964
;WIDTH:0.448
G1 X155.991 Y152.623 E33.2986
G1 X156.014 Y152.753 E33.3035
G1 X156.020 Y152.795 E33.3051
G1 X156.023 Y152.813 E33.3058
G1 F2400 E32.8058
G0 F6000 X156.307 Y153.285
G0 X157.198 Y152.391
G0 X156.476 Y150.934
;WIDTH:0.449
G1 F1500 E33.3058
G1 F682 X156.479 Y150.955 E33.3066
G1 X156.486 Y151.002 E33.3083
G1 X156.489 Y151.023 E33.3091
G1 X156.499 Y151.126 E33.3130
;WIDTH:0.385
G1 X156.505 Y151.149 E33.3138
G1 X156.521 Y151.209 E33.3157
G1 X156.538 Y151.256 E33.3173
G1 X156.581 Y151.355 E33.3208
G1 X156.608 Y151.407 E33.3227
G1 X156.626 Y151.439 E33.3239
G1 X156.652 Y151.478 E33.3254
G1 X156.697 Y151.535 E33.3277
G1 X156.722 Y151.564 E33.3289
G1 X156.749 Y151.591 E33.3301
G1 X156.863 Y151.694 E33.3350
G1 X156.898 Y151.721 E33.3365
G1 X157.059 Y151.833 E33.3427
G1 X157.078 Y151.846 E33.3435
G1 X157.092 Y151.854 E33.3440
;WIDTH:0.454
G1 X157.134 Y151.884 E33.3459
G1 X157.179 Y151.919 E33.3481
;WIDTH:0.620
G1 X157.290 Y151.987 E33.3548
G1 X157.288 Y152.017 E33.3564
G1 X157.287 Y152.047 E33.3579
;WIDTH:0.552
G1 X157.285 Y152.066 E33.3588
G1 X157.281 Y152.110 E33.3608
;WIDTH:0.499
G1 X157.278 Y152.154 E33.3626
G1 X157.278 Y152.759 E33.3877
G1 F2400 E32.8877
G0 F6000 X157.283 Y152.627
G0 X156.456 Y150.744
;WIDTH:0.498
G1 F1500 E33.3877
G1 F682 X156.392 Y150.705 E33.3908
G1 X156.354 Y150.679 E33.3927
G1 X156.265 Y150.631 E33.3969
G1 X156.234 Y150.618 E33.3983
;WIDTH:0.576
G1 X156.145 Y150.570 E33.4032
G1 X156.107 Y150.544 E33.4054
G1 X156.075 Y150.524 E33.4072
G1 X156.043 Y150.505 E33.4090
G1 X156.017 Y150.523 E33.4105
;WIDTH:0.515
G1 X156.007 Y150.530 E33.4110
G1 X155.955 Y150.564 E33.4137
;WIDTH:0.452
G1 X155.907 Y150.599 E33.4159
G1 X155.878 Y150.624 E33.4173
;WIDTH:0.378
G1 X155.833 Y150.656 E33.4191
G1 X155.679 Y150.756 E33.4248
G1 X155.636 Y150.788 E33.4265
G1 X155.474 Y150.931 E33.4333
G1 X155.438 Y150.976 E33.4351
G1 X155.386 Y151.053 E33.4380
G1 X155.327 Y151.163 E33.4420
G1 X155.307 Y151.208 E33.4435
G1 X155.268 Y151.317 E33.4472
G1 X155.264 Y151.331 E33.4476
;WIDTH:0.454
G1 X155.254 Y151.375 E33.4493
G1 X155.232 Y151.500 E33.4541
;WIDTH:0.517
G1 X155.225 Y151.565 E33.4569
G1 X155.224 Y151.605 E33.4586
;WIDTH:0.605
G1 X155.218 Y151.654 E33.4611
G1 X155.212 Y151.706 E33.4638
G1 X155.207 Y151.734 E33.4652
G1 X155.203 Y151.763 E33.4667
G1 X155.186 Y151.773 E33.4677
;WIDTH:0.544
G1 X155.170 Y151.783 E33.4685
G1 X155.065 Y151.834 E33.4738
G1 X154.934 Y151.916 E33.4808
;WIDTH:0.621
G1 X154.881 Y151.941 E33.4838
G1 X154.829 Y151.966 E33.4868
G1 X154.814 Y151.977 E33.4877
G1 X154.792 Y151.988 E33.4890
;WIDTH:0.427
G1 X154.655 Y151.899 E33.4948
G1 X154.636 Y151.882 E33.4957
G1 X154.582 Y151.841 E33.4981
;WIDTH:0.352
G1 X154.408 Y151.728 E33.5042
G1 X154.363 Y151.694 E33.5058
G1 X154.249 Y151.591 E33.5103
G1 X154.222 Y151.564 E33.5115
G1 X154.197 Y151.535 E33.5126
G1 X154.152 Y151.478 E33.5147
G1 X154.126 Y151.439 E33.5161
G1 X154.108 Y151.407 E33.5172
G1 X154.081 Y151.355 E33.5189
;WIDTH:0.406
G1 X154.038 Y151.256 E33.5225
G1 X154.018 Y151.195 E33.5247
G1 X154.002 Y151.128 E33.5270
G1 X153.989 Y151.022 E33.5306
;WIDTH:0.461
G1 X153.988 Y151.010 E33.5311
G1 X153.979 Y150.955 E33.5332
G1 X153.974 Y150.919 E33.5346
G1 F2400 E33.0346
G0 F6000 X155.059 Y149.186
G0 X155.590 Y149.727
G0 X156.023 Y150.313
;WIDTH:0.448
G1 F1500 E33.5346
G1 F682 X156.020 Y150.295 E33.5353
G1 X156.014 Y150.253 E33.5369
G1 X155.991 Y150.123 E33.5418
;WIDTH:0.370
G1 X155.977 Y150.067 E33.5436
G1 X155.943 Y149.966 E33.5468
G1 X155.894 Y149.855 E33.5506
G1 X155.871 Y149.811 E33.5521
G1 X155.844 Y149.768 E33.5537
G1 X155.802 Y149.714 E33.5558
G1 X155.774 Y149.683 E33.5570
G1 X155.750 Y149.659 E33.5581
G1 X155.614 Y149.538 E33.5637
G1 X155.569 Y149.505 E33.5654
;WIDTH:0.426
G1 X155.417 Y149.407 E33.5718
G1 X155.372 Y149.374 E33.5738
G1 X155.341 Y149.349 E33.5752
;WIDTH:0.575
G1 X155.239 Y149.282 E33.5810
G1 X155.206 Y149.264 E33.5828
G1 F2400 E33.0828
G0 F6000 X154.847 Y149.165
;WIDTH:0.406
G1 F1500 E33.5828
G1 F682 X154.760 Y149.835 E33.6056
G1 X154.753 Y149.865 E33.6067
G1 X154.726 Y149.958 E33.6100
;WIDTH:0.352
G1 X154.705 Y150.014 E33.6117
G1 X154.615 Y150.197 E33.6177
G1 X154.591 Y150.231 E33.6189
G1 X154.522 Y150.320 E33.6222
G1 X154.508 Y150.334 E33.6228
G1 X154.479 Y150.362 E33.6239
G1 X154.358 Y150.464 E33.6286
G1 X154.331 Y150.486 E33.6296
;WIDTH:0.409
G1 X154.190 Y150.583 E33.6354
G1 X154.169 Y150.596 E33.6363
G1 X154.151 Y150.608 E33.6370
G1 X154.124 Y150.626 E33.6381
G1 F2400 E33.1381
G0 F6000 X153.523 Y150.313
;WIDTH:0.448
G1 F1500 E33.6381
G1 F682 X153.520 Y150.295 E33.6388
G1 X153.514 Y150.253 E33.6404
G1 X153.491 Y150.123 E33.6453
;WIDTH:0.370
G1 X153.477 Y150.067 E33.6471
G1 X153.443 Y149.966 E33.6503
G1 X153.394 Y149.855 E33.6541
G1 X153.371 Y149.811 E33.6556
G1 X153.344 Y149.768 E33.6572
G1 X153.302 Y149.714 E33.6593
G1 X153.274 Y149.683 E33.6605
G1 X153.250 Y149.659 E33.6616
G1 X153.114 Y149.538 E33.6672
G1 X153.069 Y149.505 E33.6689
;WIDTH:0.426
G1 X152.917 Y149.407 E33.6753
G1 X152.872 Y149.374 E33.6773
G1 X152.841 Y149.349 E33.6787
;WIDTH:0.575
G1 X152.739 Y149.282 E33.6845
G1 X152.706 Y149.264 E33.6863
G1 F2400 E33.1863
G0 F6000 X153.100 Y149.587
G0 X153.543 Y150.505
;WIDTH:0.576
G1 F1500 E33.6863
G1 F682 X153.517 Y150.523 E33.6878
;WIDTH:0.515
G1 X153.507 Y150.530 E33.6884
G1 X153.455 Y150.564 E33.6910
;WIDTH:0.452
G1 X153.407 Y150.599 E33.6933
G1 X153.378 Y150.624 E33.6947
;WIDTH:0.378
G1 X153.333 Y150.656 E33.6964
G1 X153.179 Y150.756 E33.7022
G1 X153.136 Y150.788 E33.7039
G1 X152.974 Y150.931 E33.7107
G1 X152.938 Y150.976 E33.7125
G1 X152.886 Y151.053 E33.7154
G1 X152.827 Y151.163 E33.7193
G1 X152.807 Y151.208 E33.7209
G1 X152.768 Y151.317 E33.7245
G1 X152.764 Y151.331 E33.7250
;WIDTH:0.454
G1 X152.754 Y151.375 E33.7267
G1 X152.732 Y151.500 E33.7315
;WIDTH:0.517
G1 X152.725 Y151.565 E33.7343
G1 X152.724 Y151.605 E33.7360
;WIDTH:0.605
G1 X152.718 Y151.654 E33.7385
G1 X152.712 Y151.706 E33.7411
G1 X152.707 Y151.734 E33.7426
G1 X152.703 Y151.763 E33.7440
G1 X152.686 Y151.773 E33.7450
;WIDTH:0.544
G1 X152.670 Y151.783 E33.7459
G1 X152.565 Y151.834 E33.7512
G1 X152.434 Y151.916 E33.7581
;WIDTH:0.621
G1 X152.381 Y151.941 E33.7612
G1 X152.329 Y151.966 E33.7641
G1 X152.314 Y151.977 E33.7651
G1 X152.292 Y151.988 E33.7664
;WIDTH:0.427
G1 X152.155 Y151.899 E33.7722
G1 X152.136 Y151.882 E33.7731
G1 X152.082 Y151.841 E33.7755
;WIDTH:0.352
G1 X151.908 Y151.728 E33.7816
G1 X151.863 Y151.694 E33.7832
G1 X151.749 Y151.591 E33.7877
G1 X151.722 Y151.564 E33.7888
G1 X151.697 Y151.535 E33.7900
G1 X151.652 Y151.478 E33.7921
G1 X151.626 Y151.439 E33.7934
G1 X151.608 Y151.407 E33.7945
G1 X151.581 Y151.355 E33.7962
;WIDTH:0.406
G1 X151.538 Y151.256 E33.7999
G1 X151.518 Y151.195 E33.8020
G1 X151.502 Y151.128 E33.8044
G1 X151.489 Y151.022 E33.8080
;WIDTH:0.461
G1 X151.488 Y151.010 E33.8084
G1 X151.479 Y150.955 E33.8106
G1 X151.474 Y150.919 E33.8120
G1 F2400 E33.3120
G0 F6000 X152.521 Y149.227
G0 X152.347 Y149.165
;WIDTH:0.406
G1 F1500 E33.8120
G1 F682 X152.260 Y149.835 E33.8348
G1 X152.253 Y149.865 E33.8358
G1 X152.226 Y149.958 E33.8391
;WIDTH:0.352
G1 X152.205 Y150.014 E33.8408
G1 X152.115 Y150.197 E33.8468
G1 X152.091 Y150.231 E33.8480
G1 X152.022 Y150.320 E33.8513
G1 X152.008 Y150.334 E33.8519
G1 X151.979 Y150.362 E33.8531
G1 X151.858 Y150.464 E33.8577
G1 X151.831 Y150.486 E33.8587
;WIDTH:0.409
G1 X151.690 Y150.583 E33.8646
G1 X151.669 Y150.596 E33.8654
G1 X151.651 Y150.608 E33.8661
G1 X151.624 Y150.626 E33.8672
G1 F2400 E33.3672
G0 F6000 X151.023 Y150.313
;WIDTH:0.448
G1 F1500 E33.8672
G1 F682 X151.020 Y150.295 E33.8679
G1 X151.014 Y150.253 E33.8695
G1 X150.991 Y150.123 E33.8744
;WIDTH:0.370
G1 X150.977 Y150.067 E33.8762
G1 X150.943 Y149.966 E33.8795
G1 X150.894 Y149.855 E33.8832
G1 X150.871 Y149.811 E33.8847
G1 X150.844 Y149.768 E33.8863
G1 X150.802 Y149.714 E33.8884
G1 X150.774 Y149.683 E33.8897
G1 X150.750 Y149.659 E33.8907
G1 X150.614 Y149.538 E33.8963
G1 X150.569 Y149.505 E33.8980
;WIDTH:0.426
G1 X150.417 Y149.407 E33.9044
G1 X150.372 Y149.374 E33.9064
G1 X150.341 Y149.349 E33.9078
;WIDTH:0.575
G1 X150.239 Y149.282 E33.9137
G1 X150.206 Y149.264 E33.9155
G1 F2400 E33.4155
G0 F6000 X150.600 Y149.587
G0 X151.043 Y150.505
;WIDTH:0.576
G1 F1500 E33.9155
G1 F682 X151.017 Y150.523 E33.9170
;WIDTH:0.515
G1 X151.007 Y150.530 E33.9175
G1 X150.955 Y150.564 E33.9202
;WIDTH:0.452
G1 X150.907 Y150.599 E33.9224
G1 X150.878 Y150.624 E33.9238
;WIDTH:0.378
G1 X150.833 Y150.656 E33.9256
G1 X150.679 Y150.756 E33.9313
G1 X150.636 Y150.788 E33.9330
G1 X150.474 Y150.931 E33.9398
G1 X150.438 Y150.976 E33.9416
G1 X150.386 Y151.053 E33.9445
G1 X150.327 Y151.163 E33.9485
G1 X150.307 Y151.208 E33.9500
G1 X150.268 Y151.317 E33.9537
G1 X150.264 Y151.331 E33.9541
;WIDTH:0.454
G1 X150.254 Y151.375 E33.9558
G1 X150.232 Y151.500 E33.9606
;WIDTH:0.517
G1 X150.225 Y151.565 E33.9634
G1 X150.224 Y151.605 E33.9651
;WIDTH:0.605
G1 X150.218 Y151.654 E33.9676
G1 X150.212 Y151.706 E33.9703
G1 X150.207 Y151.734 E33.9717
G1 X150.203 Y151.763 E33.9732
G1 X150.186 Y151.773 E33.9742
;WIDTH:0.544
G1 X150.170 Y151.783 E33.9750
G1 X150.065 Y151.834 E33.9803
G1 X149.934 Y151.916 E33.9873
;WIDTH:0.621
G1 X149.881 Y151.941 E33.9903
G1 X149.829 Y151.966 E33.9933
G1 X149.814 Y151.977 E33.9942
G1 X149.792 Y151.988 E33.9955
;WIDTH:0.427
G1 X149.655 Y151.899 E34.0013
G1 X149.636 Y151.882 E34.0022
G1 X149.582 Y151.841 E34.0046
;WIDTH:0.352
G1 X149.408 Y151.728 E34.0107
G1 X149.363 Y151.694 E34.0124
G1 X149.249 Y151.591 E34.0168
G1 X149.222 Y151.564 E34.0180
G1 X149.197 Y151.535 E34.0191
G1 X149.152 Y151.478 E34.0212
G1 X149.126 Y151.439 E34.0226
G1 X149.108 Y151.407 E34.0237
G1 X149.081 Y151.355 E34.0254
;WIDTH:0.406
G1 X149.038 Y151.256 E34.0290
G1 X149.018 Y151.195 E34.0312
G1 X149.002 Y151.128 E34.0335
G1 X148.989 Y151.022 E34.0371
;WIDTH:0.461
G1 X148.988 Y151.010 E34.0376
G1 X148.979 Y150.955 E34.0397
G1 X148.974 Y150.919 E34.0411
G1 F2400 E33.5411
G0 F6000 X150.021 Y149.227
G0 X149.847 Y149.165
;WIDTH:0.406
G1 F1500 E34.0411
G1 F682 X149.760 Y149.835 E34.0639
G1 X149.753 Y149.865 E34.0650
G1 X149.726 Y149.958 E34.0682
;WIDTH:0.352
G1 X149.705 Y150.014 E34.0700
G1 X149.615 Y150.197 E34.0759
G1 X149.591 Y150.231 E34.0772
G1 X149.522 Y150.320 E34.0805
G1 X149.508 Y150.334 E34.0810
G1 X149.479 Y150.362 E34.0822
G1 X149.358 Y150.464 E34.0868
G1 X149.331 Y150.486 E34.0879
;WIDTH:0.409
G1 X149.190 Y150.583 E34.0937
G1 X149.169 Y150.596 E34.0945
G1 X149.151 Y150.608 E34.0953
G1 X149.124 Y150.626 E34.0964
G1 F2400 E33.5964
G0 F6000 X149.199 Y151.560
G0 X149.422 Y151.635
G0 X149.712 Y152.612
G0 X149.023 Y153.730
G0 X149.821 Y154.491
G0 X150.204 Y154.263
;WIDTH:0.575
G1 F1500 E34.0964
G1 F682 X150.239 Y154.282 E34.0983
;WIDTH:0.426
G1 X150.341 Y154.349 E34.1026
G1 X150.372 Y154.374 E34.1040
G1 X150.417 Y154.407 E34.1060
;WIDTH:0.370
G1 X150.569 Y154.505 E34.1115
G1 X150.614 Y154.538 E34.1133
G1 X150.750 Y154.659 E34.1189
G1 X150.774 Y154.683 E34.1199
G1 X150.802 Y154.714 E34.1212
G1 X150.844 Y154.768 E34.1233
G1 X150.871 Y154.811 E34.1249
G1 X150.894 Y154.855 E34.1264
G1 X150.943 Y154.966 E34.1301
G1 X150.977 Y155.067 E34.1334
;WIDTH:0.448
G1 X150.991 Y155.123 E34.1355
G1 X151.014 Y155.253 E34.1405
G1 X151.020 Y155.295 E34.1420
G1 X151.107 Y155.819 E34.1618
G1 F2400 E33.6618
G0 F6000 X151.226 Y155.768
G0 X150.804 Y154.689
G0 X150.134 Y154.237
G0 X149.767 Y154.782
;WIDTH:0.406
G1 F1500 E34.1618
G1 F682 X149.760 Y154.835 E34.1636
G1 X149.753 Y154.865 E34.1647
G1 X149.726 Y154.958 E34.1679
;WIDTH:0.352
G1 X149.705 Y155.014 E34.1697
G1 X149.615 Y155.197 E34.1757
G1 X149.591 Y155.231 E34.1769
G1 X149.522 Y155.320 E34.1802
G1 X149.508 Y155.334 E34.1808
G1 X149.479 Y155.362 E34.1819
G1 X149.358 Y155.464 E34.1866
G1 X149.331 Y155.486 E34.1876
;WIDTH:0.409
G1 X149.190 Y155.583 E34.1934
G1 X149.169 Y155.596 E34.1943
G1 X149.151 Y155.608 E34.1950
G1 X148.704 Y155.904 E34.2132
G1 F2400 E33.7132
G0 F6000 X149.910 Y157.076
G0 X150.876 Y155.623
;WIDTH:0.378
G1 F1500 E34.2132
G1 F682 X150.848 Y155.641 E34.2143
G1 X150.830 Y155.653 E34.2149
G1 X150.810 Y155.666 E34.2157
G1 X150.669 Y155.762 E34.2211
G1 X150.636 Y155.788 E34.2224
G1 X150.474 Y155.931 E34.2292
G1 X150.438 Y155.976 E34.2310
G1 X150.386 Y156.053 E34.2339
G1 X150.327 Y156.163 E34.2378
G1 X150.307 Y156.208 E34.2394
G1 X150.268 Y156.317 E34.2430
G1 X150.264 Y156.331 E34.2435
;WIDTH:0.454
G1 X150.254 Y156.375 E34.2452
G1 X150.232 Y156.500 E34.2500
;WIDTH:0.517
G1 X150.225 Y156.565 E34.2528
G1 X150.224 Y156.605 E34.2545
;WIDTH:0.605
G1 X150.218 Y156.654 E34.2570
G1 X150.212 Y156.706 E34.2596
G1 X150.207 Y156.734 E34.2610
G1 X150.203 Y156.763 E34.2625
G1 X150.186 Y156.773 E34.2635
;WIDTH:0.544
G1 X150.170 Y156.783 E34.2644
G1 X150.065 Y156.834 E34.2696
G1 X149.934 Y156.916 E34.2766
;WIDTH:0.621
G1 X149.881 Y156.941 E34.2797
G1 X149.829 Y156.966 E34.2826
G1 X149.814 Y156.977 E34.2836
G1 X149.792 Y156.989 E34.2849
G1 F2400 E33.7849
G0 F6000 X150.259 Y156.350
G0 X150.964 Y155.657
G0 X151.462 Y155.744
;WIDTH:0.603
G1 F1500 E34.2849
G1 F682 X151.466 Y155.788 E34.2871
G1 X151.471 Y155.832 E34.2893
;WIDTH:0.527
G1 X151.474 Y155.870 E34.2910
G1 X151.476 Y155.919 E34.2931
;WIDTH:0.456
G1 X151.482 Y155.974 E34.2952
G1 X151.488 Y156.010 E34.2966
G1 X151.489 Y156.022 E34.2971
;WIDTH:0.404
G1 X151.502 Y156.128 E34.3007
G1 X151.518 Y156.195 E34.3030
G1 X151.538 Y156.256 E34.3051
;WIDTH:0.352
G1 X151.581 Y156.355 E34.3083
G1 X151.608 Y156.407 E34.3100
G1 X151.626 Y156.439 E34.3111
G1 X151.652 Y156.478 E34.3125
G1 X151.697 Y156.535 E34.3146
G1 X151.722 Y156.564 E34.3157
G1 X151.749 Y156.591 E34.3168
G1 X151.863 Y156.694 E34.3213
G1 X151.908 Y156.728 E34.3230
;WIDTH:0.427
G1 X152.082 Y156.841 E34.3303
G1 X152.136 Y156.882 E34.3327
G1 X152.155 Y156.899 E34.3337
;WIDTH:0.621
G1 X152.292 Y156.988 E34.3421
G1 X152.289 Y157.017 E34.3436
G1 X152.287 Y157.046 E34.3451
;WIDTH:0.555
G1 X152.282 Y157.100 E34.3476
G1 X152.278 Y157.154 E34.3501
;WIDTH:0.466
G1 X152.278 Y157.750 E34.3732
G1 F2400 E33.8732
G0 F6000 X152.169 Y157.262
G0 X151.204 Y155.904
;WIDTH:0.409
G1 F1500 E34.3732
G1 F682 X151.651 Y155.608 E34.3914
G1 X151.669 Y155.596 E34.3922
G1 X151.690 Y155.583 E34.3930
;WIDTH:0.352
G1 X151.831 Y155.486 E34.3980
G1 X151.858 Y155.464 E34.3990
G1 X151.979 Y155.362 E34.4037
G1 X152.008 Y155.334 E34.4048
G1 X152.022 Y155.320 E34.4054
G1 X152.091 Y155.231 E34.4087
G1 X152.115 Y155.197 E34.4099
G1 X152.205 Y155.014 E34.4159
;WIDTH:0.406
G1 X152.226 Y154.958 E34.4179
G1 X152.253 Y154.865 E34.4212
G1 X152.260 Y154.835 E34.4222
G1 X152.267 Y154.782 E34.4240
G1 F2400 E33.9240
G0 F6000 X152.704 Y154.263
;WIDTH:0.575
G1 F1500 E34.4240
G1 F682 X152.739 Y154.282 E34.4259
;WIDTH:0.426
G1 X152.841 Y154.349 E34.4303
G1 X152.872 Y154.374 E34.4317
G1 X152.917 Y154.407 E34.4336
;WIDTH:0.370
G1 X153.069 Y154.505 E34.4392
G1 X153.114 Y154.538 E34.4409
G1 X153.250 Y154.659 E34.4465
G1 X153.274 Y154.683 E34.4476
G1 X153.302 Y154.714 E34.4489
G1 X153.344 Y154.768 E34.4510
G1 X153.371 Y154.811 E34.4525
G1 X153.394 Y154.855 E34.4541
G1 X153.443 Y154.966 E34.4578
G1 X153.477 Y155.067 E34.4611
;WIDTH:0.448
G1 X153.491 Y155.123 E34.4632
G1 X153.514 Y155.253 E34.4681
G1 X153.520 Y155.295 E34.4697
G1 X153.607 Y155.819 E34.4895
G1 F2400 E33.9895
G0 F6000 X153.376 Y155.623
;WIDTH:0.378
G1 F1500 E34.4895
G1 F682 X153.348 Y155.641 E34.4905
G1 X153.330 Y155.653 E34.4912
G1 X153.310 Y155.666 E34.4920
G1 X153.169 Y155.762 E34.4973
G1 X153.136 Y155.788 E34.4987
G1 X152.974 Y155.931 E34.5055
G1 X152.938 Y155.976 E34.5073
G1 X152.886 Y156.053 E34.5102
G1 X152.827 Y156.163 E34.5141
G1 X152.807 Y156.208 E34.5157
G1 X152.768 Y156.317 E34.5193
G1 X152.764 Y156.331 E34.5197
;WIDTH:0.454
G1 X152.754 Y156.375 E34.5215
G1 X152.732 Y156.500 E34.5262
;WIDTH:0.517
G1 X152.725 Y156.565 E34.5291
G1 X152.724 Y156.605 E34.5308
;WIDTH:0.605
G1 X152.718 Y156.654 E34.5333
G1 X152.712 Y156.706 E34.5359
G1 X152.707 Y156.734 E34.5373
G1 X152.703 Y156.763 E34.5388
G1 X152.686 Y156.773 E34.5398
;WIDTH:0.544
G1 X152.670 Y156.783 E34.5406
G1 X152.565 Y156.834 E34.5459
G1 X152.434 Y156.916 E34.5529
;WIDTH:0.621
G1 X152.381 Y156.941 E34.5559
G1 X152.329 Y156.966 E34.5589
G1 X152.314 Y156.977 E34.5599
G1 X152.292 Y156.989 E34.5612
G1 F2400 E34.0612
G0 F6000 X152.759 Y156.350
G0 X153.464 Y155.657
G0 X153.962 Y155.744
;WIDTH:0.603
G1 F1500 E34.5612
G1 F682 X153.966 Y155.788 E34.5634
G1 X153.971 Y155.832 E34.5656
;WIDTH:0.527
G1 X153.974 Y155.870 E34.5673
G1 X153.976 Y155.919 E34.5694
;WIDTH:0.456
G1 X153.982 Y155.974 E34.5715
G1 X153.988 Y156.010 E34.5729
G1 X153.989 Y156.022 E34.5734
;WIDTH:0.404
G1 X154.002 Y156.128 E34.5770
G1 X154.018 Y156.195 E34.5793
G1 X154.038 Y156.256 E34.5814
;WIDTH:0.352
G1 X154.081 Y156.355 E34.5846
G1 X154.108 Y156.407 E34.5863
G1 X154.126 Y156.439 E34.5874
G1 X154.152 Y156.478 E34.5887
G1 X154.197 Y156.535 E34.5909
G1 X154.222 Y156.564 E34.5920
G1 X154.249 Y156.591 E34.5931
G1 X154.363 Y156.694 E34.5976
G1 X154.408 Y156.728 E34.5993
;WIDTH:0.427
G1 X154.582 Y156.841 E34.6066
G1 X154.636 Y156.882 E34.6090
G1 X154.655 Y156.899 E34.6099
;WIDTH:0.621
G1 X154.792 Y156.988 E34.6184
G1 X154.789 Y157.017 E34.6199
G1 X154.787 Y157.046 E34.6214
;WIDTH:0.555
G1 X154.782 Y157.100 E34.6239
G1 X154.778 Y157.154 E34.6264
;WIDTH:0.466
G1 X154.778 Y157.750 E34.6495
G1 F2400 E34.1495
G0 F6000 X154.669 Y157.262
G0 X153.704 Y155.904
;WIDTH:0.409
G1 F1500 E34.6495
G1 F682 X154.151 Y155.608 E34.6677
G1 X154.169 Y155.596 E34.6684
G1 X154.190 Y155.583 E34.6693
;WIDTH:0.352
G1 X154.331 Y155.486 E34.6743
G1 X154.358 Y155.464 E34.6753
G1 X154.479 Y155.362 E34.6799
G1 X154.508 Y155.334 E34.6811
G1 X154.522 Y155.320 E34.6817
G1 X154.591 Y155.231 E34.6850
G1 X154.615 Y155.197 E34.6862
G1 X154.705 Y155.014 E34.6922
;WIDTH:0.406
G1 X154.726 Y154.958 E34.6942
G1 X154.753 Y154.865 E34.6975
G1 X154.760 Y154.835 E34.6985
G1 X154.767 Y154.782 E34.7003
G1 F2400 E34.2003
G0 F6000 X155.204 Y154.263
;WIDTH:0.575
G1 F1500 E34.7003
G1 F682 X155.239 Y154.282 E34.7022
;WIDTH:0.426
G1 X155.341 Y154.349 E34.7065
G1 X155.372 Y154.374 E34.7080
G1 X155.417 Y154.407 E34.7099
;WIDTH:0.370
G1 X155.569 Y154.505 E34.7155
G1 X155.614 Y154.538 E34.7172
G1 X155.750 Y154.659 E34.7228
G1 X155.774 Y154.683 E34.7239
G1 X155.802 Y154.714 E34.7251
G1 X155.844 Y154.768 E34.7272
G1 X155.871 Y154.811 E34.7288
G1 X155.894 Y154.855 E34.7303
G1 X155.943 Y154.966 E34.7341
G1 X155.977 Y155.067 E34.7373
;WIDTH:0.448
G1 X155.991 Y155.123 E34.7395
G1 X156.014 Y155.253 E34.7444
G1 X156.020 Y155.295 E34.7460
G1 X156.107 Y155.819 E34.7658
G1 F2400 E34.2658
G0 F6000 X156.203 Y155.910
;WIDTH:0.409
G1 F1500 E34.7658
G1 F682 X156.651 Y155.608 E34.7842
G1 X156.669 Y155.596 E34.7849
G1 X156.690 Y155.583 E34.7857
;WIDTH:0.352
G1 X156.831 Y155.486 E34.7907
G1 X156.858 Y155.464 E34.7918
G1 X156.979 Y155.362 E34.7964
G1 X157.008 Y155.334 E34.7976
G1 X157.022 Y155.320 E34.7982
G1 X157.091 Y155.231 E34.8014
G1 X157.115 Y155.197 E34.8027
G1 X157.205 Y155.014 E34.8086
;WIDTH:0.406
G1 X157.226 Y154.958 E34.8107
G1 X157.253 Y154.865 E34.8139
G1 X157.260 Y154.835 E34.8150
G1 X157.347 Y154.165 E34.8378
G1 F2400 E34.3378
G0 F6000 X157.290 Y154.488
;WIDTH:0.619
G1 F1500 E34.8378
G1 F682 X157.313 Y154.474 E34.8392
G1 X157.329 Y154.463 E34.8402
G1 X157.346 Y154.456 E34.8411
;WIDTH:0.566
G1 X157.392 Y154.435 E34.8435
G1 X157.457 Y154.401 E34.8469
;WIDTH:0.498
G1 X157.565 Y154.334 E34.8522
;WIDTH:0.582
G1 X157.660 Y154.286 E34.8573
G1 X157.682 Y154.274 E34.8586
G1 X157.700 Y154.262 E34.8596
G1 X157.704 Y154.230 E34.8612
G1 X157.708 Y154.199 E34.8627
G1 X157.711 Y154.173 E34.8639
;WIDTH:0.515
G1 X157.714 Y154.138 E34.8655
G1 X157.717 Y154.103 E34.8670
;WIDTH:0.461
G1 X157.723 Y154.033 E34.8696
G1 X157.727 Y154.004 E34.8708
G1 X157.748 Y153.879 E34.8756
;WIDTH:0.370
G1 X157.757 Y153.840 E34.8769
G1 X157.763 Y153.815 E34.8777
G1 X157.795 Y153.717 E34.8808
G1 X157.817 Y153.667 E34.8825
G1 X157.861 Y153.585 E34.8854
G1 X157.876 Y153.547 E34.8866
G1 X157.913 Y153.476 E34.8891
;WIDTH:0.300
G1 X157.960 Y153.336 E34.8928
G1 X158.008 Y153.196 E34.8965
G1 F2400 E34.3965
G0 F6000 X157.436 Y154.515
G0 X156.734 Y153.998
G0 X156.617 Y153.131
;WIDTH:0.409
G1 F1500 E34.8965
G1 F682 X156.651 Y153.108 E34.8979
G1 X156.669 Y153.096 E34.8986
G1 X156.690 Y153.083 E34.8994
;WIDTH:0.352
G1 X156.831 Y152.986 E34.9044
G1 X156.858 Y152.964 E34.9055
G1 X156.979 Y152.862 E34.9101
G1 X157.008 Y152.834 E34.9113
G1 X157.022 Y152.820 E34.9119
G1 X157.091 Y152.731 E34.9152
G1 X157.115 Y152.697 E34.9164
G1 X157.205 Y152.514 E34.9223
;WIDTH:0.406
G1 X157.226 Y152.458 E34.9244
G1 X157.253 Y152.365 E34.9276
G1 X157.260 Y152.335 E34.9287
G1 X157.347 Y151.665 E34.9515
G1 F2400 E34.4515
G0 F6000 X157.290 Y151.988
;WIDTH:0.619
G1 F1500 E34.9515
G1 F682 X157.313 Y151.974 E34.9529
G1 X157.329 Y151.963 E34.9539
G1 X157.346 Y151.956 E34.9548
;WIDTH:0.566
G1 X157.392 Y151.935 E34.9572
G1 X157.457 Y151.901 E34.9606
;WIDTH:0.498
G1 X157.565 Y151.834 E34.9659
;WIDTH:0.582
G1 X157.660 Y151.786 E34.9711
G1 X157.682 Y151.774 E34.9723
G1 X157.700 Y151.762 E34.9733
G1 X157.704 Y151.730 E34.9749
G1 X157.708 Y151.699 E34.9764
G1 X157.711 Y151.673 E34.9777
;WIDTH:0.515
G1 X157.714 Y151.638 E34.9792
G1 X157.717 Y151.603 E34.9807
;WIDTH:0.461
G1 X157.723 Y151.533 E34.9834
G1 X157.727 Y151.504 E34.9845
G1 X157.748 Y151.379 E34.9893
;WIDTH:0.370
G1 X157.757 Y151.340 E34.9906
G1 X157.763 Y151.315 E34.9914
G1 X157.795 Y151.217 E34.9945
G1 X157.817 Y151.167 E34.9962
G1 X157.861 Y151.085 E34.9991
G1 X157.876 Y151.047 E35.0003
G1 X157.913 Y150.976 E35.0028
;WIDTH:0.300
G1 X157.960 Y150.836 E35.0065
G1 X158.008 Y150.696 E35.0102
G1 F2400 E34.5102
G0 F6000 X157.078 Y152.756
G0 X156.488 Y153.450
G0 X157.262 Y154.870
G0 X156.488 Y155.950
G0 X156.753 Y156.620
G0 X157.367 Y156.975
G0 X158.008 Y155.696
G1 F1500 E35.0102
G1 F682 X157.913 Y155.976 E35.0175
G1 X157.876 Y156.047 E35.0195
G1 X157.861 Y156.085 E35.0206
G1 X157.817 Y156.167 E35.0229
G1 X157.795 Y156.217 E35.0242
;WIDTH:0.356
G1 X157.763 Y156.315 E35.0273
G1 X157.757 Y156.340 E35.0281
G1 X157.595 Y157.111 E35.0514
G1 F2400 E34.5514
G0 F6000 X157.454 Y157.068
G0 X157.808 Y155.866
;WIDTH:0.489
G1 F1500 E35.0514
G1 F682 X157.717 Y156.603 E35.0816
;WIDTH:0.545
G1 X157.714 Y156.638 E35.0832
G1 X157.711 Y156.673 E35.0848
;WIDTH:0.597
G1 X157.708 Y156.699 E35.0861
G1 X157.704 Y156.730 E35.0876
G1 X157.700 Y156.762 E35.0892
G1 X157.682 Y156.774 E35.0903
;WIDTH:0.544
G1 X157.660 Y156.786 E35.0914
G1 X157.565 Y156.834 E35.0962
G1 X157.434 Y156.916 E35.1032
;WIDTH:0.621
G1 X157.381 Y156.941 E35.1062
G1 X157.329 Y156.966 E35.1092
G1 X157.314 Y156.977 E35.1102
G1 X157.292 Y156.989 E35.1115
G1 F2400 E34.6115
G0 F6000 X157.347 Y156.665
;WIDTH:0.406
G1 F1500 E35.1115
G1 F682 X157.260 Y157.335 E35.1343
G1 X157.252 Y157.369 E35.1355
G1 X157.228 Y157.458 E35.1386
;WIDTH:0.355
G1 X157.214 Y157.499 E35.1399
G1 X157.179 Y157.585 E35.1426
G1 X157.172 Y157.600 E35.1431
G1 X157.158 Y157.622 E35.1439
G1 X157.014 Y157.825 E35.1512
G1 X156.979 Y157.853 E35.1525
G1 X156.898 Y157.908 E35.1554
G1 X156.834 Y157.932 E35.1574
;WIDTH:0.262
G1 X156.529 Y158.024 E35.1644
G1 F2400 E34.6644
G0 F6000 X157.292 Y157.731
;WIDTH:0.188
G1 F1500 E35.1644
G1 F682 X156.911 Y157.878 E35.1708
G1 X156.531 Y158.025 E35.1771
G1 F2400 E34.6771
G0 F6000 X156.204 Y158.045
;WIDTH:0.346
G1 F1500 E35.1771
G1 F682 X156.102 Y157.888 E35.1825
;WIDTH:0.404
G1 X156.057 Y157.860 E35.1843
;WIDTH:0.455
G1 X156.022 Y157.834 E35.1859
G1 X156.022 Y157.816 E35.1866
G1 X156.015 Y157.745 E35.1893
G1 X155.994 Y157.620 E35.1941
;WIDTH:0.374
G1 X155.981 Y157.567 E35.1958
G1 X155.895 Y157.355 E35.2029
G1 X155.888 Y157.338 E35.2035
G1 X155.871 Y157.312 E35.2045
G1 X155.800 Y157.216 E35.2082
G1 X155.775 Y157.186 E35.2094
G1 X155.746 Y157.155 E35.2107
G1 X155.636 Y157.056 E35.2153
G1 X155.603 Y157.030 E35.2166
G1 X155.441 Y156.917 E35.2228
G1 X155.421 Y156.903 E35.2235
G1 X155.407 Y156.895 E35.2240
;WIDTH:0.446
G1 X155.374 Y156.872 E35.2255
G1 X155.320 Y156.832 E35.2280
;WIDTH:0.575
G1 X155.239 Y156.782 E35.2326
G1 X155.204 Y156.763 E35.2345
G1 F2400 E34.7345
G0 F6000 X155.977 Y157.559
G0 X156.136 Y157.952
G0 X156.333 Y157.981
G0 X157.278 Y157.750
;WIDTH:0.555
G1 F1500 E35.2345
G1 F682 X157.278 Y157.154 E35.2620
G1 X157.282 Y157.100 E35.2645
;WIDTH:0.621
G1 X157.287 Y157.046 E35.2673
G1 X157.289 Y157.017 E35.2688
G1 X157.292 Y156.988 E35.2703
;WIDTH:0.454
G1 X157.179 Y156.919 E35.2753
G1 X157.134 Y156.884 E35.2774
;WIDTH:0.387
G1 X157.092 Y156.854 E35.2791
G1 X157.078 Y156.846 E35.2796
G1 X157.059 Y156.833 E35.2803
G1 X156.898 Y156.721 E35.2867
G1 X156.868 Y156.698 E35.2879
G1 X156.766 Y156.609 E35.2922
G1 X156.748 Y156.592 E35.2930
G1 X156.740 Y156.583 E35.2934
G1 X156.653 Y156.477 E35.2978
G1 X156.631 Y156.446 E35.2991
G1 X156.610 Y156.412 E35.3003
G1 X156.580 Y156.355 E35.3024
G1 X156.565 Y156.323 E35.3035
G1 X156.551 Y156.285 E35.3049
G1 X156.501 Y156.128 E35.3102
;WIDTH:0.438
G1 X156.496 Y156.101 E35.3112
G1 X156.487 Y156.023 E35.3140
;WIDTH:0.495
G1 X156.481 Y155.953 E35.3169
G1 X156.473 Y155.910 E35.3187
;WIDTH:0.547
G1 X156.466 Y155.867 E35.3207
;WIDTH:0.605
G1 X156.462 Y155.811 E35.3235
G1 X156.458 Y155.745 E35.3268
;WIDTH:0.498
G1 X156.392 Y155.705 E35.3300
G1 X156.354 Y155.679 E35.3319
G1 X156.265 Y155.631 E35.3361
G1 X156.234 Y155.618 E35.3375
;WIDTH:0.576
G1 X156.145 Y155.570 E35.3424
G1 X156.107 Y155.544 E35.3446
G1 X156.075 Y155.524 E35.3464
G1 X156.043 Y155.505 E35.3482
G1 X156.017 Y155.523 E35.3497
;WIDTH:0.515
G1 X156.007 Y155.530 E35.3502
G1 X155.955 Y155.564 E35.3529
;WIDTH:0.452
G1 X155.907 Y155.599 E35.3551
G1 X155.878 Y155.624 E35.3565
;WIDTH:0.378
G1 X155.833 Y155.656 E35.3583
G1 X155.679 Y155.756 E35.3640
G1 X155.636 Y155.788 E35.3657
G1 X155.474 Y155.931 E35.3725
G1 X155.438 Y155.976 E35.3743
G1 X155.386 Y156.053 E35.3772
G1 X155.327 Y156.163 E35.3812
G1 X155.307 Y156.208 E35.3827
G1 X155.268 Y156.317 E35.3864
G1 X155.264 Y156.331 E35.3868
;WIDTH:0.454
G1 X155.254 Y156.375 E35.3885
G1 X155.232 Y156.500 E35.3933
;WIDTH:0.517
G1 X155.225 Y156.565 E35.3961
G1 X155.224 Y156.605 E35.3978
;WIDTH:0.605
G1 X155.218 Y156.654 E35.4003
G1 X155.212 Y156.706 E35.4030
G1 X155.207 Y156.734 E35.4044
G1 X155.203 Y156.763 E35.4059
G1 X155.186 Y156.773 E35.4068
;WIDTH:0.544
G1 X155.170 Y156.783 E35.4077
G1 X155.065 Y156.834 E35.4130
G1 X154.934 Y156.916 E35.4200
;WIDTH:0.621
G1 X154.881 Y156.941 E35.4230
G1 X154.829 Y156.966 E35.4260
G1 X154.814 Y156.977 E35.4269
G1 X154.792 Y156.989 E35.4282
G1 F2400 E34.9282
G0 F6000 X154.767 Y157.282
;WIDTH:0.406
G1 F1500 E35.4282
G1 F682 X154.760 Y157.335 E35.4300
G1 X154.752 Y157.369 E35.4312
G1 X154.728 Y157.458 E35.4343
;WIDTH:0.355
G1 X154.714 Y157.499 E35.4356
G1 X154.679 Y157.585 E35.4383
G1 X154.672 Y157.600 E35.4388
G1 X154.658 Y157.622 E35.4396
G1 X154.514 Y157.825 E35.4470
G1 X154.479 Y157.853 E35.4483
G1 X154.398 Y157.908 E35.4512
G1 X154.334 Y157.932 E35.4532
;WIDTH:0.262
G1 X154.029 Y158.024 E35.4601
G1 F2400 E34.9601
G0 F6000 X154.792 Y157.731
;WIDTH:0.188
G1 F1500 E35.4601
G1 F682 X154.411 Y157.878 E35.4665
G1 X154.031 Y158.025 E35.4729
G1 F2400 E34.9729
G0 F6000 X153.704 Y158.045
;WIDTH:0.346
G1 F1500 E35.4729
G1 F682 X153.602 Y157.888 E35.4783
;WIDTH:0.404
G1 X153.557 Y157.860 E35.4800
;WIDTH:0.455
G1 X153.522 Y157.834 E35.4817
G1 X153.522 Y157.816 E35.4824
G1 X153.515 Y157.745 E35.4851
G1 X153.494 Y157.620 E35.4899
;WIDTH:0.374
G1 X153.481 Y157.567 E35.4916
G1 X153.395 Y157.355 E35.4987
G1 X153.388 Y157.338 E35.4993
G1 X153.371 Y157.312 E35.5002
G1 X153.300 Y157.216 E35.5039
G1 X153.275 Y157.186 E35.5051
G1 X153.246 Y157.155 E35.5065
G1 X153.136 Y157.056 E35.5111
G1 X153.103 Y157.030 E35.5124
G1 X152.941 Y156.917 E35.5185
G1 X152.921 Y156.903 E35.5193
G1 X152.907 Y156.895 E35.5198
;WIDTH:0.446
G1 X152.874 Y156.872 E35.5213
G1 X152.820 Y156.832 E35.5238
;WIDTH:0.575
G1 X152.739 Y156.782 E35.5283
G1 X152.704 Y156.763 E35.5302
G1 F2400 E35.0302
G0 F6000 X152.267 Y157.282
;WIDTH:0.406
G1 F1500 E35.5302
G1 F682 X152.260 Y157.335 E35.5320
G1 X152.252 Y157.369 E35.5332
G1 X152.228 Y157.458 E35.5363
;WIDTH:0.355
G1 X152.214 Y157.499 E35.5376
G1 X152.179 Y157.585 E35.5403
G1 X152.172 Y157.600 E35.5408
G1 X152.158 Y157.622 E35.5416
G1 X152.014 Y157.825 E35.5489
G1 X151.979 Y157.853 E35.5503
G1 X151.898 Y157.908 E35.5532
G1 X151.834 Y157.932 E35.5552
;WIDTH:0.262
G1 X151.529 Y158.024 E35.5621
G1 F2400 E35.0621
G0 F6000 X152.292 Y157.731
;WIDTH:0.188
G1 F1500 E35.5621
G1 F682 X151.911 Y157.878 E35.5685
G1 X151.531 Y158.025 E35.5749
G1 F2400 E35.0749
G0 F6000 X151.204 Y158.045
;WIDTH:0.346
G1 F1500 E35.5749
G1 F682 X151.102 Y157.888 E35.5802
;WIDTH:0.404
G1 X151.057 Y157.860 E35.5820
;WIDTH:0.455
G1 X151.022 Y157.834 E35.5837
G1 X151.022 Y157.816 E35.5844
G1 X151.015 Y157.745 E35.5871
G1 X150.994 Y157.620 E35.5919
;WIDTH:0.374
G1 X150.981 Y157.567 E35.5936
G1 X150.895 Y157.355 E35.6007
G1 X150.888 Y157.338 E35.6012
G1 X150.871 Y157.312 E35.6022
G1 X150.800 Y157.216 E35.6059
G1 X150.775 Y157.186 E35.6071
G1 X150.746 Y157.155 E35.6085
G1 X150.636 Y157.056 E35.6131
G1 X150.603 Y157.030 E35.6144
G1 X150.441 Y156.917 E35.6205
G1 X150.421 Y156.903 E35.6213
G1 X150.407 Y156.895 E35.6218
;WIDTH:0.446
G1 X150.374 Y156.872 E35.6233
G1 X150.320 Y156.832 E35.6257
;WIDTH:0.575
G1 X150.239 Y156.782 E35.6303
G1 X150.204 Y156.763 E35.6322
G1 F2400 E35.1322
G0 F6000 X149.767 Y157.282
;WIDTH:0.406
G1 F1500 E35.6322
G1 F682 X149.760 Y157.335 E35.6340
G1 X149.752 Y157.369 E35.6352
G1 X149.728 Y157.458 E35.6383
;WIDTH:0.355
G1 X149.714 Y157.499 E35.6396
G1 X149.679 Y157.585 E35.6423
G1 X149.672 Y157.600 E35.6428
G1 X149.658 Y157.622 E35.6436
G1 X149.514 Y157.825 E35.6509
G1 X149.479 Y157.853 E35.6522
G1 X149.398 Y157.908 E35.6551
G1 X149.334 Y157.932 E35.6572
;WIDTH:0.262
G1 X149.029 Y158.024 E35.6641
G1 F2400 E35.1641
G0 F6000 X149.792 Y157.731
;WIDTH:0.188
G1 F1500 E35.6641
G1 F682 X149.411 Y157.878 E35.6705
G1 X149.031 Y158.025 E35.6768
G1 F2400 E35.1768
G0 F6000 X148.704 Y158.045
;WIDTH:0.346
G1 F1500 E35.6768
G1 F682 X148.602 Y157.888 E35.6822
;WIDTH:0.404
G1 X148.557 Y157.860 E35.6840
;WIDTH:0.455
G1 X148.522 Y157.834 E35.6857
G1 X148.522 Y157.816 E35.6863
G1 X148.515 Y157.745 E35.6890
G1 X148.494 Y157.620 E35.6938
;WIDTH:0.374
G1 X148.481 Y157.567 E35.6955
G1 X148.395 Y157.355 E35.7026
G1 X148.388 Y157.338 E35.7032
G1 X148.371 Y157.312 E35.7042
G1 X148.300 Y157.216 E35.7079
G1 X148.275 Y157.186 E35.7091
G1 X148.246 Y157.155 E35.7104
G1 X148.136 Y157.056 E35.7150
G1 X148.103 Y157.030 E35.7163
G1 X147.941 Y156.917 E35.7225
G1 X147.921 Y156.903 E35.7232
G1 X147.907 Y156.895 E35.7237
;WIDTH:0.446
G1 X147.874 Y156.872 E35.7252
G1 X147.820 Y156.832 E35.7277
;WIDTH:0.575
G1 X147.739 Y156.782 E35.7323
G1 X147.706 Y156.764 E35.7341
G1 F2400 E35.2341
G0 F6000 X147.000 Y158.041
;WIDTH:0.334
G1 F1500 E35.7341
G1 F682 X147.085 Y157.772 E35.7419
G1 X147.138 Y157.663 E35.7453
G1 X147.175 Y157.604 E35.7472
G1 X147.185 Y157.583 E35.7479
;WIDTH:0.398
G1 X147.207 Y157.529 E35.7498
G1 X147.256 Y157.370 E35.7553
G1 X147.262 Y157.344 E35.7562
G1 X147.366 Y156.672 E35.7787
G1 F2400 E35.2787
G0 F6000 X147.314 Y156.800
G0 X147.282 Y157.745
;WIDTH:0.460
G1 F1500 E35.7787
G1 F682 X147.282 Y157.151 E35.8014
;WIDTH:0.515
G1 X147.288 Y157.077 E35.8046
G1 X147.291 Y157.050 E35.8057
;WIDTH:0.610
G1 X147.299 Y156.987 E35.8090
G1 X147.318 Y156.976 E35.8101
G1 X147.339 Y156.963 E35.8113
G1 X147.386 Y156.939 E35.8140
;WIDTH:0.539
G1 X147.434 Y156.916 E35.8164
G1 X147.542 Y156.848 E35.8221
G1 X147.607 Y156.814 E35.8254
G1 X147.654 Y156.793 E35.8277
G1 X147.670 Y156.786 E35.8285
;WIDTH:0.599
G1 X147.687 Y156.776 E35.8295
G1 X147.705 Y156.764 E35.8306
G1 X147.709 Y156.735 E35.8320
G1 X147.713 Y156.706 E35.8335
G1 X147.716 Y156.685 E35.8345
;WIDTH:0.539
G1 X147.720 Y156.645 E35.8363
G1 X147.724 Y156.605 E35.8381
;WIDTH:0.478
G1 X147.725 Y156.565 E35.8397
G1 X147.732 Y156.500 E35.8423
;WIDTH:0.421
G1 X147.754 Y156.375 E35.8468
G1 X147.764 Y156.331 E35.8483
;WIDTH:0.365
G1 X147.768 Y156.317 E35.8488
G1 X147.807 Y156.208 E35.8523
G1 X147.827 Y156.163 E35.8538
G1 X147.886 Y156.053 E35.8576
G1 X147.938 Y155.976 E35.8604
G1 X147.974 Y155.931 E35.8621
G1 X148.136 Y155.788 E35.8687
G1 X148.169 Y155.762 E35.8700
G1 X148.310 Y155.666 E35.8752
;WIDTH:0.416
G1 X148.330 Y155.653 E35.8760
G1 X148.348 Y155.641 E35.8767
G1 X148.376 Y155.623 E35.8779
G1 F2400 E35.3779
G0 F6000 X148.631 Y155.493
G0 X149.267 Y156.458
G0 X149.778 Y157.750
;WIDTH:0.555
G1 F1500 E35.8779
G1 F682 X149.778 Y157.154 E35.9054
G1 X149.782 Y157.100 E35.9079
;WIDTH:0.621
G1 X149.787 Y157.046 E35.9107
G1 X149.789 Y157.017 E35.9122
G1 X149.792 Y156.988 E35.9137
;WIDTH:0.427
G1 X149.655 Y156.899 E35.9195
G1 X149.636 Y156.882 E35.9204
G1 X149.582 Y156.841 E35.9228
;WIDTH:0.352
G1 X149.408 Y156.728 E35.9289
G1 X149.363 Y156.694 E35.9305
G1 X149.249 Y156.591 E35.9350
G1 X149.222 Y156.564 E35.9361
G1 X149.197 Y156.535 E35.9373
G1 X149.152 Y156.478 E35.9394
G1 X149.126 Y156.439 E35.9408
G1 X149.108 Y156.407 E35.9418
G1 X149.081 Y156.355 E35.9436
;WIDTH:0.404
G1 X149.038 Y156.256 E35.9472
G1 X149.018 Y156.195 E35.9493
G1 X149.002 Y156.128 E35.9516
;WIDTH:0.456
G1 X148.989 Y156.022 E35.9557
G1 X148.988 Y156.010 E35.9562
G1 X148.982 Y155.974 E35.9575
;WIDTH:0.527
G1 X148.976 Y155.919 E35.9600
G1 X148.974 Y155.870 E35.9621
;WIDTH:0.608
G1 X148.971 Y155.832 E35.9640
G1 X148.966 Y155.788 E35.9663
G1 X148.962 Y155.744 E35.9685
;WIDTH:0.519
G1 X148.880 Y155.697 E35.9726
;WIDTH:0.463
G1 X148.854 Y155.679 E35.9738
G1 X148.765 Y155.631 E35.9777
;WIDTH:0.532
G1 X148.734 Y155.618 E35.9792
G1 X148.645 Y155.570 E35.9837
;WIDTH:0.604
G1 X148.607 Y155.544 E35.9860
G1 X148.442 Y155.446 E35.9956
G1 X148.278 Y155.348 E36.0052
G1 F2400 E35.5052
G0 F6000 X148.607 Y155.819
;WIDTH:0.448
G1 F1500 E36.0052
G1 F682 X148.520 Y155.295 E36.0250
G1 X148.514 Y155.253 E36.0266
G1 X148.491 Y155.123 E36.0315
;WIDTH:0.370
G1 X148.482 Y155.081 E36.0328
G1 X148.447 Y154.964 E36.0366
G1 X148.431 Y154.927 E36.0378
G1 X148.386 Y154.838 E36.0409
G1 X148.367 Y154.804 E36.0421
G1 X148.343 Y154.768 E36.0434
G1 X148.259 Y154.666 E36.0475
G1 X148.251 Y154.657 E36.0478
G1 X148.230 Y154.638 E36.0487
G1 X148.109 Y154.534 E36.0536
G1 X148.079 Y154.511 E36.0548
G1 X147.938 Y154.414 E36.0601
G1 X147.921 Y154.403 E36.0607
;WIDTH:0.421
G1 X147.907 Y154.395 E36.0612
G1 X147.874 Y154.372 E36.0626
;WIDTH:0.494
G1 X147.820 Y154.332 E36.0654
;WIDTH:0.575
G1 X147.739 Y154.282 E36.0700
G1 X147.706 Y154.264 E36.0718
G1 F2400 E35.5718
G0 F6000 X146.990 Y155.551
;WIDTH:0.330
G1 F1500 E36.0718
G1 F682 X147.039 Y155.412 E36.0758
G1 X147.088 Y155.273 E36.0798
G1 X147.123 Y155.202 E36.0820
G1 X147.139 Y155.163 E36.0832
G1 X147.182 Y155.082 E36.0857
;WIDTH:0.398
G1 X147.205 Y155.028 E36.0876
G1 X147.256 Y154.867 E36.0932
G1 X147.262 Y154.844 E36.0940
G1 X147.366 Y154.172 E36.1165
G1 F2400 E35.6165
G0 F6000 X146.990 Y148.051
;WIDTH:0.330
G1 F1500 E36.1165
G1 F682 X147.039 Y147.912 E36.1206
G1 X147.088 Y147.773 E36.1246
G1 X147.123 Y147.702 E36.1268
G1 X147.139 Y147.663 E36.1279
G1 X147.182 Y147.582 E36.1304
;WIDTH:0.396
G1 X147.205 Y147.528 E36.1324
G1 X147.256 Y147.369 E36.1379
G1 X147.261 Y147.344 E36.1387
G1 X147.324 Y146.938 E36.1522
G1 F2400 E35.6522
G0 F6000 X147.018 Y146.967
;WIDTH:0.416
G1 F1500 E36.1522
G1 F682 X147.142 Y147.060 E36.1576
G1 X147.267 Y147.153 E36.1630
G1 X147.278 Y147.162 E36.1635
G1 X147.299 Y147.146 E36.1644
;WIDTH:0.350
G1 X147.349 Y147.113 E36.1661
G1 X147.546 Y147.113 E36.1719
;PRINTING_TIME: 251
;REMAINING_TIME: 1403
;LAYER:5
;Z:3.120
;HEIGHT:0.200
;PRINTING: S1-last.stl
;PRINTING_ID: 0
G1 F2400 E35.6719
G0 F300 Z3.120
G0 F6000 X147.349 Y147.391
;TYPE:WALL-OUTER
;WIDTH:0.245
G1 F1500 E36.1719
G1 F600 X147.164 Y147.804 E36.1811
G1 X146.980 Y148.218 E36.1903
G1 F2400 E35.6903
G0 F6000 X147.111 Y147.819
G0 X146.970 Y146.967
;WIDTH:0.262
G1 F1500 E36.1903
G1 F600 X147.020 Y147.017 E36.1919
;WIDTH:0.339
G1 X147.071 Y147.068 E36.1939
G1 X147.083 Y147.094 E36.1947
G1 X147.096 Y147.120 E36.1955
G1 X147.117 Y147.152 E36.1966
G1 X147.137 Y147.203 E36.1981
G1 X147.160 Y147.293 E36.2008
G1 X147.190 Y147.472 E36.2059
G1 X147.194 Y147.531 E36.2075
G1 X147.192 Y147.551 E36.2081
G1 X147.163 Y147.740 E36.2135
G1 X147.146 Y147.806 E36.2154
G1 X147.107 Y147.906 E36.2185
G1 X147.107 Y148.162 E36.2257
G1 F2400 E35.7257
G0 F6000 X146.935 Y149.325
G0 X146.931 Y149.324
G0 X147.143 Y149.246
G0 X146.978 Y149.309
;WIDTH:0.216
G1 F1500 E36.2257
G1 F600 X147.353 Y150.156 E36.2423
G1 F2400 E35.7423
G0 F6000 X147.349 Y149.891
;WIDTH:0.245
G1 F1500 E36.2423
G1 F600 X147.164 Y150.304 E36.2515
G1 X146.980 Y150.718 E36.2608
G1 F2400 E35.7608
G0 F6000 X147.111 Y150.319
G0 X146.963 Y149.338
;WIDTH:0.339
G1 F1500 E36.2608
G1 F600 X147.110 Y149.631 E36.2700
G1 X147.137 Y149.703 E36.2722
G1 X147.160 Y149.793 E36.2748
G1 X147.190 Y149.972 E36.2799
G1 X147.194 Y150.031 E36.2816
G1 X147.192 Y150.051 E36.2821
G1 X147.163 Y150.240 E36.2875
G1 X147.146 Y150.306 E36.2894
G1 X147.107 Y150.406 E36.2925
G1 X147.107 Y150.662 E36.2997
G1 F2400 E35.7997
G0 F6000 X147.761 Y150.908
G0 X148.450 Y149.985
G0 X147.886 Y148.751
G0 X148.582 Y147.213
;WIDTH:0.233
G1 F1500 E36.2997
G1 F600 X148.205 Y147.046 E36.3077
G1 X148.057 Y146.979 E36.3108
G1 F2400 E35.8108
G0 F6000 X148.163 Y146.938
;WIDTH:0.366
G1 F1500 E36.3108
G1 F600 X148.356 Y147.139 E36.3193
G1 X148.376 Y147.171 E36.3204
G1 X148.387 Y147.193 E36.3212
G1 X148.416 Y147.300 E36.3246
G1 X148.425 Y147.342 E36.3259
G1 X148.431 Y147.384 E36.3272
G1 X148.434 Y147.467 E36.3297
G1 X148.432 Y147.511 E36.3310
G1 X148.418 Y147.648 E36.3352
G1 X148.406 Y147.708 E36.3371
G1 X148.376 Y147.788 E36.3397
G1 X148.323 Y147.885 E36.3431
G1 X148.284 Y147.940 E36.3451
G1 X148.247 Y147.983 E36.3468
G1 X147.996 Y148.235 E36.3577
G1 X147.984 Y148.249 E36.3582
G1 X147.972 Y148.264 E36.3588
G1 X147.910 Y148.352 E36.3621
G1 X147.882 Y148.400 E36.3638
G1 X147.866 Y148.430 E36.3648
G1 X147.833 Y148.541 E36.3683
G1 X147.823 Y148.586 E36.3697
G1 X147.819 Y148.612 E36.3705
G1 X147.814 Y148.718 E36.3738
G1 X147.815 Y148.760 E36.3750
G1 X147.822 Y148.854 E36.3779
G1 X147.829 Y148.897 E36.3792
G1 X147.845 Y148.957 E36.3811
G1 X147.876 Y149.045 E36.3840
G1 X147.926 Y149.136 E36.3871
G1 X147.964 Y149.191 E36.3892
G1 X148.002 Y149.235 E36.3909
G1 X148.264 Y149.499 E36.4022
G1 X148.290 Y149.531 E36.4035
G1 X148.344 Y149.608 E36.4064
G1 X148.361 Y149.636 E36.4074
G1 X148.378 Y149.670 E36.4085
G1 X148.385 Y149.686 E36.4090
G1 X148.416 Y149.800 E36.4126
G1 X148.425 Y149.842 E36.4139
G1 X148.432 Y149.888 E36.4154
G1 X148.436 Y149.967 E36.4178
G1 X148.435 Y150.011 E36.4191
G1 X148.428 Y150.104 E36.4220
G1 X148.420 Y150.149 E36.4233
G1 X148.404 Y150.207 E36.4252
G1 X148.374 Y150.293 E36.4279
G1 X148.320 Y150.390 E36.4313
G1 X148.286 Y150.441 E36.4332
G1 X148.253 Y150.483 E36.4348
G1 X148.003 Y150.735 E36.4456
G1 X147.967 Y150.777 E36.4473
G1 X147.918 Y150.845 E36.4499
G1 X147.867 Y150.940 E36.4531
G1 X147.839 Y151.022 E36.4558
G1 X147.823 Y151.086 E36.4578
G1 X147.819 Y151.112 E36.4586
G1 X147.814 Y151.218 E36.4618
G1 X147.815 Y151.260 E36.4631
G1 X147.822 Y151.354 E36.4660
G1 X147.829 Y151.397 E36.4673
G1 X147.845 Y151.457 E36.4692
G1 X147.877 Y151.545 E36.4720
G1 X147.919 Y151.625 E36.4748
G1 X147.965 Y151.690 E36.4772
G1 X148.002 Y151.734 E36.4789
G1 X148.264 Y151.999 E36.4903
G1 X148.290 Y152.031 E36.4915
G1 X148.344 Y152.108 E36.4944
G1 X148.361 Y152.136 E36.4954
G1 X148.378 Y152.170 E36.4966
G1 X148.385 Y152.186 E36.4971
G1 X148.416 Y152.300 E36.5007
G1 X148.425 Y152.342 E36.5020
G1 X148.432 Y152.388 E36.5034
G1 X148.436 Y152.467 E36.5058
G1 X148.435 Y152.511 E36.5072
G1 X148.428 Y152.604 E36.5100
G1 X148.420 Y152.649 E36.5114
G1 X148.404 Y152.707 E36.5132
G1 X148.374 Y152.793 E36.5160
G1 X148.320 Y152.890 E36.5194
G1 X148.286 Y152.941 E36.5212
G1 X148.253 Y152.983 E36.5229
G1 X148.003 Y153.235 E36.5337
G1 X147.967 Y153.277 E36.5353
G1 X147.918 Y153.345 E36.5379
G1 X147.867 Y153.440 E36.5412
G1 X147.839 Y153.522 E36.5438
G1 X147.823 Y153.586 E36.5458
G1 X147.819 Y153.612 E36.5466
G1 X147.814 Y153.718 E36.5498
G1 X147.815 Y153.760 E36.5511
G1 X147.822 Y153.854 E36.5540
G1 X147.829 Y153.897 E36.5553
G1 X147.845 Y153.957 E36.5572
G1 X147.877 Y154.045 E36.5601
G1 X147.919 Y154.125 E36.5628
G1 X147.965 Y154.190 E36.5652
G1 X148.002 Y154.234 E36.5670
G1 X148.264 Y154.499 E36.5783
G1 X148.290 Y154.531 E36.5796
G1 X148.344 Y154.608 E36.5824
G1 X148.361 Y154.636 E36.5834
G1 X148.378 Y154.670 E36.5846
G1 X148.385 Y154.686 E36.5851
G1 X148.416 Y154.800 E36.5887
G1 X148.425 Y154.842 E36.5900
G1 X148.432 Y154.888 E36.5914
G1 X148.436 Y154.967 E36.5938
G1 X148.435 Y155.011 E36.5952
G1 X148.428 Y155.104 E36.5980
G1 X148.420 Y155.149 E36.5994
G1 X148.404 Y155.207 E36.6012
G1 X148.374 Y155.293 E36.6040
G1 X148.320 Y155.390 E36.6074
G1 X148.286 Y155.441 E36.6093
G1 X148.253 Y155.483 E36.6109
G1 X148.003 Y155.735 E36.6217
G1 X147.967 Y155.777 E36.6234
G1 X147.918 Y155.845 E36.6259
G1 X147.863 Y155.948 E36.6295
G1 X147.839 Y156.009 E36.6315
G1 X147.836 Y156.021 E36.6319
G1 X147.824 Y156.086 E36.6339
G1 X147.812 Y156.218 E36.6379
G1 X147.811 Y156.245 E36.6387
G1 X147.812 Y156.260 E36.6392
G1 X147.829 Y156.397 E36.6434
G1 X147.842 Y156.458 E36.6453
G1 X147.879 Y156.549 E36.6483
G1 X147.925 Y156.636 E36.6513
G1 X147.964 Y156.691 E36.6533
G1 X148.002 Y156.735 E36.6551
G1 X148.264 Y156.999 E36.6664
G1 X148.290 Y157.031 E36.6677
G1 X148.344 Y157.108 E36.6705
G1 X148.361 Y157.136 E36.6715
G1 X148.380 Y157.174 E36.6728
G1 X148.387 Y157.192 E36.6734
G1 X148.412 Y157.274 E36.6760
G1 X148.421 Y157.325 E36.6776
G1 X148.426 Y157.366 E36.6788
G1 X148.433 Y157.470 E36.6820
G1 X148.433 Y157.509 E36.6832
G1 X148.428 Y157.608 E36.6862
G1 X148.424 Y157.628 E36.6868
G1 X148.414 Y157.671 E36.6882
G1 X148.377 Y157.795 E36.6921
G1 X148.366 Y157.818 E36.6929
G1 X148.349 Y157.848 E36.6939
G1 X148.311 Y157.888 E36.6956
G1 X148.274 Y157.908 E36.6969
;WIDTH:0.308
G1 X148.238 Y157.929 E36.6980
G1 X148.214 Y157.941 E36.6987
;WIDTH:0.244
G1 X148.122 Y157.980 E36.7007
G1 X148.031 Y158.019 E36.7027
G1 F2400 E36.2027
G0 F6000 X146.980 Y153.218
;WIDTH:0.245
G1 F1500 E36.7027
G1 F600 X147.164 Y152.804 E36.7119
G1 X147.349 Y152.391 E36.7211
G1 F2400 E36.2211
G0 F6000 X147.107 Y153.162
;WIDTH:0.339
G1 F1500 E36.7211
G1 F600 X147.107 Y152.906 E36.7284
G1 X147.146 Y152.806 E36.7314
G1 X147.163 Y152.740 E36.7333
G1 X147.192 Y152.551 E36.7387
G1 X147.194 Y152.531 E36.7393
G1 X147.190 Y152.472 E36.7409
G1 X147.160 Y152.293 E36.7460
G1 X147.137 Y152.203 E36.7487
G1 X147.110 Y152.131 E36.7508
G1 X146.963 Y151.838 E36.7601
G1 F2400 E36.2601
G0 F6000 X147.353 Y152.656
;WIDTH:0.216
G1 F1500 E36.7601
G1 F600 X146.978 Y151.809 E36.7767
G1 F2400 E36.2767
G0 F6000 X146.978 Y154.309
G1 F1500 E36.7767
G1 F600 X147.353 Y155.156 E36.7933
G1 F2400 E36.2933
G0 F6000 X147.349 Y154.891
;WIDTH:0.245
G1 F1500 E36.7933
G1 F600 X147.164 Y155.304 E36.8026
G1 X146.980 Y155.718 E36.8118
G1 F2400 E36.3118
G0 F6000 X147.111 Y155.319
G0 X146.963 Y154.338
;WIDTH:0.339
G1 F1500 E36.8118
G1 F600 X147.110 Y154.631 E36.8210
G1 X147.137 Y154.703 E36.8232
G1 X147.160 Y154.793 E36.8258
G1 X147.190 Y154.972 E36.8309
G1 X147.194 Y155.031 E36.8326
G1 X147.192 Y155.051 E36.8332
G1 X147.163 Y155.240 E36.8386
G1 X147.146 Y155.306 E36.8405
G1 X147.107 Y155.406 E36.8435
G1 X147.107 Y155.662 E36.8507
G1 F2400 E36.3507
G0 F6000 X146.935 Y156.825
G0 X146.930 Y156.825
G0 X147.142 Y156.747
G0 X146.978 Y156.809
;WIDTH:0.216
G1 F1500 E36.8507
G1 F600 X147.353 Y157.656 E36.8674
G1 F2400 E36.3674
G0 F6000 X146.971 Y158.028
;WIDTH:0.337
G1 F1500 E36.8674
G1 F600 X147.030 Y157.969 E36.8697
G1 X147.092 Y157.905 E36.8722
G1 X147.121 Y157.863 E36.8736
G1 X147.147 Y157.801 E36.8755
G1 X147.163 Y157.740 E36.8773
G1 X147.192 Y157.551 E36.8826
G1 X147.194 Y157.531 E36.8832
G1 X147.190 Y157.472 E36.8849
G1 X147.160 Y157.293 E36.8899
G1 X147.137 Y157.203 E36.8925
G1 X147.109 Y157.130 E36.8947
G1 X146.957 Y156.849 E36.9037
G1 F2400 E36.4037
G0 F6000 X150.531 Y158.019
;WIDTH:0.244
G1 F1500 E36.9037
G1 F600 X150.622 Y157.980 E36.9057
;WIDTH:0.308
G1 X150.714 Y157.941 E36.9083
G1 X150.738 Y157.929 E36.9089
;WIDTH:0.366
G1 X150.774 Y157.908 E36.9102
G1 X150.811 Y157.888 E36.9115
G1 X150.849 Y157.848 E36.9132
G1 X150.866 Y157.818 E36.9142
G1 X150.877 Y157.795 E36.9150
G1 X150.914 Y157.671 E36.9189
G1 X150.924 Y157.628 E36.9203
G1 X150.928 Y157.608 E36.9209
G1 X150.933 Y157.509 E36.9239
G1 X150.933 Y157.470 E36.9251
G1 X150.926 Y157.366 E36.9283
G1 X150.921 Y157.325 E36.9295
G1 X150.912 Y157.274 E36.9311
G1 X150.887 Y157.192 E36.9337
G1 X150.880 Y157.174 E36.9343
G1 X150.861 Y157.136 E36.9356
G1 X150.844 Y157.108 E36.9366
G1 X150.790 Y157.031 E36.9394
G1 X150.764 Y156.999 E36.9407
G1 X150.502 Y156.735 E36.9520
G1 X150.464 Y156.691 E36.9538
G1 X150.425 Y156.636 E36.9558
G1 X150.379 Y156.549 E36.9588
G1 X150.342 Y156.458 E36.9618
G1 X150.329 Y156.397 E36.9637
G1 X150.312 Y156.260 E36.9679
G1 X150.311 Y156.245 E36.9684
G1 X150.312 Y156.218 E36.9692
G1 X150.324 Y156.086 E36.9732
G1 X150.336 Y156.021 E36.9753
G1 X150.339 Y156.009 E36.9756
G1 X150.363 Y155.948 E36.9776
G1 X150.418 Y155.845 E36.9812
G1 X150.467 Y155.777 E36.9837
G1 X150.503 Y155.735 E36.9854
G1 X150.753 Y155.483 E36.9962
G1 X150.786 Y155.441 E36.9978
G1 X150.820 Y155.390 E36.9997
G1 X150.874 Y155.293 E37.0031
G1 X150.904 Y155.207 E37.0059
G1 X150.920 Y155.149 E37.0077
G1 X150.928 Y155.104 E37.0091
G1 X150.935 Y155.011 E37.0119
G1 X150.936 Y154.967 E37.0133
G1 X150.932 Y154.888 E37.0157
G1 X150.925 Y154.842 E37.0171
G1 X150.916 Y154.800 E37.0184
G1 X150.885 Y154.686 E37.0220
G1 X150.878 Y154.670 E37.0225
G1 X150.861 Y154.636 E37.0237
G1 X150.844 Y154.608 E37.0247
G1 X150.790 Y154.531 E37.0275
G1 X150.764 Y154.499 E37.0288
G1 X150.502 Y154.234 E37.0401
G1 X150.465 Y154.190 E37.0419
G1 X150.419 Y154.125 E37.0443
G1 X150.377 Y154.045 E37.0470
G1 X150.345 Y153.957 E37.0499
G1 X150.329 Y153.897 E37.0518
G1 X150.322 Y153.854 E37.0531
G1 X150.315 Y153.760 E37.0560
G1 X150.314 Y153.718 E37.0573
G1 X150.319 Y153.612 E37.0605
G1 X150.323 Y153.586 E37.0613
G1 X150.339 Y153.522 E37.0633
G1 X150.367 Y153.440 E37.0659
G1 X150.418 Y153.345 E37.0692
G1 X150.467 Y153.277 E37.0718
G1 X150.503 Y153.235 E37.0735
G1 X150.753 Y152.983 E37.0843
G1 X150.786 Y152.941 E37.0859
G1 X150.820 Y152.890 E37.0877
G1 X150.874 Y152.793 E37.0911
G1 X150.904 Y152.707 E37.0939
G1 X150.920 Y152.649 E37.0957
G1 X150.928 Y152.604 E37.0971
G1 X150.935 Y152.511 E37.1000
G1 X150.936 Y152.467 E37.1013
G1 X150.932 Y152.388 E37.1037
G1 X150.925 Y152.342 E37.1051
G1 X150.916 Y152.300 E37.1064
G1 X150.885 Y152.186 E37.1100
G1 X150.878 Y152.170 E37.1106
G1 X150.861 Y152.136 E37.1117
G1 X150.844 Y152.108 E37.1127
G1 X150.790 Y152.031 E37.1156
G1 X150.764 Y151.999 E37.1168
G1 X150.502 Y151.734 E37.1282
G1 X150.465 Y151.690 E37.1299
G1 X150.419 Y151.625 E37.1323
G1 X150.377 Y151.545 E37.1351
G1 X150.345 Y151.457 E37.1379
G1 X150.329 Y151.397 E37.1398
G1 X150.322 Y151.354 E37.1412
G1 X150.315 Y151.260 E37.1440
G1 X150.314 Y151.218 E37.1453
G1 X150.319 Y151.112 E37.1485
G1 X150.323 Y151.086 E37.1493
G1 X150.339 Y151.022 E37.1513
G1 X150.367 Y150.940 E37.1540
G1 X150.418 Y150.845 E37.1573
G1 X150.467 Y150.777 E37.1598
G1 X150.503 Y150.735 E37.1615
G1 X150.753 Y150.483 E37.1723
G1 X150.786 Y150.441 E37.1739
G1 X150.820 Y150.390 E37.1758
G1 X150.874 Y150.293 E37.1792
G1 X150.904 Y150.207 E37.1819
G1 X150.920 Y150.149 E37.1838
G1 X150.928 Y150.104 E37.1852
G1 X150.935 Y150.011 E37.1880
G1 X150.936 Y149.967 E37.1893
G1 X150.932 Y149.888 E37.1917
G1 X150.925 Y149.842 E37.1932
G1 X150.916 Y149.800 E37.1945
G1 X150.885 Y149.686 E37.1981
G1 X150.878 Y149.670 E37.1986
G1 X150.861 Y149.636 E37.1997
G1 X150.844 Y149.608 E37.2007
G1 X150.790 Y149.531 E37.2036
G1 X150.764 Y149.499 E37.2049
G1 X150.502 Y149.235 E37.2162
G1 X150.464 Y149.191 E37.2180
G1 X150.426 Y149.136 E37.2200
G1 X150.376 Y149.045 E37.2231
G1 X150.345 Y148.957 E37.2260
G1 X150.329 Y148.897 E37.2279
G1 X150.322 Y148.854 E37.2292
G1 X150.315 Y148.760 E37.2321
G1 X150.314 Y148.718 E37.2333
G1 X150.319 Y148.612 E37.2366
G1 X150.323 Y148.586 E37.2374
G1 X150.333 Y148.541 E37.2388
G1 X150.366 Y148.430 E37.2423
G1 X150.382 Y148.400 E37.2433
G1 X150.410 Y148.352 E37.2450
G1 X150.472 Y148.264 E37.2483
G1 X150.484 Y148.249 E37.2489
G1 X150.496 Y148.235 E37.2495
G1 X150.747 Y147.983 E37.2603
G1 X150.784 Y147.940 E37.2620
G1 X150.823 Y147.885 E37.2641
G1 X150.876 Y147.788 E37.2674
G1 X150.906 Y147.708 E37.2700
G1 X150.918 Y147.648 E37.2719
G1 X150.932 Y147.511 E37.2761
G1 X150.934 Y147.467 E37.2774
G1 X150.931 Y147.384 E37.2799
G1 X150.925 Y147.342 E37.2812
G1 X150.916 Y147.300 E37.2825
G1 X150.887 Y147.193 E37.2859
G1 X150.876 Y147.171 E37.2867
G1 X150.856 Y147.139 E37.2878
G1 X150.663 Y146.938 E37.2963
G1 F2400 E36.7963
G0 F6000 X151.082 Y147.213
;WIDTH:0.233
G1 F1500 E37.2963
G1 F600 X150.705 Y147.046 E37.3043
G1 X150.557 Y146.979 E37.3074
G1 F2400 E36.8074
G0 F6000 X149.739 Y147.219
G0 X149.281 Y146.978
;WIDTH:0.243
G1 F1500 E37.3074
G1 F600 X149.464 Y147.059 E37.3115
G1 X149.487 Y147.070 E37.3120
;WIDTH:0.344
G1 X149.557 Y147.109 E37.3143
G1 X149.607 Y147.162 E37.3164
G1 X149.624 Y147.194 E37.3174
G1 X149.630 Y147.207 E37.3178
G1 X149.660 Y147.296 E37.3205
G1 X149.663 Y147.309 E37.3209
G1 X149.670 Y147.350 E37.3221
G1 X149.686 Y147.488 E37.3260
G1 X149.689 Y147.531 E37.3273
G1 X149.676 Y147.663 E37.3311
G1 X149.663 Y147.729 E37.3330
G1 X149.636 Y147.801 E37.3352
G1 X149.581 Y147.904 E37.3385
G1 X149.532 Y147.972 E37.3409
G1 X149.496 Y148.014 E37.3425
G1 X149.262 Y148.248 E37.3520
G1 X149.253 Y148.258 E37.3524
G1 X149.241 Y148.273 E37.3529
G1 X149.155 Y148.390 E37.3571
G1 X149.144 Y148.407 E37.3576
G1 X149.125 Y148.444 E37.3588
G1 X149.089 Y148.560 E37.3623
G1 X149.079 Y148.600 E37.3635
G1 X149.072 Y148.645 E37.3648
G1 X149.064 Y148.738 E37.3675
G1 X149.064 Y148.783 E37.3687
G1 X149.067 Y148.861 E37.3710
G1 X149.074 Y148.907 E37.3723
G1 X149.083 Y148.948 E37.3735
G1 X149.114 Y149.063 E37.3769
G1 X149.132 Y149.099 E37.3781
G1 X149.156 Y149.141 E37.3795
G1 X149.218 Y149.229 E37.3825
G1 X149.234 Y149.251 E37.3833
G1 X149.497 Y149.515 E37.3940
G1 X149.525 Y149.546 E37.3952
G1 X149.576 Y149.612 E37.3975
G1 X149.607 Y149.663 E37.3993
G1 X149.624 Y149.694 E37.4003
G1 X149.660 Y149.794 E37.4033
G1 X149.663 Y149.809 E37.4037
G1 X149.669 Y149.850 E37.4049
G1 X149.682 Y149.988 E37.4089
G1 X149.683 Y150.031 E37.4101
G1 X149.680 Y150.140 E37.4132
G1 X149.676 Y150.163 E37.4139
G1 X149.660 Y150.227 E37.4158
G1 X149.632 Y150.309 E37.4183
G1 X149.586 Y150.395 E37.4211
G1 X149.535 Y150.473 E37.4237
G1 X149.515 Y150.500 E37.4247
G1 X149.499 Y150.517 E37.4254
G1 X149.252 Y150.759 E37.4353
G1 X149.223 Y150.794 E37.4366
G1 X149.158 Y150.884 E37.4397
G1 X149.142 Y150.911 E37.4406
G1 X149.124 Y150.944 E37.4417
G1 X149.118 Y150.957 E37.4421
G1 X149.088 Y151.046 E37.4448
G1 X149.085 Y151.059 E37.4452
G1 X149.078 Y151.100 E37.4464
G1 X149.062 Y151.238 E37.4503
G1 X149.060 Y151.252 E37.4507
G1 X149.062 Y151.282 E37.4516
G1 X149.073 Y151.407 E37.4552
G1 X149.080 Y151.449 E37.4564
G1 X149.085 Y151.471 E37.4571
G1 X149.111 Y151.557 E37.4596
G1 X149.132 Y151.599 E37.4610
G1 X149.156 Y151.641 E37.4624
G1 X149.218 Y151.729 E37.4654
G1 X149.234 Y151.751 E37.4662
G1 X149.497 Y152.015 E37.4769
G1 X149.525 Y152.046 E37.4781
G1 X149.576 Y152.112 E37.4805
G1 X149.607 Y152.163 E37.4822
G1 X149.625 Y152.196 E37.4832
G1 X149.659 Y152.295 E37.4862
G1 X149.666 Y152.330 E37.4872
G1 X149.672 Y152.372 E37.4885
G1 X149.682 Y152.492 E37.4919
G1 X149.683 Y152.531 E37.4930
G1 X149.680 Y152.640 E37.4961
G1 X149.676 Y152.663 E37.4968
G1 X149.660 Y152.727 E37.4987
G1 X149.632 Y152.809 E37.5012
G1 X149.586 Y152.895 E37.5040
G1 X149.535 Y152.973 E37.5066
G1 X149.515 Y153.000 E37.5076
G1 X149.499 Y153.017 E37.5083
G1 X149.252 Y153.259 E37.5182
G1 X149.223 Y153.294 E37.5195
G1 X149.158 Y153.384 E37.5226
G1 X149.142 Y153.411 E37.5235
G1 X149.124 Y153.444 E37.5246
G1 X149.089 Y153.560 E37.5281
G1 X149.079 Y153.600 E37.5292
G1 X149.072 Y153.645 E37.5305
G1 X149.064 Y153.738 E37.5332
G1 X149.063 Y153.782 E37.5345
G1 X149.067 Y153.861 E37.5367
G1 X149.074 Y153.907 E37.5381
G1 X149.083 Y153.948 E37.5393
G1 X149.114 Y154.063 E37.5427
G1 X149.132 Y154.099 E37.5438
G1 X149.156 Y154.141 E37.5452
G1 X149.218 Y154.229 E37.5483
G1 X149.234 Y154.251 E37.5491
G1 X149.497 Y154.515 E37.5597
G1 X149.525 Y154.546 E37.5609
G1 X149.576 Y154.612 E37.5633
G1 X149.607 Y154.663 E37.5650
G1 X149.624 Y154.694 E37.5660
G1 X149.661 Y154.798 E37.5692
G1 X149.671 Y154.850 E37.5707
G1 X149.686 Y154.988 E37.5747
G1 X149.689 Y155.030 E37.5759
G1 X149.676 Y155.163 E37.5797
G1 X149.663 Y155.229 E37.5816
G1 X149.636 Y155.301 E37.5838
G1 X149.581 Y155.404 E37.5872
G1 X149.532 Y155.472 E37.5896
G1 X149.496 Y155.514 E37.5911
G1 X149.252 Y155.759 E37.6010
G1 X149.223 Y155.794 E37.6023
G1 X149.158 Y155.884 E37.6055
G1 X149.142 Y155.911 E37.6064
G1 X149.124 Y155.944 E37.6075
G1 X149.089 Y156.060 E37.6109
G1 X149.079 Y156.100 E37.6121
G1 X149.072 Y156.145 E37.6134
G1 X149.064 Y156.238 E37.6161
G1 X149.063 Y156.282 E37.6174
G1 X149.067 Y156.361 E37.6196
G1 X149.074 Y156.407 E37.6209
G1 X149.083 Y156.448 E37.6221
G1 X149.114 Y156.563 E37.6256
G1 X149.132 Y156.599 E37.6267
G1 X149.156 Y156.641 E37.6281
G1 X149.218 Y156.729 E37.6312
G1 X149.234 Y156.751 E37.6319
G1 X149.497 Y157.015 E37.6426
G1 X149.525 Y157.046 E37.6438
G1 X149.576 Y157.111 E37.6462
G1 X149.606 Y157.163 E37.6479
G1 X149.624 Y157.196 E37.6490
G1 X149.631 Y157.210 E37.6494
G1 X149.660 Y157.297 E37.6520
G1 X149.668 Y157.330 E37.6530
G1 X149.674 Y157.372 E37.6542
G1 X149.687 Y157.491 E37.6576
G1 X149.689 Y157.530 E37.6588
G1 X149.676 Y157.663 E37.6626
G1 X149.663 Y157.728 E37.6645
G1 X149.637 Y157.796 E37.6666
G1 X149.607 Y157.850 E37.6683
G1 X149.414 Y158.063 E37.6765
G1 F2400 E37.1765
G0 F6000 X149.847 Y157.750
;WIDTH:0.240
G1 F1500 E37.6765
G1 F600 X149.448 Y157.958 E37.6855
G1 X149.309 Y158.021 E37.6886
G1 F2400 E37.1886
G0 F6000 X151.809 Y158.021
G1 F1500 E37.6886
G1 F600 X151.948 Y157.958 E37.6916
G1 X152.347 Y157.750 E37.7006
G1 F2400 E37.2006
G0 F6000 X151.914 Y158.063
;WIDTH:0.344
G1 F1500 E37.7006
G1 F600 X152.107 Y157.850 E37.7088
G1 X152.137 Y157.796 E37.7106
G1 X152.163 Y157.728 E37.7127
G1 X152.176 Y157.663 E37.7146
G1 X152.189 Y157.530 E37.7184
G1 X152.187 Y157.491 E37.7195
G1 X152.174 Y157.372 E37.7229
G1 X152.168 Y157.330 E37.7241
G1 X152.160 Y157.297 E37.7251
G1 X152.131 Y157.210 E37.7277
G1 X152.124 Y157.196 E37.7282
G1 X152.106 Y157.163 E37.7293
G1 X152.076 Y157.111 E37.7310
G1 X152.025 Y157.046 E37.7333
G1 X151.997 Y157.015 E37.7345
G1 X151.734 Y156.751 E37.7452
G1 X151.718 Y156.729 E37.7460
G1 X151.656 Y156.641 E37.7490
G1 X151.632 Y156.599 E37.7504
G1 X151.614 Y156.563 E37.7516
G1 X151.583 Y156.448 E37.7550
G1 X151.574 Y156.407 E37.7562
G1 X151.567 Y156.361 E37.7575
G1 X151.563 Y156.282 E37.7598
G1 X151.564 Y156.238 E37.7610
G1 X151.572 Y156.145 E37.7637
G1 X151.579 Y156.100 E37.7650
G1 X151.589 Y156.060 E37.7662
G1 X151.624 Y155.944 E37.7697
G1 X151.642 Y155.911 E37.7707
G1 X151.658 Y155.884 E37.7716
G1 X151.723 Y155.794 E37.7748
G1 X151.752 Y155.759 E37.7761
G1 X151.996 Y155.514 E37.7860
G1 X152.032 Y155.472 E37.7876
G1 X152.081 Y155.404 E37.7900
G1 X152.136 Y155.301 E37.7933
G1 X152.163 Y155.229 E37.7955
G1 X152.176 Y155.163 E37.7974
G1 X152.189 Y155.030 E37.8013
G1 X152.186 Y154.988 E37.8025
G1 X152.171 Y154.850 E37.8064
G1 X152.161 Y154.798 E37.8080
G1 X152.124 Y154.694 E37.8111
G1 X152.107 Y154.663 E37.8121
G1 X152.076 Y154.612 E37.8138
G1 X152.025 Y154.546 E37.8162
G1 X151.997 Y154.515 E37.8174
G1 X151.734 Y154.251 E37.8281
G1 X151.718 Y154.229 E37.8288
G1 X151.656 Y154.141 E37.8319
G1 X151.632 Y154.099 E37.8333
G1 X151.614 Y154.063 E37.8345
G1 X151.583 Y153.948 E37.8379
G1 X151.574 Y153.907 E37.8391
G1 X151.567 Y153.861 E37.8404
G1 X151.563 Y153.782 E37.8427
G1 X151.564 Y153.738 E37.8439
G1 X151.572 Y153.645 E37.8466
G1 X151.579 Y153.600 E37.8479
G1 X151.589 Y153.560 E37.8491
G1 X151.624 Y153.444 E37.8525
G1 X151.642 Y153.411 E37.8536
G1 X151.658 Y153.384 E37.8545
G1 X151.723 Y153.294 E37.8577
G1 X151.752 Y153.259 E37.8590
G1 X151.999 Y153.017 E37.8689
G1 X152.015 Y153.000 E37.8695
G1 X152.035 Y152.973 E37.8705
G1 X152.086 Y152.895 E37.8732
G1 X152.132 Y152.809 E37.8760
G1 X152.160 Y152.727 E37.8784
G1 X152.176 Y152.663 E37.8803
G1 X152.180 Y152.640 E37.8810
G1 X152.183 Y152.531 E37.8841
G1 X152.182 Y152.492 E37.8852
G1 X152.172 Y152.372 E37.8887
G1 X152.166 Y152.330 E37.8899
G1 X152.159 Y152.295 E37.8909
G1 X152.125 Y152.196 E37.8939
G1 X152.107 Y152.163 E37.8950
G1 X152.076 Y152.112 E37.8967
G1 X152.025 Y152.046 E37.8991
G1 X151.997 Y152.015 E37.9003
G1 X151.734 Y151.751 E37.9109
G1 X151.718 Y151.729 E37.9117
G1 X151.656 Y151.641 E37.9148
G1 X151.632 Y151.599 E37.9162
G1 X151.611 Y151.557 E37.9175
G1 X151.585 Y151.471 E37.9201
G1 X151.580 Y151.449 E37.9207
G1 X151.573 Y151.407 E37.9219
G1 X151.562 Y151.282 E37.9255
G1 X151.560 Y151.252 E37.9264
G1 X151.562 Y151.238 E37.9268
G1 X151.578 Y151.100 E37.9308
G1 X151.585 Y151.059 E37.9320
G1 X151.588 Y151.046 E37.9323
G1 X151.618 Y150.957 E37.9350
G1 X151.624 Y150.944 E37.9354
G1 X151.642 Y150.911 E37.9365
G1 X151.658 Y150.884 E37.9374
G1 X151.723 Y150.794 E37.9406
G1 X151.752 Y150.759 E37.9419
G1 X151.999 Y150.517 E37.9518
G1 X152.015 Y150.500 E37.9524
G1 X152.035 Y150.473 E37.9534
G1 X152.086 Y150.395 E37.9561
G1 X152.132 Y150.309 E37.9589
G1 X152.160 Y150.227 E37.9613
G1 X152.176 Y150.163 E37.9632
G1 X152.180 Y150.140 E37.9639
G1 X152.183 Y150.031 E37.9670
G1 X152.182 Y149.988 E37.9682
G1 X152.169 Y149.850 E37.9722
G1 X152.163 Y149.809 E37.9734
G1 X152.160 Y149.794 E37.9738
G1 X152.124 Y149.694 E37.9769
G1 X152.107 Y149.663 E37.9779
G1 X152.076 Y149.612 E37.9796
G1 X152.025 Y149.546 E37.9820
G1 X151.997 Y149.515 E37.9832
G1 X151.734 Y149.251 E37.9938
G1 X151.718 Y149.229 E37.9946
G1 X151.656 Y149.141 E37.9977
G1 X151.632 Y149.099 E37.9991
G1 X151.614 Y149.063 E38.0002
G1 X151.583 Y148.948 E38.0036
G1 X151.574 Y148.907 E38.0048
G1 X151.567 Y148.861 E38.0062
G1 X151.564 Y148.783 E38.0084
G1 X151.564 Y148.738 E38.0097
G1 X151.572 Y148.645 E38.0124
G1 X151.579 Y148.600 E38.0137
G1 X151.589 Y148.560 E38.0148
G1 X151.625 Y148.444 E38.0183
G1 X151.644 Y148.407 E38.0195
G1 X151.655 Y148.390 E38.0201
G1 X151.741 Y148.273 E38.0242
G1 X151.753 Y148.258 E38.0248
G1 X151.762 Y148.248 E38.0252
G1 X151.996 Y148.014 E38.0346
G1 X152.032 Y147.972 E38.0362
G1 X152.081 Y147.904 E38.0386
G1 X152.136 Y147.801 E38.0419
G1 X152.163 Y147.729 E38.0441
G1 X152.176 Y147.663 E38.0461
G1 X152.189 Y147.531 E38.0499
G1 X152.186 Y147.488 E38.0511
G1 X152.170 Y147.350 E38.0551
G1 X152.163 Y147.309 E38.0563
G1 X152.160 Y147.296 E38.0566
G1 X152.130 Y147.207 E38.0593
G1 X152.124 Y147.194 E38.0597
G1 X152.107 Y147.162 E38.0608
G1 X152.057 Y147.109 E38.0629
;WIDTH:0.243
G1 X151.987 Y147.070 E38.0645
G1 X151.964 Y147.059 E38.0650
G1 X151.781 Y146.978 E38.0690
G1 F2400 E37.5690
G0 F6000 X153.075 Y146.938
G0 X153.074 Y146.933
G0 X152.985 Y147.140
G0 X153.057 Y146.979
;WIDTH:0.233
G1 F1500 E38.0690
G1 F600 X153.205 Y147.046 E38.0722
G1 X153.582 Y147.213 E38.0802
G1 F2400 E37.5802
G0 F6000 X153.163 Y146.938
;WIDTH:0.366
G1 F1500 E38.0802
G1 F600 X153.356 Y147.139 E38.0887
G1 X153.376 Y147.171 E38.0898
G1 X153.387 Y147.193 E38.0906
G1 X153.416 Y147.300 E38.0939
G1 X153.425 Y147.342 E38.0952
G1 X153.431 Y147.384 E38.0965
G1 X153.434 Y147.467 E38.0991
G1 X153.432 Y147.511 E38.1004
G1 X153.418 Y147.648 E38.1046
G1 X153.406 Y147.708 E38.1064
G1 X153.376 Y147.788 E38.1090
G1 X153.323 Y147.885 E38.1124
G1 X153.284 Y147.940 E38.1145
G1 X153.247 Y147.983 E38.1162
G1 X152.996 Y148.235 E38.1270
G1 X152.984 Y148.249 E38.1276
G1 X152.972 Y148.264 E38.1282
G1 X152.910 Y148.352 E38.1314
G1 X152.882 Y148.400 E38.1331
G1 X152.866 Y148.430 E38.1342
G1 X152.833 Y148.541 E38.1377
G1 X152.823 Y148.586 E38.1391
G1 X152.819 Y148.612 E38.1399
G1 X152.814 Y148.718 E38.1431
G1 X152.815 Y148.760 E38.1444
G1 X152.822 Y148.854 E38.1473
G1 X152.829 Y148.897 E38.1486
G1 X152.845 Y148.957 E38.1505
G1 X152.876 Y149.045 E38.1533
G1 X152.926 Y149.136 E38.1565
G1 X152.964 Y149.191 E38.1585
G1 X153.002 Y149.235 E38.1603
G1 X153.264 Y149.499 E38.1716
G1 X153.290 Y149.531 E38.1729
G1 X153.344 Y149.608 E38.1757
G1 X153.361 Y149.636 E38.1767
G1 X153.378 Y149.670 E38.1779
G1 X153.385 Y149.686 E38.1784
G1 X153.416 Y149.800 E38.1820
G1 X153.425 Y149.842 E38.1833
G1 X153.432 Y149.888 E38.1847
G1 X153.436 Y149.967 E38.1871
G1 X153.435 Y150.011 E38.1885
G1 X153.428 Y150.104 E38.1913
G1 X153.420 Y150.149 E38.1927
G1 X153.404 Y150.207 E38.1945
G1 X153.374 Y150.293 E38.1973
G1 X153.320 Y150.390 E38.2007
G1 X153.286 Y150.441 E38.2025
G1 X153.253 Y150.483 E38.2042
G1 X153.003 Y150.735 E38.2150
G1 X152.967 Y150.777 E38.2167
G1 X152.918 Y150.845 E38.2192
G1 X152.867 Y150.940 E38.2225
G1 X152.839 Y151.022 E38.2251
G1 X152.823 Y151.086 E38.2271
G1 X152.819 Y151.112 E38.2279
G1 X152.814 Y151.218 E38.2312
G1 X152.815 Y151.260 E38.2324
G1 X152.822 Y151.354 E38.2353
G1 X152.829 Y151.397 E38.2366
G1 X152.845 Y151.457 E38.2385
G1 X152.877 Y151.545 E38.2414
G1 X152.919 Y151.625 E38.2441
G1 X152.965 Y151.690 E38.2466
G1 X153.002 Y151.734 E38.2483
G1 X153.264 Y151.999 E38.2596
G1 X153.290 Y152.031 E38.2609
G1 X153.344 Y152.108 E38.2638
G1 X153.361 Y152.136 E38.2648
G1 X153.378 Y152.170 E38.2659
G1 X153.385 Y152.186 E38.2664
G1 X153.416 Y152.300 E38.2700
G1 X153.425 Y152.342 E38.2713
G1 X153.432 Y152.388 E38.2728
G1 X153.436 Y152.467 E38.2752
G1 X153.435 Y152.511 E38.2765
G1 X153.428 Y152.604 E38.2793
G1 X153.420 Y152.649 E38.2807
G1 X153.404 Y152.707 E38.2826
G1 X153.374 Y152.793 E38.2853
G1 X153.320 Y152.890 E38.2887
G1 X153.286 Y152.941 E38.2906
G1 X153.253 Y152.983 E38.2922
G1 X153.003 Y153.235 E38.3030
G1 X152.967 Y153.277 E38.3047
G1 X152.918 Y153.345 E38.3072
G1 X152.867 Y153.440 E38.3105
G1 X152.839 Y153.522 E38.3132
G1 X152.823 Y153.586 E38.3152
G1 X152.819 Y153.612 E38.3160
G1 X152.814 Y153.718 E38.3192
G1 X152.815 Y153.760 E38.3205
G1 X152.822 Y153.854 E38.3234
G1 X152.829 Y153.897 E38.3247
G1 X152.845 Y153.957 E38.3266
G1 X152.877 Y154.045 E38.3294
G1 X152.919 Y154.125 E38.3322
G1 X152.965 Y154.190 E38.3346
G1 X153.002 Y154.234 E38.3363
G1 X153.264 Y154.499 E38.3477
G1 X153.290 Y154.531 E38.3489
G1 X153.344 Y154.608 E38.3518
G1 X153.361 Y154.636 E38.3528
G1 X153.378 Y154.670 E38.3540
G1 X153.385 Y154.686 E38.3545
G1 X153.416 Y154.800 E38.3581
G1 X153.425 Y154.842 E38.3594
G1 X153.432 Y154.888 E38.3608
G1 X153.436 Y154.967 E38.3632
G1 X153.435 Y155.011 E38.3645
G1 X153.428 Y155.104 E38.3674
G1 X153.420 Y155.149 E38.3688
G1 X153.404 Y155.207 E38.3706
G1 X153.374 Y155.293 E38.3734
G1 X153.320 Y155.390 E38.3768
G1 X153.286 Y155.441 E38.3786
G1 X153.253 Y155.483 E38.3802
G1 X153.003 Y155.735 E38.3911
G1 X152.967 Y155.777 E38.3927
G1 X152.918 Y155.845 E38.3953
G1 X152.863 Y155.948 E38.3988
G1 X152.839 Y156.009 E38.4008
G1 X152.836 Y156.021 E38.4012
G1 X152.824 Y156.086 E38.4032
G1 X152.812 Y156.218 E38.4073
G1 X152.811 Y156.245 E38.4081
G1 X152.812 Y156.260 E38.4085
G1 X152.829 Y156.397 E38.4127
G1 X152.842 Y156.458 E38.4146
G1 X152.879 Y156.549 E38.4176
G1 X152.925 Y156.636 E38.4206
G1 X152.964 Y156.691 E38.4227
G1 X153.002 Y156.735 E38.4244
G1 X153.264 Y156.999 E38.4358
G1 X153.290 Y157.031 E38.4370
G1 X153.344 Y157.108 E38.4399
G1 X153.361 Y157.136 E38.4409
G1 X153.380 Y157.174 E38.4422
G1 X153.387 Y157.192 E38.4428
G1 X153.412 Y157.274 E38.4454
G1 X153.421 Y157.325 E38.4469
G1 X153.426 Y157.366 E38.4482
G1 X153.433 Y157.470 E38.4514
G1 X153.433 Y157.509 E38.4526
G1 X153.428 Y157.608 E38.4556
G1 X153.424 Y157.628 E38.4562
G1 X153.414 Y157.671 E38.4575
G1 X153.377 Y157.795 E38.4615
G1 X153.366 Y157.818 E38.4623
G1 X153.349 Y157.848 E38.4633
G1 X153.311 Y157.888 E38.4650
G1 X153.274 Y157.908 E38.4663
;WIDTH:0.308
G1 X153.238 Y157.929 E38.4673
G1 X153.214 Y157.941 E38.4680
;WIDTH:0.244
G1 X153.122 Y157.980 E38.4700
G1 X153.031 Y158.019 E38.4720
G1 F2400 E37.9720
G0 F6000 X154.324 Y158.065
G0 X154.322 Y158.066
G0 X154.250 Y157.852
G0 X154.309 Y158.021
;WIDTH:0.240
G1 F1500 E38.4720
G1 F600 X154.448 Y157.958 E38.4751
G1 X154.847 Y157.750 E38.4841
G1 F2400 E37.9841
G0 F6000 X154.414 Y158.063
;WIDTH:0.344
G1 F1500 E38.4841
G1 F600 X154.607 Y157.850 E38.4923
G1 X154.637 Y157.796 E38.4941
G1 X154.663 Y157.728 E38.4961
G1 X154.676 Y157.663 E38.4980
G1 X154.689 Y157.530 E38.5019
G1 X154.687 Y157.491 E38.5030
G1 X154.674 Y157.372 E38.5064
G1 X154.668 Y157.330 E38.5076
G1 X154.660 Y157.297 E38.5086
G1 X154.631 Y157.210 E38.5112
G1 X154.624 Y157.196 E38.5117
G1 X154.606 Y157.163 E38.5127
G1 X154.576 Y157.111 E38.5145
G1 X154.525 Y157.046 E38.5168
G1 X154.497 Y157.015 E38.5180
G1 X154.234 Y156.751 E38.5287
G1 X154.218 Y156.729 E38.5294
G1 X154.156 Y156.641 E38.5325
G1 X154.132 Y156.599 E38.5339
G1 X154.114 Y156.563 E38.5351
G1 X154.083 Y156.448 E38.5385
G1 X154.074 Y156.407 E38.5397
G1 X154.067 Y156.361 E38.5410
G1 X154.063 Y156.282 E38.5433
G1 X154.064 Y156.238 E38.5445
G1 X154.072 Y156.145 E38.5472
G1 X154.079 Y156.100 E38.5485
G1 X154.089 Y156.060 E38.5497
G1 X154.124 Y155.944 E38.5531
G1 X154.142 Y155.911 E38.5542
G1 X154.158 Y155.884 E38.5551
G1 X154.223 Y155.794 E38.5583
G1 X154.252 Y155.759 E38.5596
G1 X154.496 Y155.514 E38.5695
G1 X154.532 Y155.472 E38.5711
G1 X154.581 Y155.404 E38.5735
G1 X154.636 Y155.301 E38.5768
G1 X154.663 Y155.229 E38.5790
G1 X154.676 Y155.163 E38.5809
G1 X154.689 Y155.030 E38.5847
G1 X154.686 Y154.988 E38.5859
G1 X154.671 Y154.850 E38.5899
G1 X154.661 Y154.798 E38.5914
G1 X154.624 Y154.694 E38.5946
G1 X154.607 Y154.663 E38.5956
G1 X154.576 Y154.612 E38.5973
G1 X154.525 Y154.546 E38.5997
G1 X154.497 Y154.515 E38.6009
G1 X154.234 Y154.251 E38.6116
G1 X154.218 Y154.229 E38.6123
G1 X154.156 Y154.141 E38.6154
G1 X154.132 Y154.099 E38.6168
G1 X154.114 Y154.063 E38.6179
G1 X154.083 Y153.948 E38.6213
G1 X154.074 Y153.907 E38.6226
G1 X154.067 Y153.861 E38.6239
G1 X154.063 Y153.782 E38.6261
G1 X154.064 Y153.738 E38.6274
G1 X154.072 Y153.645 E38.6301
G1 X154.079 Y153.600 E38.6314
G1 X154.089 Y153.560 E38.6326
G1 X154.124 Y153.444 E38.6360
G1 X154.142 Y153.411 E38.6371
G1 X154.158 Y153.384 E38.6380
G1 X154.223 Y153.294 E38.6412
G1 X154.252 Y153.259 E38.6425
G1 X154.499 Y153.017 E38.6524
G1 X154.515 Y153.000 E38.6530
G1 X154.535 Y152.973 E38.6540
G1 X154.586 Y152.895 E38.6567
G1 X154.632 Y152.809 E38.6594
G1 X154.660 Y152.727 E38.6619
G1 X154.676 Y152.663 E38.6638
G1 X154.680 Y152.640 E38.6645
G1 X154.683 Y152.531 E38.6676
G1 X154.682 Y152.492 E38.6687
G1 X154.672 Y152.372 E38.6722
G1 X154.666 Y152.330 E38.6734
G1 X154.659 Y152.295 E38.6744
G1 X154.625 Y152.196 E38.6774
G1 X154.607 Y152.163 E38.6785
G1 X154.576 Y152.112 E38.6802
G1 X154.525 Y152.046 E38.6826
G1 X154.497 Y152.015 E38.6837
G1 X154.234 Y151.751 E38.6944
G1 X154.218 Y151.729 E38.6952
G1 X154.156 Y151.641 E38.6983
G1 X154.132 Y151.599 E38.6996
G1 X154.111 Y151.557 E38.7010
G1 X154.085 Y151.471 E38.7036
G1 X154.080 Y151.449 E38.7042
G1 X154.073 Y151.407 E38.7054
G1 X154.062 Y151.282 E38.7090
G1 X154.060 Y151.252 E38.7099
G1 X154.062 Y151.238 E38.7103
G1 X154.078 Y151.100 E38.7143
G1 X154.085 Y151.059 E38.7154
G1 X154.088 Y151.046 E38.7158
G1 X154.118 Y150.957 E38.7185
G1 X154.124 Y150.944 E38.7189
G1 X154.142 Y150.911 E38.7200
G1 X154.158 Y150.884 E38.7209
G1 X154.223 Y150.794 E38.7241
G1 X154.252 Y150.759 E38.7254
G1 X154.499 Y150.517 E38.7353
G1 X154.515 Y150.500 E38.7359
G1 X154.535 Y150.473 E38.7369
G1 X154.586 Y150.395 E38.7396
G1 X154.632 Y150.309 E38.7423
G1 X154.660 Y150.227 E38.7448
G1 X154.676 Y150.163 E38.7467
G1 X154.680 Y150.140 E38.7474
G1 X154.683 Y150.031 E38.7505
G1 X154.682 Y149.988 E38.7517
G1 X154.669 Y149.850 E38.7557
G1 X154.663 Y149.809 E38.7569
G1 X154.660 Y149.794 E38.7573
G1 X154.624 Y149.694 E38.7604
G1 X154.607 Y149.663 E38.7614
G1 X154.576 Y149.612 E38.7631
G1 X154.525 Y149.546 E38.7655
G1 X154.497 Y149.515 E38.7667
G1 X154.234 Y149.251 E38.7773
G1 X154.218 Y149.229 E38.7781
G1 X154.156 Y149.141 E38.7812
G1 X154.132 Y149.099 E38.7826
G1 X154.114 Y149.063 E38.7837
G1 X154.083 Y148.948 E38.7871
G1 X154.074 Y148.907 E38.7883
G1 X154.067 Y148.861 E38.7896
G1 X154.064 Y148.783 E38.7919
G1 X154.064 Y148.738 E38.7932
G1 X154.072 Y148.645 E38.7958
G1 X154.079 Y148.600 E38.7971
G1 X154.089 Y148.560 E38.7983
G1 X154.125 Y148.444 E38.8018
G1 X154.144 Y148.407 E38.8030
G1 X154.155 Y148.390 E38.8036
G1 X154.241 Y148.273 E38.8077
G1 X154.253 Y148.258 E38.8083
G1 X154.262 Y148.248 E38.8086
G1 X154.496 Y148.014 E38.8181
G1 X154.532 Y147.972 E38.8197
G1 X154.581 Y147.904 E38.8221
G1 X154.636 Y147.801 E38.8254
G1 X154.663 Y147.729 E38.8276
G1 X154.676 Y147.663 E38.8296
G1 X154.689 Y147.531 E38.8333
G1 X154.686 Y147.488 E38.8346
G1 X154.670 Y147.350 E38.8386
G1 X154.663 Y147.309 E38.8397
G1 X154.660 Y147.296 E38.8401
G1 X154.630 Y147.207 E38.8428
G1 X154.624 Y147.194 E38.8432
G1 X154.607 Y147.162 E38.8443
G1 X154.557 Y147.109 E38.8463
;WIDTH:0.243
G1 X154.487 Y147.070 E38.8480
G1 X154.464 Y147.059 E38.8485
G1 X154.281 Y146.978 E38.8525
G1 F2400 E38.3525
G0 F6000 X155.575 Y146.938
G0 X155.574 Y146.934
G0 X155.484 Y147.141
G0 X155.557 Y146.979
;WIDTH:0.233
G1 F1500 E38.8525
G1 F600 X155.705 Y147.046 E38.8557
G1 X156.082 Y147.213 E38.8637
G1 F2400 E38.3637
G0 F6000 X155.663 Y146.938
;WIDTH:0.366
G1 F1500 E38.8637
G1 F600 X155.856 Y147.139 E38.8721
G1 X155.876 Y147.171 E38.8733
G1 X155.887 Y147.193 E38.8740
G1 X155.916 Y147.300 E38.8774
G1 X155.925 Y147.342 E38.8787
G1 X155.931 Y147.384 E38.8800
G1 X155.934 Y147.467 E38.8825
G1 X155.932 Y147.511 E38.8839
G1 X155.918 Y147.648 E38.8881
G1 X155.906 Y147.708 E38.8899
G1 X155.876 Y147.788 E38.8925
G1 X155.823 Y147.885 E38.8959
G1 X155.784 Y147.940 E38.8979
G1 X155.747 Y147.983 E38.8997
G1 X155.496 Y148.235 E38.9105
G1 X155.484 Y148.249 E38.9111
G1 X155.472 Y148.264 E38.9116
G1 X155.410 Y148.352 E38.9149
G1 X155.382 Y148.400 E38.9166
G1 X155.366 Y148.430 E38.9176
G1 X155.333 Y148.541 E38.9212
G1 X155.323 Y148.586 E38.9226
G1 X155.319 Y148.612 E38.9234
G1 X155.314 Y148.718 E38.9266
G1 X155.315 Y148.760 E38.9279
G1 X155.322 Y148.854 E38.9307
G1 X155.329 Y148.897 E38.9321
G1 X155.345 Y148.957 E38.9340
G1 X155.376 Y149.045 E38.9368
G1 X155.426 Y149.136 E38.9400
G1 X155.464 Y149.191 E38.9420
G1 X155.502 Y149.235 E38.9438
G1 X155.764 Y149.499 E38.9551
G1 X155.790 Y149.531 E38.9563
G1 X155.844 Y149.608 E38.9592
G1 X155.861 Y149.636 E38.9602
G1 X155.878 Y149.670 E38.9614
G1 X155.885 Y149.686 E38.9619
G1 X155.916 Y149.800 E38.9655
G1 X155.925 Y149.842 E38.9668
G1 X155.932 Y149.888 E38.9682
G1 X155.936 Y149.967 E38.9706
G1 X155.935 Y150.011 E38.9720
G1 X155.928 Y150.104 E38.9748
G1 X155.920 Y150.149 E38.9762
G1 X155.904 Y150.207 E38.9780
G1 X155.874 Y150.293 E38.9808
G1 X155.820 Y150.390 E38.9842
G1 X155.786 Y150.441 E38.9860
G1 X155.753 Y150.483 E38.9877
G1 X155.503 Y150.735 E38.9985
G1 X155.467 Y150.777 E39.0001
G1 X155.418 Y150.845 E39.0027
G1 X155.367 Y150.940 E39.0060
G1 X155.339 Y151.022 E39.0086
G1 X155.323 Y151.086 E39.0106
G1 X155.319 Y151.112 E39.0114
G1 X155.314 Y151.218 E39.0146
G1 X155.315 Y151.260 E39.0159
G1 X155.322 Y151.354 E39.0188
G1 X155.329 Y151.397 E39.0201
G1 X155.345 Y151.457 E39.0220
G1 X155.377 Y151.545 E39.0249
G1 X155.419 Y151.625 E39.0276
G1 X155.465 Y151.690 E39.0300
G1 X155.502 Y151.734 E39.0318
G1 X155.764 Y151.999 E39.0431
G1 X155.790 Y152.031 E39.0444
G1 X155.844 Y152.108 E39.0472
G1 X155.861 Y152.136 E39.0482
G1 X155.878 Y152.170 E39.0494
G1 X155.885 Y152.186 E39.0499
G1 X155.916 Y152.300 E39.0535
G1 X155.925 Y152.342 E39.0548
G1 X155.932 Y152.388 E39.0562
G1 X155.936 Y152.467 E39.0587
G1 X155.935 Y152.511 E39.0600
G1 X155.928 Y152.604 E39.0628
G1 X155.920 Y152.649 E39.0642
G1 X155.904 Y152.707 E39.0660
G1 X155.874 Y152.793 E39.0688
G1 X155.820 Y152.890 E39.0722
G1 X155.786 Y152.941 E39.0741
G1 X155.753 Y152.983 E39.0757
G1 X155.503 Y153.235 E39.0865
G1 X155.467 Y153.277 E39.0882
G1 X155.418 Y153.345 E39.0907
G1 X155.367 Y153.440 E39.0940
G1 X155.339 Y153.522 E39.0966
G1 X155.323 Y153.586 E39.0987
G1 X155.319 Y153.612 E39.0995
G1 X155.314 Y153.718 E39.1027
G1 X155.315 Y153.760 E39.1040
G1 X155.322 Y153.854 E39.1068
G1 X155.329 Y153.897 E39.1082
G1 X155.345 Y153.957 E39.1100
G1 X155.377 Y154.045 E39.1129
G1 X155.419 Y154.125 E39.1156
G1 X155.465 Y154.190 E39.1181
G1 X155.502 Y154.234 E39.1198
G1 X155.764 Y154.499 E39.1312
G1 X155.790 Y154.531 E39.1324
G1 X155.844 Y154.608 E39.1353
G1 X155.861 Y154.636 E39.1363
G1 X155.878 Y154.670 E39.1374
G1 X155.885 Y154.686 E39.1380
G1 X155.916 Y154.800 E39.1416
G1 X155.925 Y154.842 E39.1429
G1 X155.932 Y154.888 E39.1443
G1 X155.936 Y154.967 E39.1467
G1 X155.935 Y155.011 E39.1480
G1 X155.928 Y155.104 E39.1509
G1 X155.920 Y155.149 E39.1523
G1 X155.904 Y155.207 E39.1541
G1 X155.874 Y155.293 E39.1569
G1 X155.820 Y155.390 E39.1602
G1 X155.786 Y155.441 E39.1621
G1 X155.753 Y155.483 E39.1637
G1 X155.503 Y155.735 E39.1745
G1 X155.467 Y155.777 E39.1762
G1 X155.418 Y155.845 E39.1788
G1 X155.363 Y155.948 E39.1823
G1 X155.339 Y156.009 E39.1843
G1 X155.336 Y156.021 E39.1847
G1 X155.324 Y156.086 E39.1867
G1 X155.312 Y156.218 E39.1907
G1 X155.311 Y156.245 E39.1916
G1 X155.312 Y156.260 E39.1920
G1 X155.329 Y156.397 E39.1962
G1 X155.342 Y156.458 E39.1981
G1 X155.379 Y156.549 E39.2011
G1 X155.425 Y156.636 E39.2041
G1 X155.464 Y156.691 E39.2062
G1 X155.502 Y156.735 E39.2079
G1 X155.764 Y156.999 E39.2192
G1 X155.790 Y157.031 E39.2205
G1 X155.844 Y157.108 E39.2234
G1 X155.861 Y157.136 E39.2244
G1 X155.880 Y157.174 E39.2256
G1 X155.887 Y157.192 E39.2262
G1 X155.912 Y157.274 E39.2288
G1 X155.921 Y157.325 E39.2304
G1 X155.926 Y157.366 E39.2317
G1 X155.933 Y157.470 E39.2349
G1 X155.933 Y157.509 E39.2360
G1 X155.928 Y157.608 E39.2391
G1 X155.924 Y157.628 E39.2397
G1 X155.914 Y157.671 E39.2410
G1 X155.877 Y157.795 E39.2450
G1 X155.866 Y157.818 E39.2457
G1 X155.849 Y157.848 E39.2468
G1 X155.811 Y157.888 E39.2485
G1 X155.774 Y157.908 E39.2497
;WIDTH:0.308
G1 X155.738 Y157.929 E39.2508
G1 X155.714 Y157.941 E39.2515
;WIDTH:0.244
G1 X155.622 Y157.980 E39.2535
G1 X155.531 Y158.019 E39.2555
G1 F2400 E38.7555
G0 F6000 X156.824 Y158.065
G0 X156.823 Y158.067
G0 X156.751 Y157.853
G0 X156.809 Y158.021
;WIDTH:0.240
G1 F1500 E39.2555
G1 F600 X156.948 Y157.958 E39.2586
G1 X157.347 Y157.750 E39.2676
G1 F2400 E38.7676
G0 F6000 X156.914 Y158.063
;WIDTH:0.344
G1 F1500 E39.2676
G1 F600 X157.107 Y157.850 E39.2758
G1 X157.137 Y157.796 E39.2775
G1 X157.163 Y157.728 E39.2796
G1 X157.176 Y157.663 E39.2815
G1 X157.189 Y157.530 E39.2853
G1 X157.187 Y157.491 E39.2865
G1 X157.174 Y157.372 E39.2899
G1 X157.168 Y157.330 E39.2911
G1 X157.160 Y157.297 E39.2921
G1 X157.131 Y157.210 E39.2947
G1 X157.124 Y157.196 E39.2951
G1 X157.106 Y157.163 E39.2962
G1 X157.076 Y157.111 E39.2979
G1 X157.025 Y157.046 E39.3003
G1 X156.997 Y157.015 E39.3015
G1 X156.734 Y156.751 E39.3122
G1 X156.718 Y156.729 E39.3129
G1 X156.656 Y156.641 E39.3160
G1 X156.632 Y156.599 E39.3174
G1 X156.614 Y156.563 E39.3185
G1 X156.583 Y156.448 E39.3220
G1 X156.574 Y156.407 E39.3232
G1 X156.567 Y156.361 E39.3245
G1 X156.563 Y156.282 E39.3267
G1 X156.564 Y156.238 E39.3280
G1 X156.572 Y156.145 E39.3307
G1 X156.579 Y156.100 E39.3320
G1 X156.589 Y156.060 E39.3332
G1 X156.624 Y155.944 E39.3366
G1 X156.642 Y155.911 E39.3377
G1 X156.658 Y155.884 E39.3386
G1 X156.723 Y155.794 E39.3418
G1 X156.752 Y155.759 E39.3431
G1 X156.996 Y155.514 E39.3530
G1 X157.032 Y155.472 E39.3545
G1 X157.081 Y155.404 E39.3569
G1 X157.136 Y155.301 E39.3603
G1 X157.163 Y155.229 E39.3625
G1 X157.176 Y155.163 E39.3644
G1 X157.189 Y155.030 E39.3682
G1 X157.186 Y154.988 E39.3694
G1 X157.171 Y154.850 E39.3734
G1 X157.161 Y154.798 E39.3749
G1 X157.124 Y154.694 E39.3781
G1 X157.107 Y154.663 E39.3791
G1 X157.076 Y154.612 E39.3808
G1 X157.025 Y154.546 E39.3832
G1 X156.997 Y154.515 E39.3844
G1 X156.734 Y154.251 E39.3950
G1 X156.718 Y154.229 E39.3958
G1 X156.656 Y154.141 E39.3989
G1 X156.632 Y154.099 E39.4003
G1 X156.614 Y154.063 E39.4014
G1 X156.583 Y153.948 E39.4048
G1 X156.574 Y153.907 E39.4060
G1 X156.567 Y153.861 E39.4074
G1 X156.563 Y153.782 E39.4096
G1 X156.564 Y153.738 E39.4109
G1 X156.572 Y153.645 E39.4136
G1 X156.579 Y153.600 E39.4149
G1 X156.589 Y153.560 E39.4160
G1 X156.624 Y153.444 E39.4195
G1 X156.642 Y153.411 E39.4206
G1 X156.658 Y153.384 E39.4215
G1 X156.723 Y153.294 E39.4246
G1 X156.752 Y153.259 E39.4259
G1 X156.999 Y153.017 E39.4358
G1 X157.015 Y153.000 E39.4365
G1 X157.035 Y152.973 E39.4375
G1 X157.086 Y152.895 E39.4401
G1 X157.132 Y152.809 E39.4429
G1 X157.160 Y152.727 E39.4454
G1 X157.176 Y152.663 E39.4473
G1 X157.180 Y152.640 E39.4480
G1 X157.183 Y152.531 E39.4511
G1 X157.182 Y152.492 E39.4522
G1 X157.172 Y152.372 E39.4556
G1 X157.166 Y152.330 E39.4569
G1 X157.159 Y152.295 E39.4579
G1 X157.125 Y152.196 E39.4609
G1 X157.107 Y152.163 E39.4619
G1 X157.076 Y152.112 E39.4636
G1 X157.025 Y152.046 E39.4660
G1 X156.997 Y152.015 E39.4672
G1 X156.734 Y151.751 E39.4779
G1 X156.718 Y151.729 E39.4787
G1 X156.656 Y151.641 E39.4817
G1 X156.632 Y151.599 E39.4831
G1 X156.611 Y151.557 E39.4845
G1 X156.585 Y151.471 E39.4870
G1 X156.580 Y151.449 E39.4877
G1 X156.573 Y151.407 E39.4889
G1 X156.562 Y151.282 E39.4925
G1 X156.560 Y151.252 E39.4934
G1 X156.562 Y151.238 E39.4938
G1 X156.578 Y151.100 E39.4977
G1 X156.585 Y151.059 E39.4989
G1 X156.588 Y151.046 E39.4993
G1 X156.618 Y150.957 E39.5020
G1 X156.624 Y150.944 E39.5024
G1 X156.642 Y150.911 E39.5035
G1 X156.658 Y150.884 E39.5044
G1 X156.723 Y150.794 E39.5075
G1 X156.752 Y150.759 E39.5088
G1 X156.999 Y150.517 E39.5187
G1 X157.015 Y150.500 E39.5194
G1 X157.035 Y150.473 E39.5204
G1 X157.086 Y150.395 E39.5230
G1 X157.132 Y150.309 E39.5258
G1 X157.160 Y150.227 E39.5283
G1 X157.176 Y150.163 E39.5302
G1 X157.180 Y150.140 E39.5309
G1 X157.183 Y150.031 E39.5340
G1 X157.182 Y149.988 E39.5352
G1 X157.169 Y149.850 E39.5392
G1 X157.163 Y149.809 E39.5404
G1 X157.160 Y149.794 E39.5408
G1 X157.124 Y149.694 E39.5438
G1 X157.107 Y149.663 E39.5448
G1 X157.076 Y149.612 E39.5466
G1 X157.025 Y149.546 E39.5489
G1 X156.997 Y149.515 E39.5501
G1 X156.734 Y149.251 E39.5608
G1 X156.718 Y149.229 E39.5616
G1 X156.656 Y149.141 E39.5646
G1 X156.632 Y149.099 E39.5660
G1 X156.614 Y149.063 E39.5672
G1 X156.583 Y148.948 E39.5706
G1 X156.574 Y148.907 E39.5718
G1 X156.567 Y148.861 E39.5731
G1 X156.564 Y148.783 E39.5754
G1 X156.564 Y148.738 E39.5766
G1 X156.572 Y148.645 E39.5793
G1 X156.579 Y148.600 E39.5806
G1 X156.589 Y148.560 E39.5818
G1 X156.625 Y148.444 E39.5853
G1 X156.644 Y148.407 E39.5865
G1 X156.655 Y148.390 E39.5870
G1 X156.741 Y148.273 E39.5912
G1 X156.753 Y148.258 E39.5917
G1 X156.762 Y148.248 E39.5921
G1 X156.996 Y148.014 E39.6016
G1 X157.032 Y147.972 E39.6032
G1 X157.081 Y147.904 E39.6056
G1 X157.136 Y147.801 E39.6089
G1 X157.163 Y147.729 E39.6111
G1 X157.176 Y147.663 E39.6130
G1 X157.189 Y147.531 E39.6168
G1 X157.186 Y147.488 E39.6181
G1 X157.170 Y147.350 E39.6220
G1 X157.163 Y147.309 E39.6232
G1 X157.160 Y147.296 E39.6236
G1 X157.130 Y147.207 E39.6263
G1 X157.124 Y147.194 E39.6267
G1 X157.107 Y147.162 E39.6277
G1 X157.057 Y147.109 E39.6298
;WIDTH:0.243
G1 X156.987 Y147.070 E39.6314
G1 X156.964 Y147.059 E39.6320
G1 X156.781 Y146.978 E39.6360
G1 F2400 E39.1360
G0 F6000 X157.907 Y148.186
G0 X157.980 Y148.011
;WIDTH:0.342
G1 F1500 E39.6360
G1 F600 X157.888 Y148.353 E39.6461
G1 X157.853 Y148.443 E39.6488
G1 X157.836 Y148.509 E39.6508
G1 X157.807 Y148.698 E39.6562
G1 X157.805 Y148.717 E39.6567
G1 X157.810 Y148.776 E39.6584
G1 X157.842 Y148.968 E39.6640
G1 X157.862 Y149.047 E39.6663
G1 X157.889 Y149.119 E39.6685
G1 X158.036 Y149.413 E39.6778
G1 F2400 E39.1778
G0 F6000 X157.896 Y149.031
G0 X158.021 Y148.034
;WIDTH:0.249
G1 F1500 E39.6778
G1 F600 X157.648 Y148.821 E39.6958
G1 F2400 E39.1958
G0 F6000 X157.644 Y148.617
;WIDTH:0.218
G1 F1500 E39.6958
G1 F600 X158.020 Y149.442 E39.7123
G1 F2400 E39.2123
G0 F6000 X158.062 Y150.554
G0 X158.066 Y150.554
G0 X157.866 Y150.450
G0 X157.980 Y150.511
;WIDTH:0.342
G1 F1500 E39.7123
G1 F600 X157.888 Y150.853 E39.7223
G1 X157.853 Y150.943 E39.7251
G1 X157.836 Y151.009 E39.7270
G1 X157.807 Y151.198 E39.7325
G1 X157.805 Y151.217 E39.7330
G1 X157.810 Y151.276 E39.7347
G1 X157.842 Y151.468 E39.7402
G1 X157.862 Y151.547 E39.7425
G1 X157.889 Y151.619 E39.7447
G1 X158.036 Y151.913 E39.7541
G1 F2400 E39.2541
G0 F6000 X157.896 Y151.531
G0 X158.021 Y150.534
;WIDTH:0.249
G1 F1500 E39.7541
G1 F600 X157.648 Y151.321 E39.7721
G1 F2400 E39.2721
G0 F6000 X157.644 Y151.117
;WIDTH:0.218
G1 F1500 E39.7721
G1 F600 X158.020 Y151.942 E39.7885
G1 F2400 E39.2885
G0 F6000 X158.062 Y153.054
G0 X158.065 Y153.054
G0 X157.865 Y152.950
G0 X157.980 Y153.011
;WIDTH:0.342
G1 F1500 E39.7885
G1 F600 X157.888 Y153.353 E39.7986
G1 X157.853 Y153.443 E39.8014
G1 X157.836 Y153.509 E39.8033
G1 X157.807 Y153.698 E39.8087
G1 X157.805 Y153.717 E39.8093
G1 X157.810 Y153.776 E39.8110
G1 X157.842 Y153.968 E39.8165
G1 X157.862 Y154.047 E39.8188
G1 X157.889 Y154.119 E39.8210
G1 X158.036 Y154.413 E39.8304
G1 F2400 E39.3304
G0 F6000 X157.896 Y154.031
G0 X158.021 Y153.034
;WIDTH:0.249
G1 F1500 E39.8304
G1 F600 X157.648 Y153.821 E39.8484
G1 F2400 E39.3484
G0 F6000 X157.644 Y153.617
;WIDTH:0.218
G1 F1500 E39.8484
G1 F600 X158.020 Y154.442 E39.8648
G1 F2400 E39.3648
G0 F6000 X158.062 Y155.554
G0 X158.065 Y155.554
G0 X157.865 Y155.450
G0 X157.980 Y155.511
;WIDTH:0.342
G1 F1500 E39.8648
G1 F600 X157.888 Y155.853 E39.8749
G1 X157.853 Y155.943 E39.8776
G1 X157.836 Y156.009 E39.8796
G1 X157.807 Y156.198 E39.8850
G1 X157.805 Y156.217 E39.8856
G1 X157.810 Y156.276 E39.8872
G1 X157.842 Y156.468 E39.8928
G1 X157.862 Y156.547 E39.8951
G1 X157.889 Y156.619 E39.8973
G1 X158.036 Y156.913 E39.9066
G1 F2400 E39.4066
G0 F6000 X157.896 Y156.531
G0 X158.021 Y155.534
;WIDTH:0.249
G1 F1500 E39.9066
G1 F600 X157.648 Y156.321 E39.9247
G1 F2400 E39.4247
G0 F6000 X157.644 Y156.117
;WIDTH:0.218
G1 F1500 E39.9247
G1 F600 X158.020 Y156.942 E39.9411
;PRINTING_TIME: 270
;REMAINING_TIME: 1384
;LAYER:6
;Z:3.320
;HEIGHT:0.200
;PRINTING: S1-last.stl
;PRINTING_ID: 0
G0 F300 Z3.320
G0 F6000 X158.062 Y156.744
G0 X157.374 Y155.507
G0 X156.876 Y156.016
G0 X156.276 Y156.952
;TYPE:WALL-OUTER
;WIDTH:0.400
G1 F730 X156.064 Y157.189 E39.9517
G1 X155.868 Y156.872 E39.9641
G1 X156.226 Y156.797 E39.9762
G1 X156.434 Y156.558 E39.9868
G1 X156.632 Y156.878 E39.9993
G1 X156.276 Y156.952 E40.0114
G1 F2400 E39.5114
G0 F6000 X155.310 Y156.343
G0 X155.334 Y156.141
G0 X156.066 Y154.692
G1 F1500 E40.0114
G1 F730 X155.868 Y154.372 E40.0239
G1 X156.224 Y154.298 E40.0360
G1 X156.444 Y154.046 E40.0471
G1 X156.621 Y154.381 E40.0597
G1 X156.276 Y154.452 E40.0714
G1 X156.066 Y154.692 E40.0820
G1 F2400 E39.5820
G0 F6000 X155.168 Y155.738
G0 X154.154 Y154.491
G0 X153.991 Y154.352
G0 X153.776 Y154.452
G1 F1500 E40.0820
G1 F730 X153.566 Y154.692 E40.0926
G1 X153.368 Y154.372 E40.1052
G1 X153.724 Y154.298 E40.1173
G1 X153.934 Y154.058 E40.1279
G1 X154.132 Y154.378 E40.1404
G1 X153.776 Y154.452 E40.1525
G1 F2400 E39.6525
G0 F6000 X152.810 Y153.843
G0 X152.834 Y153.641
G0 X153.566 Y152.192
G1 F1500 E40.1525
G1 F730 X153.368 Y151.872 E40.1650
G1 X153.724 Y151.798 E40.1771
G1 X153.934 Y151.558 E40.1877
G1 X154.132 Y151.878 E40.2002
G1 X153.776 Y151.952 E40.2123
G1 X153.566 Y152.192 E40.2229
G1 F2400 E39.7229
G0 F6000 X152.668 Y153.238
G0 X151.652 Y151.991
G0 X151.491 Y151.852
G0 X151.276 Y151.952
G1 F1500 E40.2229
G1 F730 X151.066 Y152.192 E40.2335
G1 X150.868 Y151.872 E40.2460
G1 X151.224 Y151.798 E40.2581
G1 X151.434 Y151.558 E40.2687
G1 X151.632 Y151.878 E40.2812
G1 X151.276 Y151.952 E40.2933
G1 F2400 E39.7933
G0 F6000 X150.310 Y151.343
G0 X150.334 Y151.141
G0 X151.066 Y149.692
G1 F1500 E40.2933
G1 F730 X150.868 Y149.372 E40.3059
G1 X151.224 Y149.298 E40.3179
G1 X151.434 Y149.058 E40.3286
G1 X151.632 Y149.378 E40.3411
G1 X151.276 Y149.452 E40.3532
G1 X151.066 Y149.692 E40.3638
G1 F2400 E39.8638
G0 F6000 X150.168 Y150.738
G0 X149.152 Y149.490
G0 X149.072 Y149.421
G0 X148.776 Y149.452
G1 F1500 E40.3638
G1 F730 X148.566 Y149.692 E40.3744
G1 X148.368 Y149.372 E40.3869
G1 X148.724 Y149.298 E40.3990
G1 X148.934 Y149.058 E40.4096
G1 X149.132 Y149.378 E40.4221
G1 X148.776 Y149.452 E40.4342
G1 F2400 E39.9342
G0 F6000 X148.316 Y150.284
G0 X147.750 Y150.663
G0 X147.527 Y150.559
G1 F1500 E40.4342
G1 F730 X147.534 Y150.547 E40.4347
G1 X147.869 Y150.639 E40.4462
G1 X147.773 Y150.796 E40.4523
G1 X147.756 Y150.860 E40.4545
G1 X147.639 Y150.887 E40.4585
G1 X147.473 Y150.691 E40.4671
G1 X147.466 Y150.703 E40.4675
G1 X147.148 Y150.616 E40.4785
G1 X147.310 Y150.302 E40.4903
G1 X147.527 Y150.559 E40.5014
G1 F2400 E40.0014
G0 F6000 X147.898 Y151.441
G0 X148.776 Y151.952
G1 F1500 E40.5014
G1 F730 X148.566 Y152.192 E40.5121
G1 X148.368 Y151.872 E40.5246
G1 X148.724 Y151.798 E40.5367
G1 X148.934 Y151.558 E40.5473
G1 X149.132 Y151.878 E40.5598
G1 X148.776 Y151.952 E40.5719
G1 F2400 E40.0719
G0 F6000 X148.316 Y152.784
G0 X147.750 Y153.163
G0 X147.527 Y153.059
G1 F1500 E40.5719
G1 F730 X147.534 Y153.047 E40.5723
G1 X147.869 Y153.139 E40.5839
G1 X147.773 Y153.296 E40.5900
G1 X147.756 Y153.360 E40.5922
G1 X147.639 Y153.387 E40.5962
G1 X147.473 Y153.191 E40.6048
G1 X147.466 Y153.203 E40.6052
G1 X147.148 Y153.116 E40.6162
G1 X147.310 Y152.802 E40.6279
G1 X147.527 Y153.059 E40.6391
G1 F2400 E40.1391
G0 F6000 X147.898 Y153.941
G0 X148.776 Y154.452
G1 F1500 E40.6391
G1 F730 X148.566 Y154.692 E40.6497
G1 X148.368 Y154.372 E40.6622
G1 X148.724 Y154.298 E40.6743
G1 X148.934 Y154.058 E40.6849
G1 X149.132 Y154.378 E40.6975
G1 X148.776 Y154.452 E40.7096
G1 F2400 E40.2096
G0 F6000 X148.316 Y155.284
G0 X147.750 Y155.663
G0 X147.527 Y155.559
G1 F1500 E40.7096
G1 F730 X147.534 Y155.547 E40.7100
G1 X147.869 Y155.639 E40.7216
G1 X147.773 Y155.796 E40.7277
G1 X147.756 Y155.860 E40.7299
G1 X147.639 Y155.887 E40.7339
G1 X147.473 Y155.691 E40.7424
G1 X147.466 Y155.703 E40.7429
G1 X147.148 Y155.616 E40.7539
G1 X147.310 Y155.302 E40.7656
G1 X147.527 Y155.559 E40.7768
G1 F2400 E40.2768
G0 F6000 X147.898 Y156.441
G0 X148.776 Y156.952
G1 F1500 E40.7768
G1 F730 X148.564 Y157.189 E40.7874
G1 X148.368 Y156.872 E40.7998
G1 X148.726 Y156.797 E40.8119
G1 X148.934 Y156.558 E40.8225
G1 X149.132 Y156.878 E40.8350
G1 X148.776 Y156.952 E40.8471
G1 F2400 E40.3471
G0 F6000 X148.900 Y156.749
G0 X149.582 Y157.257
G0 X150.172 Y158.241
G0 X150.538 Y157.982
G0 X151.276 Y156.952
G1 F1500 E40.8471
G1 F730 X151.064 Y157.189 E40.8577
G1 X150.868 Y156.872 E40.8701
G1 X151.226 Y156.797 E40.8822
G1 X151.434 Y156.558 E40.8928
G1 X151.632 Y156.878 E40.9053
G1 X151.276 Y156.952 E40.9174
G1 F2400 E40.4174
G0 F6000 X151.400 Y156.750
G0 X152.082 Y157.257
G0 X152.672 Y158.241
G0 X153.038 Y157.982
G0 X153.776 Y156.952
G1 F1500 E40.9174
G1 F730 X153.564 Y157.189 E40.9279
G1 X153.368 Y156.872 E40.9403
G1 X153.726 Y156.797 E40.9525
G1 X153.934 Y156.558 E40.9630
G1 X154.132 Y156.878 E40.9756
G1 X153.776 Y156.952 E40.9877
G1 F2400 E40.4877
G0 F6000 X152.810 Y156.343
G0 X152.058 Y154.707
G0 X151.499 Y154.333
G0 X151.276 Y154.452
G1 F1500 E40.9877
G1 F730 X151.066 Y154.692 E40.9983
G1 X150.868 Y154.372 E41.0108
G1 X151.224 Y154.298 E41.0229
G1 X151.434 Y154.058 E41.0335
G1 X151.632 Y154.378 E41.0460
G1 X151.276 Y154.452 E41.0581
G1 F2400 E40.5581
G0 F6000 X152.231 Y152.464
G0 X151.497 Y151.315
G0 X152.373 Y150.508
G0 X152.799 Y150.604
G0 X153.566 Y149.692
G1 F1500 E41.0581
G1 F730 X153.368 Y149.372 E41.0706
G1 X153.724 Y149.298 E41.0827
G1 X153.934 Y149.058 E41.0933
G1 X154.132 Y149.378 E41.1058
G1 X153.776 Y149.452 E41.1179
G1 X153.566 Y149.692 E41.1285
G1 F2400 E40.6285
G0 F6000 X153.866 Y149.244
G0 X154.569 Y149.692
G0 X155.168 Y150.738
G0 X156.066 Y149.692
G1 F1500 E41.1285
G1 F730 X155.868 Y149.372 E41.1410
G1 X156.224 Y149.298 E41.1531
G1 X156.444 Y149.046 E41.1643
G1 X156.621 Y149.381 E41.1769
G1 X156.276 Y149.452 E41.1886
G1 X156.066 Y149.692 E41.1992
G1 F2400 E40.6992
G0 F6000 X155.338 Y151.023
G0 X156.066 Y152.192
G1 F1500 E41.1992
G1 F730 X155.868 Y151.872 E41.2117
G1 X156.224 Y151.798 E41.2238
G1 X156.444 Y151.546 E41.2349
G1 X156.621 Y151.881 E41.2475
G1 X156.276 Y151.952 E41.2592
G1 X156.066 Y152.192 E41.2698
G1 F2400 E40.7698
G0 F6000 X154.873 Y150.508
G0 X154.058 Y151.219
G0 X153.623 Y152.018
G0 X152.757 Y151.171
G0 X152.058 Y149.707
G0 X151.366 Y149.244
G0 X150.954 Y149.717
G0 X149.873 Y148.008
G0 X149.029 Y148.785
G0 X148.623 Y149.518
G0 X148.133 Y149.039
G0 X147.527 Y148.059
G1 F1500 E41.2698
G1 F730 X147.534 Y148.047 E41.2703
G1 X147.869 Y148.139 E41.2819
G1 X147.773 Y148.296 E41.2880
G1 X147.756 Y148.360 E41.2902
G1 X147.639 Y148.387 E41.2942
G1 X147.473 Y148.191 E41.3027
G1 X147.466 Y148.203 E41.3032
G1 X147.148 Y148.116 E41.3141
G1 X147.310 Y147.802 E41.3259
G1 X147.527 Y148.059 E41.3371
G0 F6000 X147.890 Y147.914
;TYPE:WALL-OUTER
;WIDTH:0.338
G1 F730 X148.233 Y147.846 E41.3469
G1 X148.253 Y147.828 E41.3477
G1 X148.350 Y147.713 E41.3519
G1 X148.371 Y147.683 E41.3529
G1 X148.398 Y147.636 E41.3544
G1 X148.453 Y147.519 E41.3581
G1 X148.486 Y147.439 E41.3605
G1 X148.504 Y147.383 E41.3622
;WIDTH:0.415
G1 X148.532 Y147.260 E41.3665
G1 X148.540 Y147.215 E41.3681
G1 X148.543 Y147.194 E41.3688
G1 X148.546 Y147.170 E41.3697
;WIDTH:0.466
G1 X148.589 Y147.148 E41.3715
G1 X148.634 Y147.127 E41.3735
;WIDTH:0.378
G1 X148.666 Y147.119 E41.3745
G1 X148.699 Y147.112 E41.3756
;WIDTH:0.297
G1 X148.732 Y147.105 E41.3764
G1 X148.768 Y147.091 E41.3773
;WIDTH:0.220
G1 X148.805 Y147.077 E41.3781
G1 X148.846 Y147.066 E41.3788
;WIDTH:0.151
G1 X148.865 Y147.064 E41.3791
G1 X148.884 Y147.060 E41.3793
G1 X148.979 Y147.034 E41.3806
G1 X149.007 Y147.031 E41.3809
G1 X149.040 Y147.031 E41.3813
G1 X149.054 Y147.030 E41.3815
G1 X149.076 Y147.028 E41.3818
G1 X149.098 Y147.036 E41.3821
;WIDTH:0.249
G1 X149.286 Y147.063 E41.3860
G1 X149.340 Y147.077 E41.3872
G1 X149.359 Y147.084 E41.3876
;WIDTH:0.331
G1 X149.432 Y147.120 E41.3898
G1 X149.508 Y147.179 E41.3925
G1 X149.537 Y147.209 E41.3936
G1 X149.569 Y147.247 E41.3950
G1 X149.625 Y147.322 E41.3976
G1 X149.665 Y147.392 E41.3998
G1 X149.681 Y147.424 E41.4008
G1 X149.726 Y147.524 E41.4038
G1 X149.741 Y147.565 E41.4050
;WIDTH:0.398
G1 X149.772 Y147.665 E41.4085
G1 X149.777 Y147.687 E41.4092
G1 X149.786 Y147.757 E41.4115
G1 X149.788 Y147.788 E41.4126
;WIDTH:0.515
G1 X149.803 Y147.883 E41.4167
G1 X149.816 Y147.933 E41.4189
;WIDTH:0.661
G1 X149.833 Y148.031 E41.4244
G1 X149.810 Y148.042 E41.4258
G1 X149.777 Y148.061 E41.4279
;WIDTH:0.597
G1 X149.744 Y148.080 E41.4297
G1 X149.711 Y148.099 E41.4316
;WIDTH:0.526
G1 X149.670 Y148.128 E41.4338
G1 X149.611 Y148.164 E41.4369
;WIDTH:0.440
G1 X149.579 Y148.181 E41.4382
G1 X149.541 Y148.202 E41.4398
G1 X149.425 Y148.278 E41.4448
;WIDTH:0.363
G1 X149.388 Y148.305 E41.4462
G1 X149.249 Y148.423 E41.4517
G1 X149.216 Y148.455 E41.4531
G1 X149.178 Y148.498 E41.4548
G1 X149.148 Y148.539 E41.4564
G1 X149.004 Y148.774 E41.4647
G1 F2400 E40.9647
G0 F6000 X148.623 Y149.518
G0 X147.922 Y148.833
G0 X147.917 Y148.537
;WIDTH:0.193
G1 F1500 E41.4647
G1 F730 X147.679 Y148.915 E41.4719
G1 F2400 E40.9719
G0 F6000 X147.735 Y149.030
;WIDTH:0.164
G1 F1500 E41.4719
G1 F730 X148.184 Y149.112 E41.4781
G1 X148.332 Y149.130 E41.4801
G0 F6000 X147.950 Y149.265
;WIDTH:0.264
G1 F730 X147.970 Y149.106 E41.4836
;WIDTH:0.320
G1 X147.980 Y149.073 E41.4846
G1 X147.971 Y149.050 E41.4852
G1 X147.940 Y149.013 E41.4865
G1 X147.877 Y148.929 E41.4893
G1 X147.837 Y148.858 E41.4915
G1 X147.817 Y148.816 E41.4927
G1 X147.728 Y148.581 E41.4994
G1 F2400 E40.9994
G0 F6000 X147.102 Y148.363
;WIDTH:0.107
G1 F1500 E41.4994
G1 F730 X147.025 Y148.355 E41.5001
G1 X146.971 Y148.321 E41.5006
G0 F6000 X147.121 Y147.661
;WIDTH:0.290
G1 F730 X147.138 Y147.444 E41.5059
G1 X147.136 Y147.400 E41.5070
G1 X147.134 Y147.356 E41.5080
G1 X147.129 Y147.325 E41.5088
G1 X147.083 Y147.229 E41.5113
G1 X146.995 Y146.967 E41.5180
G1 F2400 E41.0180
G0 F6000 X148.503 Y149.892
G0 X147.706 Y150.667
G0 X147.001 Y149.476
G1 F1500 E41.5180
G1 F730 X147.083 Y149.729 E41.5244
G1 X147.129 Y149.825 E41.5270
G1 X147.134 Y149.856 E41.5277
G1 X147.136 Y149.900 E41.5288
G1 X147.138 Y149.944 E41.5299
;WIDTH:0.213
G1 X147.121 Y150.161 E41.5337
G1 F2400 E41.0337
G0 F6000 X147.888 Y150.391
;WIDTH:0.182
G1 F1500 E41.5337
G1 F730 X147.960 Y150.386 E41.5348
G1 X148.033 Y150.382 E41.5359
G1 X148.496 Y150.304 E41.5430
G0 F6000 X148.078 Y150.479
;WIDTH:0.346
G1 F730 X148.251 Y150.326 E41.5497
G1 X148.284 Y150.294 E41.5510
G1 X148.320 Y150.252 E41.5526
G1 X148.349 Y150.213 E41.5540
G1 X148.394 Y150.138 E41.5565
G0 F6000 X148.441 Y150.370
;WIDTH:0.117
G1 F730 X148.371 Y149.877 E41.5613
G1 X148.353 Y149.819 E41.5619
G1 F2400 E41.0619
G0 F6000 X148.866 Y149.244
G0 X149.752 Y150.064
G0 X149.004 Y151.274
;WIDTH:0.349
G1 F1500 E41.5619
G1 F730 X149.148 Y151.039 E41.5699
G1 X149.178 Y150.998 E41.5714
G1 X149.216 Y150.955 E41.5731
G1 X149.249 Y150.923 E41.5744
G1 X149.388 Y150.805 E41.5797
G1 X149.425 Y150.778 E41.5810
;WIDTH:0.404
G1 X149.541 Y150.702 E41.5857
G1 X149.579 Y150.681 E41.5871
G1 X149.611 Y150.664 E41.5884
;WIDTH:0.485
G1 X149.670 Y150.628 E41.5912
G1 X149.711 Y150.599 E41.5932
;WIDTH:0.633
G1 X149.810 Y150.542 E41.5992
G1 X149.833 Y150.531 E41.6005
G1 X149.824 Y150.482 E41.6032
G1 X149.816 Y150.433 E41.6058
;WIDTH:0.560
G1 X149.803 Y150.383 E41.6082
G1 X149.795 Y150.335 E41.6104
;WIDTH:0.480
G1 X149.788 Y150.288 E41.6123
G1 X149.786 Y150.257 E41.6136
;WIDTH:0.429
G1 X149.777 Y150.187 E41.6161
G1 X149.772 Y150.165 E41.6169
G1 X149.741 Y150.065 E41.6206
;WIDTH:0.360
G1 X149.726 Y150.024 E41.6219
G1 X149.681 Y149.924 E41.6252
G1 X149.663 Y149.890 E41.6264
G1 X149.624 Y149.823 E41.6287
G1 X149.559 Y149.736 E41.6319
G1 X149.525 Y149.696 E41.6335
G1 X149.515 Y149.687 E41.6339
G1 X149.519 Y149.675 E41.6343
G1 X149.524 Y149.659 E41.6348
;WIDTH:0.292
G1 X149.530 Y149.644 E41.6352
G1 X149.536 Y149.590 E41.6365
;WIDTH:0.228
G1 X149.542 Y149.537 E41.6375
G1 X149.549 Y149.484 E41.6385
G1 F2400 E41.1385
G0 F6000 X149.833 Y150.532
;WIDTH:0.661
G1 F1500 E41.6385
G1 F730 X149.854 Y150.545 E41.6399
G1 X149.887 Y150.565 E41.6420
G1 X149.952 Y150.602 E41.6461
;WIDTH:0.586
G1 X150.047 Y150.647 E41.6512
G1 X150.112 Y150.684 E41.6549
;WIDTH:0.645
G1 X150.145 Y150.705 E41.6570
G1 X150.167 Y150.718 E41.6584
G1 X150.174 Y150.760 E41.6606
G1 X150.181 Y150.803 E41.6630
;WIDTH:0.571
G1 X150.188 Y150.835 E41.6645
G1 X150.196 Y150.867 E41.6661
;WIDTH:0.511
G1 X150.201 Y150.901 E41.6676
G1 X150.207 Y150.935 E41.6690
;WIDTH:0.455
G1 X150.219 Y151.010 E41.6719
G1 X150.249 Y151.133 E41.6767
;WIDTH:0.366
G1 X150.263 Y151.177 E41.6781
G1 X150.317 Y151.315 E41.6826
G1 X150.337 Y151.358 E41.6840
G1 X150.377 Y151.429 E41.6865
G1 X150.440 Y151.513 E41.6897
G1 X150.471 Y151.550 E41.6912
G1 X150.484 Y151.563 E41.6918
G1 X150.475 Y151.589 E41.6926
;WIDTH:0.292
G1 X150.470 Y151.606 E41.6930
G1 X150.463 Y151.659 E41.6943
;WIDTH:0.228
G1 X150.456 Y151.712 E41.6953
G1 X150.450 Y151.765 E41.6963
G1 F2400 E41.1963
G0 F6000 X150.167 Y150.719
;WIDTH:0.662
G1 F1500 E41.6963
G1 F730 X150.189 Y150.709 E41.6977
G1 X150.222 Y150.689 E41.6998
;WIDTH:0.598
G1 X150.255 Y150.669 E41.7017
G1 X150.288 Y150.650 E41.7036
;WIDTH:0.526
G1 X150.328 Y150.622 E41.7057
G1 X150.388 Y150.585 E41.7088
;WIDTH:0.442
G1 X150.420 Y150.568 E41.7102
G1 X150.456 Y150.548 E41.7117
G1 X150.573 Y150.473 E41.7168
;WIDTH:0.362
G1 X150.605 Y150.449 E41.7180
G1 X150.729 Y150.348 E41.7228
G1 X150.752 Y150.328 E41.7237
G1 X150.850 Y150.213 E41.7283
G1 X150.871 Y150.183 E41.7294
G1 X150.897 Y150.138 E41.7309
G1 F2400 E41.2309
G0 F6000 X150.059 Y150.835
G0 X149.873 Y150.508
G0 X148.997 Y151.315
G0 X149.246 Y151.777
G0 X149.549 Y151.984
;WIDTH:0.228
G1 F1500 E41.7309
G1 F730 X149.542 Y152.037 E41.7319
;WIDTH:0.292
G1 X149.536 Y152.090 E41.7332
G1 X149.530 Y152.144 E41.7346
;WIDTH:0.360
G1 X149.524 Y152.159 E41.7350
G1 X149.519 Y152.175 E41.7355
G1 X149.515 Y152.187 E41.7359
G1 X149.525 Y152.196 E41.7363
G1 X149.559 Y152.236 E41.7379
G1 X149.624 Y152.323 E41.7411
G1 X149.663 Y152.390 E41.7435
G1 X149.681 Y152.424 E41.7446
G1 X149.726 Y152.524 E41.7479
;WIDTH:0.429
G1 X149.741 Y152.565 E41.7495
G1 X149.772 Y152.665 E41.7532
G1 X149.777 Y152.687 E41.7540
;WIDTH:0.480
G1 X149.786 Y152.757 E41.7568
G1 X149.788 Y152.788 E41.7581
;WIDTH:0.560
G1 X149.795 Y152.835 E41.7603
G1 X149.803 Y152.883 E41.7625
;WIDTH:0.633
G1 X149.816 Y152.933 E41.7653
G1 X149.824 Y152.982 E41.7679
G1 X149.833 Y153.031 E41.7705
G1 X149.810 Y153.042 E41.7718
;WIDTH:0.485
G1 X149.711 Y153.099 E41.7764
G1 X149.670 Y153.128 E41.7785
;WIDTH:0.404
G1 X149.611 Y153.164 E41.7808
G1 X149.579 Y153.181 E41.7820
G1 X149.541 Y153.202 E41.7835
;WIDTH:0.349
G1 X149.425 Y153.278 E41.7875
G1 X149.388 Y153.305 E41.7888
G1 X149.249 Y153.423 E41.7941
G1 X149.216 Y153.455 E41.7954
G1 X149.178 Y153.498 E41.7971
G1 X149.148 Y153.539 E41.7986
G1 X149.004 Y153.774 E41.8066
G1 F2400 E41.3066
G0 F6000 X149.833 Y153.032
;WIDTH:0.661
G1 F1500 E41.8066
G1 F730 X149.854 Y153.045 E41.8079
G1 X149.887 Y153.065 E41.8101
G1 X149.952 Y153.102 E41.8142
;WIDTH:0.586
G1 X150.047 Y153.147 E41.8193
G1 X150.112 Y153.184 E41.8229
;WIDTH:0.645
G1 X150.145 Y153.205 E41.8250
G1 X150.167 Y153.218 E41.8264
G1 X150.174 Y153.260 E41.8287
G1 X150.181 Y153.303 E41.8310
;WIDTH:0.571
G1 X150.188 Y153.335 E41.8326
G1 X150.196 Y153.367 E41.8341
;WIDTH:0.511
G1 X150.201 Y153.401 E41.8356
G1 X150.207 Y153.435 E41.8371
;WIDTH:0.455
G1 X150.219 Y153.510 E41.8399
G1 X150.249 Y153.633 E41.8447
;WIDTH:0.366
G1 X150.263 Y153.677 E41.8461
G1 X150.317 Y153.815 E41.8506
G1 X150.337 Y153.858 E41.8521
G1 X150.377 Y153.929 E41.8546
G1 X150.440 Y154.013 E41.8578
G1 X150.471 Y154.050 E41.8592
G1 X150.484 Y154.063 E41.8598
G1 X150.475 Y154.089 E41.8606
;WIDTH:0.292
G1 X150.470 Y154.106 E41.8611
G1 X150.463 Y154.159 E41.8624
;WIDTH:0.228
G1 X150.456 Y154.212 E41.8634
G1 X150.450 Y154.265 E41.8644
G1 F2400 E41.3644
G0 F6000 X150.167 Y153.219
;WIDTH:0.662
G1 F1500 E41.8644
G1 F730 X150.189 Y153.209 E41.8657
G1 X150.222 Y153.189 E41.8678
;WIDTH:0.598
G1 X150.255 Y153.169 E41.8698
G1 X150.288 Y153.150 E41.8717
;WIDTH:0.526
G1 X150.328 Y153.122 E41.8738
G1 X150.388 Y153.085 E41.8769
;WIDTH:0.442
G1 X150.420 Y153.068 E41.8782
G1 X150.456 Y153.048 E41.8797
G1 X150.573 Y152.973 E41.8848
;WIDTH:0.362
G1 X150.605 Y152.949 E41.8860
G1 X150.729 Y152.848 E41.8908
G1 X150.752 Y152.828 E41.8918
G1 X150.850 Y152.713 E41.8963
G1 X150.871 Y152.683 E41.8974
G1 X150.897 Y152.638 E41.8990
G1 F2400 E41.3990
G0 F6000 X150.257 Y153.671
G0 X151.036 Y154.433
G0 X151.504 Y153.774
;WIDTH:0.349
G1 F1500 E41.8990
G1 F730 X151.648 Y153.539 E41.9070
G1 X151.678 Y153.498 E41.9084
G1 X151.716 Y153.455 E41.9101
G1 X151.749 Y153.423 E41.9114
G1 X151.888 Y153.305 E41.9167
G1 X151.925 Y153.278 E41.9181
;WIDTH:0.404
G1 X152.041 Y153.202 E41.9227
G1 X152.079 Y153.181 E41.9242
G1 X152.111 Y153.164 E41.9254
;WIDTH:0.485
G1 X152.170 Y153.128 E41.9282
G1 X152.211 Y153.099 E41.9302
;WIDTH:0.633
G1 X152.310 Y153.042 E41.9362
G1 X152.333 Y153.031 E41.9376
G1 X152.324 Y152.982 E41.9402
G1 X152.316 Y152.933 E41.9428
;WIDTH:0.560
G1 X152.303 Y152.883 E41.9452
G1 X152.295 Y152.835 E41.9475
;WIDTH:0.480
G1 X152.288 Y152.788 E41.9494
G1 X152.286 Y152.757 E41.9506
;WIDTH:0.429
G1 X152.277 Y152.687 E41.9531
G1 X152.272 Y152.665 E41.9539
G1 X152.241 Y152.565 E41.9577
;WIDTH:0.360
G1 X152.226 Y152.524 E41.9590
G1 X152.181 Y152.424 E41.9623
G1 X152.163 Y152.390 E41.9634
G1 X152.124 Y152.323 E41.9657
G1 X152.059 Y152.236 E41.9690
G1 X152.025 Y152.196 E41.9706
G1 X152.015 Y152.187 E41.9710
G1 X152.019 Y152.175 E41.9713
G1 X152.024 Y152.159 E41.9718
;WIDTH:0.292
G1 X152.030 Y152.144 E41.9722
G1 X152.036 Y152.090 E41.9735
;WIDTH:0.228
G1 X152.042 Y152.037 E41.9746
G1 X152.049 Y151.984 E41.9756
G1 F2400 E41.4756
G0 F6000 X152.333 Y153.032
;WIDTH:0.661
G1 F1500 E41.9756
G1 F730 X152.354 Y153.045 E41.9769
G1 X152.387 Y153.065 E41.9790
G1 X152.452 Y153.102 E41.9832
;WIDTH:0.586
G1 X152.547 Y153.147 E41.9883
G1 X152.612 Y153.184 E41.9919
;WIDTH:0.645
G1 X152.645 Y153.205 E41.9940
G1 X152.667 Y153.218 E41.9954
G1 X152.674 Y153.260 E41.9977
G1 X152.681 Y153.303 E42.0000
;WIDTH:0.571
G1 X152.688 Y153.335 E42.0016
G1 X152.696 Y153.367 E42.0031
;WIDTH:0.511
G1 X152.701 Y153.401 E42.0046
G1 X152.707 Y153.435 E42.0061
;WIDTH:0.455
G1 X152.719 Y153.510 E42.0089
G1 X152.749 Y153.633 E42.0137
;WIDTH:0.366
G1 X152.763 Y153.677 E42.0151
G1 X152.817 Y153.815 E42.0196
G1 X152.837 Y153.858 E42.0211
G1 X152.877 Y153.929 E42.0236
G1 X152.940 Y154.013 E42.0268
G1 X152.971 Y154.050 E42.0282
G1 X152.984 Y154.063 E42.0288
G1 X152.975 Y154.089 E42.0296
;WIDTH:0.292
G1 X152.970 Y154.106 E42.0301
G1 X152.963 Y154.159 E42.0314
;WIDTH:0.228
G1 X152.956 Y154.212 E42.0324
G1 X152.950 Y154.265 E42.0334
G1 F2400 E41.5334
G0 F6000 X152.667 Y153.219
;WIDTH:0.662
G1 F1500 E42.0334
G1 F730 X152.689 Y153.209 E42.0347
G1 X152.722 Y153.189 E42.0368
;WIDTH:0.598
G1 X152.755 Y153.169 E42.0388
G1 X152.788 Y153.150 E42.0406
;WIDTH:0.526
G1 X152.828 Y153.122 E42.0428
G1 X152.888 Y153.085 E42.0459
;WIDTH:0.442
G1 X152.920 Y153.068 E42.0472
G1 X152.956 Y153.048 E42.0487
G1 X153.073 Y152.973 E42.0538
;WIDTH:0.362
G1 X153.105 Y152.949 E42.0550
G1 X153.229 Y152.848 E42.0598
G1 X153.252 Y152.828 E42.0608
G1 X153.350 Y152.713 E42.0653
G1 X153.371 Y152.683 E42.0664
G1 X153.397 Y152.638 E42.0680
G1 F2400 E41.5680
G0 F6000 X152.559 Y153.335
G0 X152.373 Y153.008
G0 X151.497 Y153.815
G0 X151.746 Y154.277
G0 X152.049 Y154.484
;WIDTH:0.228
G1 F1500 E42.0680
G1 F730 X152.042 Y154.537 E42.0690
;WIDTH:0.292
G1 X152.036 Y154.590 E42.0703
G1 X152.030 Y154.644 E42.0716
;WIDTH:0.360
G1 X152.024 Y154.659 E42.0721
G1 X152.019 Y154.675 E42.0726
G1 X152.015 Y154.687 E42.0730
G1 X152.025 Y154.696 E42.0734
G1 X152.059 Y154.736 E42.0749
G1 X152.124 Y154.823 E42.0782
G1 X152.163 Y154.890 E42.0805
G1 X152.181 Y154.924 E42.0817
G1 X152.226 Y155.024 E42.0849
;WIDTH:0.429
G1 X152.241 Y155.065 E42.0865
G1 X152.272 Y155.165 E42.0902
G1 X152.277 Y155.187 E42.0910
;WIDTH:0.480
G1 X152.286 Y155.257 E42.0939
G1 X152.288 Y155.288 E42.0951
;WIDTH:0.560
G1 X152.295 Y155.335 E42.0973
G1 X152.303 Y155.383 E42.0996
;WIDTH:0.633
G1 X152.316 Y155.433 E42.1023
G1 X152.324 Y155.482 E42.1049
G1 X152.333 Y155.531 E42.1075
G1 X152.310 Y155.542 E42.1089
;WIDTH:0.485
G1 X152.211 Y155.599 E42.1135
G1 X152.170 Y155.628 E42.1155
;WIDTH:0.404
G1 X152.111 Y155.664 E42.1178
G1 X152.079 Y155.681 E42.1190
G1 X152.041 Y155.702 E42.1205
;WIDTH:0.347
G1 X151.925 Y155.778 E42.1245
G1 X151.888 Y155.805 E42.1258
G1 X151.749 Y155.923 E42.1311
G1 X151.716 Y155.955 E42.1324
G1 X151.678 Y155.998 E42.1341
G1 X151.648 Y156.039 E42.1355
G1 X151.502 Y156.271 E42.1434
G1 F2400 E41.6434
G0 F6000 X152.333 Y155.532
;WIDTH:0.661
G1 F1500 E42.1434
G1 F730 X152.354 Y155.545 E42.1448
G1 X152.387 Y155.565 E42.1469
G1 X152.452 Y155.602 E42.1510
;WIDTH:0.586
G1 X152.547 Y155.647 E42.1561
G1 X152.612 Y155.684 E42.1598
;WIDTH:0.645
G1 X152.645 Y155.705 E42.1619
G1 X152.667 Y155.718 E42.1633
G1 X152.674 Y155.760 E42.1655
G1 X152.681 Y155.803 E42.1679
;WIDTH:0.571
G1 X152.688 Y155.835 E42.1694
G1 X152.696 Y155.867 E42.1710
;WIDTH:0.511
G1 X152.701 Y155.901 E42.1725
G1 X152.707 Y155.935 E42.1739
;WIDTH:0.455
G1 X152.719 Y156.010 E42.1768
G1 X152.749 Y156.133 E42.1816
;WIDTH:0.366
G1 X152.763 Y156.177 E42.1830
G1 X152.817 Y156.315 E42.1875
G1 X152.837 Y156.358 E42.1890
G1 X152.877 Y156.429 E42.1914
G1 X152.940 Y156.513 E42.1946
G1 X152.971 Y156.550 E42.1961
G1 X152.984 Y156.563 E42.1967
G1 X152.976 Y156.587 E42.1974
;WIDTH:0.298
G1 X152.970 Y156.606 E42.1979
G1 X152.962 Y156.658 E42.1992
;WIDTH:0.224
G1 X152.954 Y156.710 E42.2002
G1 X152.947 Y156.763 E42.2012
G1 F2400 E41.7012
G0 F6000 X152.667 Y155.719
;WIDTH:0.662
G1 F1500 E42.2012
G1 F730 X152.689 Y155.709 E42.2025
G1 X152.722 Y155.689 E42.2047
;WIDTH:0.598
G1 X152.755 Y155.669 E42.2066
G1 X152.788 Y155.650 E42.2085
;WIDTH:0.526
G1 X152.828 Y155.622 E42.2106
G1 X152.888 Y155.585 E42.2137
;WIDTH:0.442
G1 X152.920 Y155.568 E42.2150
G1 X152.956 Y155.548 E42.2165
G1 X153.073 Y155.473 E42.2216
;WIDTH:0.362
G1 X153.105 Y155.449 E42.2228
G1 X153.229 Y155.348 E42.2277
G1 X153.252 Y155.328 E42.2286
G1 X153.350 Y155.213 E42.2331
G1 X153.371 Y155.183 E42.2342
G1 X153.397 Y155.138 E42.2358
G1 F2400 E41.7358
G0 F6000 X152.757 Y156.171
G0 X153.536 Y156.933
G0 X154.002 Y156.271
;WIDTH:0.347
G1 F1500 E42.2358
G1 F730 X154.148 Y156.039 E42.2437
G1 X154.178 Y155.998 E42.2452
G1 X154.216 Y155.955 E42.2468
G1 X154.249 Y155.923 E42.2481
G1 X154.388 Y155.805 E42.2534
G1 X154.425 Y155.778 E42.2547
;WIDTH:0.404
G1 X154.541 Y155.702 E42.2594
G1 X154.579 Y155.681 E42.2608
G1 X154.611 Y155.664 E42.2621
;WIDTH:0.485
G1 X154.670 Y155.628 E42.2648
G1 X154.711 Y155.599 E42.2669
;WIDTH:0.633
G1 X154.810 Y155.542 E42.2729
G1 X154.833 Y155.531 E42.2742
G1 X154.824 Y155.482 E42.2769
G1 X154.816 Y155.433 E42.2795
;WIDTH:0.560
G1 X154.803 Y155.383 E42.2819
G1 X154.795 Y155.335 E42.2841
;WIDTH:0.480
G1 X154.788 Y155.288 E42.2860
G1 X154.786 Y155.257 E42.2873
;WIDTH:0.429
G1 X154.777 Y155.187 E42.2898
G1 X154.772 Y155.165 E42.2906
G1 X154.741 Y155.065 E42.2943
;WIDTH:0.360
G1 X154.726 Y155.024 E42.2956
G1 X154.681 Y154.924 E42.2989
G1 X154.663 Y154.890 E42.3001
G1 X154.624 Y154.823 E42.3024
G1 X154.559 Y154.736 E42.3056
G1 X154.525 Y154.696 E42.3072
G1 X154.515 Y154.687 E42.3076
G1 X154.519 Y154.675 E42.3080
G1 X154.524 Y154.659 E42.3085
;WIDTH:0.292
G1 X154.530 Y154.644 E42.3089
G1 X154.536 Y154.590 E42.3102
;WIDTH:0.228
G1 X154.542 Y154.537 E42.3112
G1 X154.549 Y154.484 E42.3122
G1 F2400 E41.8122
G0 F6000 X154.833 Y155.532
;WIDTH:0.661
G1 F1500 E42.3122
G1 F730 X154.854 Y155.545 E42.3136
G1 X154.887 Y155.565 E42.3157
G1 X154.952 Y155.602 E42.3198
;WIDTH:0.586
G1 X155.047 Y155.647 E42.3249
G1 X155.112 Y155.684 E42.3286
;WIDTH:0.645
G1 X155.145 Y155.705 E42.3307
G1 X155.167 Y155.718 E42.3321
G1 X155.174 Y155.760 E42.3343
G1 X155.181 Y155.803 E42.3367
;WIDTH:0.571
G1 X155.188 Y155.835 E42.3382
G1 X155.196 Y155.867 E42.3398
;WIDTH:0.511
G1 X155.201 Y155.901 E42.3413
G1 X155.207 Y155.935 E42.3427
;WIDTH:0.455
G1 X155.219 Y156.010 E42.3456
G1 X155.249 Y156.133 E42.3504
;WIDTH:0.366
G1 X155.263 Y156.177 E42.3518
G1 X155.317 Y156.315 E42.3563
G1 X155.337 Y156.358 E42.3577
G1 X155.377 Y156.429 E42.3602
G1 X155.440 Y156.513 E42.3634
G1 X155.471 Y156.550 E42.3649
G1 X155.484 Y156.563 E42.3655
G1 X155.476 Y156.587 E42.3662
;WIDTH:0.298
G1 X155.470 Y156.606 E42.3667
G1 X155.462 Y156.658 E42.3680
;WIDTH:0.224
G1 X155.454 Y156.710 E42.3690
G1 X155.447 Y156.763 E42.3700
G1 F2400 E41.8700
G0 F6000 X155.167 Y155.719
;WIDTH:0.662
G1 F1500 E42.3700
G1 F730 X155.189 Y155.709 E42.3713
G1 X155.222 Y155.689 E42.3734
;WIDTH:0.598
G1 X155.255 Y155.669 E42.3754
G1 X155.288 Y155.650 E42.3773
;WIDTH:0.526
G1 X155.328 Y155.622 E42.3794
G1 X155.388 Y155.585 E42.3825
;WIDTH:0.442
G1 X155.420 Y155.568 E42.3838
G1 X155.456 Y155.548 E42.3853
G1 X155.573 Y155.473 E42.3904
;WIDTH:0.362
G1 X155.605 Y155.449 E42.3916
G1 X155.729 Y155.348 E42.3964
G1 X155.752 Y155.328 E42.3974
G1 X155.850 Y155.213 E42.4019
G1 X155.871 Y155.183 E42.4030
G1 X155.897 Y155.138 E42.4046
G1 F2400 E41.9046
G0 F6000 X155.059 Y155.835
G0 X154.873 Y155.508
G0 X153.993 Y156.407
G0 X154.119 Y156.612
G0 X154.549 Y156.984
;WIDTH:0.264
G1 F1500 E42.4046
G1 F730 X154.530 Y157.144 E42.4081
;WIDTH:0.320
G1 X154.519 Y157.176 E42.4090
G1 X154.528 Y157.200 E42.4097
G1 X154.559 Y157.236 E42.4110
G1 X154.624 Y157.323 E42.4139
G1 X154.663 Y157.390 E42.4159
G1 X154.681 Y157.424 E42.4169
G1 X154.726 Y157.524 E42.4199
G1 X154.743 Y157.572 E42.4212
;WIDTH:0.403
G1 X154.770 Y157.665 E42.4245
G1 X154.784 Y157.733 E42.4268
G1 X154.791 Y157.787 E42.4286
;WIDTH:0.466
G1 X154.796 Y157.830 E42.4303
G1 X154.839 Y157.853 E42.4322
G1 X154.883 Y157.873 E42.4340
G0 F6000 X154.742 Y157.193
;WIDTH:0.180
G1 F730 X154.315 Y157.138 E42.4405
G1 X154.241 Y157.128 E42.4416
G1 X154.168 Y157.119 E42.4427
G1 F2400 E41.9427
G0 F6000 X153.353 Y157.319
;WIDTH:0.117
G1 F1500 E42.4427
G1 F730 X153.371 Y157.377 E42.4433
G1 X153.440 Y157.863 E42.4481
G0 F6000 X153.395 Y157.640
;WIDTH:0.346
G1 F730 X153.386 Y157.656 E42.4486
G1 X153.319 Y157.750 E42.4519
G1 X153.286 Y157.789 E42.4534
G1 X153.252 Y157.825 E42.4548
G1 X152.963 Y158.063 E42.4656
G0 F6000 X153.531 Y157.752
;WIDTH:0.290
G1 F730 X153.091 Y157.922 E42.4770
G1 X153.036 Y157.936 E42.4783
G1 X152.941 Y157.950 E42.4807
;WIDTH:0.224
G1 X152.846 Y157.964 E42.4824
G1 X152.827 Y157.970 E42.4828
G1 X152.808 Y157.967 E42.4832
;WIDTH:0.159
G1 X152.758 Y157.969 E42.4838
;WIDTH:0.107
G1 X152.697 Y157.984 E42.4844
G1 F2400 E41.9844
G0 F6000 X152.383 Y157.873
;WIDTH:0.466
G1 F1500 E42.4844
G1 F730 X152.339 Y157.853 E42.4863
G1 X152.296 Y157.830 E42.4882
;WIDTH:0.403
G1 X152.291 Y157.787 E42.4896
G1 X152.284 Y157.733 E42.4914
G1 X152.270 Y157.665 E42.4938
;WIDTH:0.320
G1 X152.243 Y157.572 E42.4963
G1 X152.226 Y157.524 E42.4977
G1 X152.181 Y157.424 E42.5006
G1 X152.163 Y157.390 E42.5016
G1 X152.124 Y157.323 E42.5037
G1 X152.059 Y157.236 E42.5066
G1 X152.028 Y157.200 E42.5078
G1 X152.019 Y157.176 E42.5085
;WIDTH:0.264
G1 X152.030 Y157.144 E42.5093
G1 X152.049 Y156.984 E42.5128
G0 F6000 X152.242 Y157.193
;WIDTH:0.180
G1 F730 X151.815 Y157.138 E42.5192
G1 X151.741 Y157.128 E42.5204
G1 X151.668 Y157.119 E42.5215
G1 F2400 E42.0215
G0 F6000 X150.853 Y157.319
;WIDTH:0.117
G1 F1500 E42.5215
G1 F730 X150.871 Y157.377 E42.5221
G1 X150.940 Y157.863 E42.5268
G0 F6000 X150.895 Y157.640
;WIDTH:0.346
G1 F730 X150.886 Y157.656 E42.5274
G1 X150.819 Y157.750 E42.5307
G1 X150.786 Y157.789 E42.5322
G1 X150.752 Y157.825 E42.5336
G1 X150.463 Y158.063 E42.5443
G0 F6000 X151.031 Y157.752
;WIDTH:0.290
G1 F730 X150.591 Y157.922 E42.5557
G1 X150.536 Y157.936 E42.5571
G1 X150.441 Y157.950 E42.5594
;WIDTH:0.224
G1 X150.346 Y157.964 E42.5612
G1 X150.327 Y157.970 E42.5616
G1 X150.308 Y157.967 E42.5619
;WIDTH:0.159
G1 X150.258 Y157.969 E42.5626
;WIDTH:0.107
G1 X150.197 Y157.984 E42.5631
G1 F2400 E42.0631
G0 F6000 X149.883 Y157.873
;WIDTH:0.466
G1 F1500 E42.5631
G1 F730 X149.839 Y157.853 E42.5650
G1 X149.796 Y157.830 E42.5669
;WIDTH:0.403
G1 X149.791 Y157.787 E42.5684
G1 X149.784 Y157.733 E42.5702
G1 X149.770 Y157.665 E42.5725
;WIDTH:0.320
G1 X149.743 Y157.572 E42.5751
G1 X149.726 Y157.524 E42.5764
G1 X149.681 Y157.424 E42.5794
G1 X149.663 Y157.390 E42.5804
G1 X149.624 Y157.323 E42.5824
G1 X149.559 Y157.236 E42.5853
G1 X149.528 Y157.200 E42.5866
G1 X149.519 Y157.176 E42.5873
;WIDTH:0.264
G1 X149.530 Y157.144 E42.5880
G1 X149.549 Y156.984 E42.5916
G0 F6000 X149.742 Y157.193
;WIDTH:0.180
G1 F730 X149.315 Y157.138 E42.5980
G1 X149.241 Y157.128 E42.5991
G1 X149.168 Y157.119 E42.6002
G1 F2400 E42.1002
G0 F6000 X148.353 Y157.319
;WIDTH:0.117
G1 F1500 E42.6002
G1 F730 X148.371 Y157.377 E42.6008
G1 X148.440 Y157.863 E42.6056
G0 F6000 X148.395 Y157.640
;WIDTH:0.346
G1 F730 X148.386 Y157.656 E42.6061
G1 X148.319 Y157.750 E42.6094
G1 X148.286 Y157.789 E42.6109
G1 X148.254 Y157.822 E42.6122
G1 X148.180 Y157.879 E42.6149
G1 X148.108 Y157.916 E42.6172
;WIDTH:0.294
G1 X148.091 Y157.922 E42.6177
G1 X148.036 Y157.936 E42.6191
G1 X147.941 Y157.950 E42.6214
;WIDTH:0.224
G1 X147.846 Y157.964 E42.6232
G1 X147.827 Y157.970 E42.6236
G1 X147.808 Y157.967 E42.6239
;WIDTH:0.159
G1 X147.758 Y157.969 E42.6246
;WIDTH:0.107
G1 X147.697 Y157.984 E42.6252
G1 F2400 E42.1252
G0 F6000 X147.594 Y158.037
G0 X147.557 Y158.104
G0 X147.672 Y158.241
G0 X148.319 Y157.782
G0 X148.332 Y156.638
;WIDTH:0.181
G1 F1500 E42.6252
G1 F730 X147.735 Y156.530 E42.6343
G1 F2400 E42.1343
G0 F6000 X147.679 Y156.415
;WIDTH:0.193
G1 F1500 E42.6343
G1 F730 X147.917 Y156.037 E42.6415
G0 F6000 X147.728 Y156.081
;WIDTH:0.338
G1 F730 X147.817 Y156.316 E42.6485
G1 X147.837 Y156.358 E42.6498
G1 X147.877 Y156.429 E42.6521
G1 X147.940 Y156.513 E42.6551
G1 X147.971 Y156.550 E42.6564
G1 X147.984 Y156.563 E42.6569
;WIDTH:0.264
G1 X147.976 Y156.587 E42.6575
G1 X147.970 Y156.606 E42.6579
G1 X147.947 Y156.763 E42.6614
G1 F2400 E42.1614
G0 F6000 X147.515 Y155.759
G0 X147.102 Y155.863
;WIDTH:0.107
G1 F1500 E42.6614
G1 F730 X147.025 Y155.855 E42.6621
G1 X146.971 Y155.821 E42.6627
G1 F2400 E42.1627
G0 F6000 X147.466 Y155.647
G0 X148.503 Y157.397
G0 X148.319 Y157.782
G0 X147.672 Y158.241
G0 X147.505 Y157.961
G0 X146.994 Y156.979
;WIDTH:0.333
G1 F1500 E42.6627
G1 F730 X147.133 Y157.324 E42.6730
G1 X147.184 Y157.415 E42.6759
G1 X147.209 Y157.471 E42.6776
;WIDTH:0.393
G1 X147.274 Y157.664 E42.6842
G1 X147.277 Y157.677 E42.6847
G1 X147.289 Y157.746 E42.6869
G1 X147.292 Y157.787 E42.6883
;WIDTH:0.464
G1 X147.298 Y157.831 E42.6900
G1 X147.339 Y157.853 E42.6918
G1 X147.383 Y157.873 E42.6937
G1 F2400 E42.1937
G0 F6000 X147.525 Y157.956
G0 X147.672 Y158.241
G0 X148.319 Y157.782
G0 X148.352 Y156.880
G0 X147.835 Y156.367
G0 X147.888 Y155.391
;WIDTH:0.182
G1 F1500 E42.6937
G1 F730 X147.960 Y155.386 E42.6948
G1 X148.033 Y155.382 E42.6959
G1 X148.496 Y155.304 E42.7030
G0 F6000 X148.078 Y155.479
;WIDTH:0.346
G1 F730 X148.251 Y155.326 E42.7096
G1 X148.284 Y155.294 E42.7109
G1 X148.320 Y155.252 E42.7125
G1 X148.349 Y155.213 E42.7139
G1 X148.394 Y155.138 E42.7164
G0 F6000 X148.441 Y155.370
;WIDTH:0.117
G1 F730 X148.371 Y154.877 E42.7213
G1 X148.353 Y154.819 E42.7219
G0 F6000 X148.332 Y154.130
;WIDTH:0.164
G1 F730 X148.184 Y154.112 E42.7239
G1 X147.735 Y154.030 E42.7301
G1 F2400 E42.2301
G0 F6000 X147.679 Y153.915
;WIDTH:0.193
G1 F1500 E42.7301
G1 F730 X147.917 Y153.537 E42.7373
G0 F6000 X147.728 Y153.581
;WIDTH:0.320
G1 F730 X147.817 Y153.816 E42.7440
G1 X147.837 Y153.858 E42.7452
G1 X147.877 Y153.929 E42.7474
G1 X147.940 Y154.013 E42.7502
G1 X147.971 Y154.050 E42.7515
G1 X147.980 Y154.073 E42.7521
;WIDTH:0.264
G1 X147.970 Y154.106 E42.7529
G1 X147.950 Y154.265 E42.7564
G1 F2400 E42.2564
G0 F6000 X147.524 Y153.258
G0 X147.102 Y153.363
;WIDTH:0.107
G1 F1500 E42.7564
G1 F730 X147.025 Y153.355 E42.7571
G1 X146.971 Y153.321 E42.7577
G0 F6000 X147.476 Y153.146
G0 X148.503 Y154.892
G0 X147.706 Y155.667
G0 X147.001 Y154.476
;WIDTH:0.290
G1 F730 X147.083 Y154.729 E42.7641
G1 X147.129 Y154.825 E42.7666
G1 X147.134 Y154.856 E42.7674
G1 X147.136 Y154.900 E42.7685
G1 X147.138 Y154.944 E42.7695
;WIDTH:0.213
G1 X147.121 Y155.161 E42.7734
G0 F6000 X147.617 Y155.754
G0 X148.503 Y154.892
G0 X147.817 Y153.826
G0 X147.888 Y152.891
;WIDTH:0.182
G1 F730 X147.960 Y152.886 E42.7745
G1 X148.033 Y152.882 E42.7756
G1 X148.496 Y152.804 E42.7827
G0 F6000 X148.078 Y152.979
;WIDTH:0.346
G1 F730 X148.251 Y152.826 E42.7893
G1 X148.284 Y152.794 E42.7906
G1 X148.320 Y152.752 E42.7922
G1 X148.349 Y152.713 E42.7936
G1 X148.394 Y152.638 E42.7961
G0 F6000 X148.441 Y152.870
;WIDTH:0.117
G1 F730 X148.371 Y152.377 E42.8010
G1 X148.353 Y152.319 E42.8016
G0 F6000 X148.332 Y151.630
;WIDTH:0.164
G1 F730 X148.184 Y151.612 E42.8036
G1 X147.735 Y151.530 E42.8098
G1 F2400 E42.3098
G0 F6000 X147.679 Y151.415
;WIDTH:0.193
G1 F1500 E42.8098
G1 F730 X147.917 Y151.037 E42.8170
G0 F6000 X147.728 Y151.081
;WIDTH:0.320
G1 F730 X147.817 Y151.316 E42.8237
G1 X147.837 Y151.358 E42.8249
G1 X147.877 Y151.429 E42.8271
G1 X147.940 Y151.513 E42.8299
G1 X147.971 Y151.550 E42.8312
G1 X147.980 Y151.573 E42.8318
;WIDTH:0.264
G1 X147.970 Y151.606 E42.8326
G1 X147.950 Y151.765 E42.8361
G1 F2400 E42.3361
G0 F6000 X147.524 Y150.758
G0 X147.102 Y150.863
;WIDTH:0.107
G1 F1500 E42.8361
G1 F730 X147.025 Y150.855 E42.8368
G1 X146.971 Y150.821 E42.8374
G0 F6000 X147.476 Y150.646
G0 X148.503 Y152.392
G0 X147.706 Y153.167
G0 X147.001 Y151.976
;WIDTH:0.290
G1 F730 X147.083 Y152.229 E42.8438
G1 X147.129 Y152.325 E42.8463
G1 X147.134 Y152.356 E42.8471
G1 X147.136 Y152.400 E42.8482
G1 X147.138 Y152.444 E42.8492
;WIDTH:0.213
G1 X147.121 Y152.661 E42.8531
G0 F6000 X147.940 Y154.040
G0 X148.623 Y154.518
G0 X148.707 Y154.376
G0 X149.549 Y154.484
;WIDTH:0.228
G1 F730 X149.542 Y154.537 E42.8541
;WIDTH:0.292
G1 X149.536 Y154.590 E42.8554
G1 X149.530 Y154.644 E42.8567
;WIDTH:0.360
G1 X149.524 Y154.659 E42.8572
G1 X149.519 Y154.675 E42.8577
G1 X149.515 Y154.687 E42.8581
G1 X149.525 Y154.696 E42.8585
G1 X149.559 Y154.736 E42.8601
G1 X149.624 Y154.823 E42.8633
G1 X149.663 Y154.890 E42.8656
G1 X149.681 Y154.924 E42.8668
G1 X149.726 Y155.024 E42.8701
;WIDTH:0.429
G1 X149.741 Y155.065 E42.8716
G1 X149.772 Y155.165 E42.8753
G1 X149.777 Y155.187 E42.8762
;WIDTH:0.480
G1 X149.786 Y155.257 E42.8790
G1 X149.788 Y155.288 E42.8802
;WIDTH:0.560
G1 X149.795 Y155.335 E42.8824
G1 X149.803 Y155.383 E42.8847
;WIDTH:0.633
G1 X149.816 Y155.433 E42.8874
G1 X149.824 Y155.482 E42.8900
G1 X149.833 Y155.531 E42.8926
G1 X149.810 Y155.542 E42.8940
;WIDTH:0.485
G1 X149.711 Y155.599 E42.8986
G1 X149.670 Y155.628 E42.9006
;WIDTH:0.404
G1 X149.611 Y155.664 E42.9029
G1 X149.579 Y155.681 E42.9042
G1 X149.541 Y155.702 E42.9056
;WIDTH:0.347
G1 X149.425 Y155.778 E42.9096
G1 X149.388 Y155.805 E42.9109
G1 X149.249 Y155.923 E42.9162
G1 X149.216 Y155.955 E42.9175
G1 X149.178 Y155.998 E42.9192
G1 X149.148 Y156.039 E42.9206
G1 X149.002 Y156.271 E42.9286
G1 F2400 E42.4286
G0 F6000 X149.833 Y155.532
;WIDTH:0.661
G1 F1500 E42.9286
G1 F730 X149.854 Y155.545 E42.9299
G1 X149.887 Y155.565 E42.9320
G1 X149.952 Y155.602 E42.9361
;WIDTH:0.586
G1 X150.047 Y155.647 E42.9413
G1 X150.112 Y155.684 E42.9449
;WIDTH:0.645
G1 X150.145 Y155.705 E42.9470
G1 X150.167 Y155.718 E42.9484
G1 X150.174 Y155.760 E42.9507
G1 X150.181 Y155.803 E42.9530
;WIDTH:0.571
G1 X150.188 Y155.835 E42.9546
G1 X150.196 Y155.867 E42.9561
;WIDTH:0.511
G1 X150.201 Y155.901 E42.9576
G1 X150.207 Y155.935 E42.9590
;WIDTH:0.455
G1 X150.219 Y156.010 E42.9619
G1 X150.249 Y156.133 E42.9667
;WIDTH:0.366
G1 X150.263 Y156.177 E42.9681
G1 X150.317 Y156.315 E42.9726
G1 X150.337 Y156.358 E42.9741
G1 X150.377 Y156.429 E42.9766
G1 X150.440 Y156.513 E42.9797
G1 X150.471 Y156.550 E42.9812
G1 X150.484 Y156.563 E42.9818
G1 X150.476 Y156.587 E42.9825
;WIDTH:0.298
G1 X150.470 Y156.606 E42.9830
G1 X150.462 Y156.658 E42.9843
;WIDTH:0.224
G1 X150.454 Y156.710 E42.9853
G1 X150.447 Y156.763 E42.9863
G1 F2400 E42.4863
G0 F6000 X150.167 Y155.719
;WIDTH:0.662
G1 F1500 E42.9863
G1 F730 X150.189 Y155.709 E42.9876
G1 X150.222 Y155.689 E42.9898
;WIDTH:0.598
G1 X150.255 Y155.669 E42.9917
G1 X150.288 Y155.650 E42.9936
;WIDTH:0.526
G1 X150.328 Y155.622 E42.9957
G1 X150.388 Y155.585 E42.9988
;WIDTH:0.442
G1 X150.420 Y155.568 E43.0001
G1 X150.456 Y155.548 E43.0016
G1 X150.573 Y155.473 E43.0068
;WIDTH:0.362
G1 X150.605 Y155.449 E43.0080
G1 X150.729 Y155.348 E43.0128
G1 X150.752 Y155.328 E43.0137
G1 X150.850 Y155.213 E43.0182
G1 X150.871 Y155.183 E43.0193
G1 X150.897 Y155.138 E43.0209
G1 F2400 E42.5209
G0 F6000 X151.682 Y153.468
G0 X152.373 Y153.008
G0 X152.952 Y154.037
G0 X153.623 Y154.518
G0 X153.764 Y154.205
G0 X154.833 Y153.032
;WIDTH:0.661
G1 F1500 E43.0209
G1 F730 X154.854 Y153.045 E43.0223
G1 X154.887 Y153.065 E43.0244
G1 X154.952 Y153.102 E43.0285
;WIDTH:0.586
G1 X155.047 Y153.147 E43.0336
G1 X155.112 Y153.184 E43.0373
;WIDTH:0.645
G1 X155.145 Y153.205 E43.0394
G1 X155.167 Y153.218 E43.0407
G1 X155.174 Y153.260 E43.0430
G1 X155.181 Y153.303 E43.0453
;WIDTH:0.571
G1 X155.188 Y153.335 E43.0469
G1 X155.196 Y153.367 E43.0485
;WIDTH:0.511
G1 X155.201 Y153.401 E43.0499
G1 X155.207 Y153.435 E43.0514
;WIDTH:0.455
G1 X155.219 Y153.510 E43.0543
G1 X155.249 Y153.633 E43.0591
;WIDTH:0.366
G1 X155.263 Y153.677 E43.0605
G1 X155.317 Y153.815 E43.0650
G1 X155.337 Y153.858 E43.0664
G1 X155.377 Y153.929 E43.0689
G1 X155.440 Y154.013 E43.0721
G1 X155.471 Y154.050 E43.0736
G1 X155.484 Y154.063 E43.0741
G1 X155.475 Y154.089 E43.0750
;WIDTH:0.292
G1 X155.470 Y154.106 E43.0754
G1 X155.463 Y154.159 E43.0767
;WIDTH:0.228
G1 X155.456 Y154.212 E43.0777
G1 X155.450 Y154.265 E43.0787
G1 F2400 E42.5787
G0 F6000 X155.167 Y153.219
;WIDTH:0.662
G1 F1500 E43.0787
G1 F730 X155.189 Y153.209 E43.0800
G1 X155.222 Y153.189 E43.0822
;WIDTH:0.598
G1 X155.255 Y153.169 E43.0841
G1 X155.288 Y153.150 E43.0860
;WIDTH:0.526
G1 X155.328 Y153.122 E43.0881
G1 X155.388 Y153.085 E43.0912
;WIDTH:0.442
G1 X155.420 Y153.068 E43.0925
G1 X155.456 Y153.048 E43.0940
G1 X155.573 Y152.973 E43.0992
;WIDTH:0.362
G1 X155.605 Y152.949 E43.1004
G1 X155.729 Y152.848 E43.1052
G1 X155.752 Y152.828 E43.1061
G1 X155.850 Y152.713 E43.1106
G1 X155.871 Y152.683 E43.1117
G1 X155.897 Y152.638 E43.1133
G1 F2400 E42.6133
G0 F6000 X155.026 Y153.159
G0 X154.940 Y153.075
G0 X154.004 Y153.774
;WIDTH:0.349
G1 F1500 E43.1133
G1 F730 X154.148 Y153.539 E43.1213
G1 X154.178 Y153.498 E43.1228
G1 X154.216 Y153.455 E43.1244
G1 X154.249 Y153.423 E43.1258
G1 X154.388 Y153.305 E43.1311
G1 X154.425 Y153.278 E43.1324
;WIDTH:0.404
G1 X154.541 Y153.202 E43.1371
G1 X154.579 Y153.181 E43.1385
G1 X154.611 Y153.164 E43.1397
;WIDTH:0.485
G1 X154.670 Y153.128 E43.1425
G1 X154.711 Y153.099 E43.1445
;WIDTH:0.633
G1 X154.810 Y153.042 E43.1506
G1 X154.833 Y153.031 E43.1519
G1 X154.824 Y152.982 E43.1545
G1 X154.816 Y152.933 E43.1571
;WIDTH:0.560
G1 X154.803 Y152.883 E43.1595
G1 X154.795 Y152.835 E43.1618
;WIDTH:0.480
G1 X154.788 Y152.788 E43.1637
G1 X154.786 Y152.757 E43.1649
;WIDTH:0.429
G1 X154.777 Y152.687 E43.1675
G1 X154.772 Y152.665 E43.1683
G1 X154.741 Y152.565 E43.1720
;WIDTH:0.360
G1 X154.726 Y152.524 E43.1733
G1 X154.681 Y152.424 E43.1766
G1 X154.663 Y152.390 E43.1777
G1 X154.624 Y152.323 E43.1801
G1 X154.559 Y152.236 E43.1833
G1 X154.525 Y152.196 E43.1849
G1 X154.515 Y152.187 E43.1853
G1 X154.519 Y152.175 E43.1857
G1 X154.524 Y152.159 E43.1862
;WIDTH:0.292
G1 X154.530 Y152.144 E43.1866
G1 X154.536 Y152.090 E43.1879
;WIDTH:0.228
G1 X154.542 Y152.037 E43.1889
G1 X154.549 Y151.984 E43.1899
G1 F2400 E42.6899
G0 F6000 X154.000 Y151.613
G0 X154.182 Y150.968
G0 X154.740 Y150.597
G0 X155.167 Y150.719
;WIDTH:0.662
G1 F1500 E43.1899
G1 F730 X155.189 Y150.709 E43.1912
G1 X155.222 Y150.689 E43.1934
;WIDTH:0.598
G1 X155.255 Y150.669 E43.1953
G1 X155.288 Y150.650 E43.1972
;WIDTH:0.526
G1 X155.328 Y150.622 E43.1993
G1 X155.388 Y150.585 E43.2024
;WIDTH:0.442
G1 X155.420 Y150.568 E43.2037
G1 X155.456 Y150.548 E43.2052
G1 X155.573 Y150.473 E43.2103
;WIDTH:0.362
G1 X155.605 Y150.449 E43.2115
G1 X155.729 Y150.348 E43.2164
G1 X155.752 Y150.328 E43.2173
G1 X155.850 Y150.213 E43.2218
G1 X155.871 Y150.183 E43.2229
G1 X155.897 Y150.138 E43.2245
G1 F2400 E42.7245
G0 F6000 X155.307 Y150.623
G0 X154.833 Y150.532
;WIDTH:0.661
G1 F1500 E43.2245
G1 F730 X154.854 Y150.545 E43.2258
G1 X154.887 Y150.565 E43.2280
G1 X154.952 Y150.602 E43.2321
;WIDTH:0.586
G1 X155.047 Y150.647 E43.2372
G1 X155.112 Y150.684 E43.2408
;WIDTH:0.645
G1 X155.145 Y150.705 E43.2429
G1 X155.167 Y150.718 E43.2443
G1 X155.174 Y150.760 E43.2466
G1 X155.181 Y150.803 E43.2489
;WIDTH:0.571
G1 X155.188 Y150.835 E43.2505
G1 X155.196 Y150.867 E43.2521
;WIDTH:0.511
G1 X155.201 Y150.901 E43.2535
G1 X155.207 Y150.935 E43.2550
;WIDTH:0.455
G1 X155.219 Y151.010 E43.2579
G1 X155.249 Y151.133 E43.2626
;WIDTH:0.366
G1 X155.263 Y151.177 E43.2640
G1 X155.317 Y151.315 E43.2686
G1 X155.337 Y151.358 E43.2700
G1 X155.377 Y151.429 E43.2725
G1 X155.440 Y151.513 E43.2757
G1 X155.471 Y151.550 E43.2771
G1 X155.484 Y151.563 E43.2777
G1 X155.475 Y151.589 E43.2785
;WIDTH:0.292
G1 X155.470 Y151.606 E43.2790
G1 X155.463 Y151.659 E43.2803
;WIDTH:0.228
G1 X155.456 Y151.712 E43.2813
G1 X155.450 Y151.765 E43.2823
G1 F2400 E42.7823
G0 F6000 X154.549 Y149.484
G1 F1500 E43.2823
G1 F730 X154.542 Y149.537 E43.2833
;WIDTH:0.292
G1 X154.536 Y149.590 E43.2846
G1 X154.530 Y149.644 E43.2859
;WIDTH:0.360
G1 X154.524 Y149.659 E43.2864
G1 X154.519 Y149.675 E43.2869
G1 X154.515 Y149.687 E43.2873
G1 X154.525 Y149.696 E43.2877
G1 X154.559 Y149.736 E43.2893
G1 X154.624 Y149.823 E43.2925
G1 X154.663 Y149.890 E43.2948
G1 X154.681 Y149.924 E43.2960
G1 X154.726 Y150.024 E43.2993
;WIDTH:0.429
G1 X154.741 Y150.065 E43.3008
G1 X154.772 Y150.165 E43.3046
G1 X154.777 Y150.187 E43.3054
;WIDTH:0.480
G1 X154.786 Y150.257 E43.3082
G1 X154.788 Y150.288 E43.3094
;WIDTH:0.560
G1 X154.795 Y150.335 E43.3116
G1 X154.803 Y150.383 E43.3139
;WIDTH:0.633
G1 X154.816 Y150.433 E43.3166
G1 X154.824 Y150.482 E43.3192
G1 X154.833 Y150.531 E43.3219
G1 X154.810 Y150.542 E43.3232
;WIDTH:0.485
G1 X154.711 Y150.599 E43.3278
G1 X154.670 Y150.628 E43.3298
;WIDTH:0.404
G1 X154.611 Y150.664 E43.3321
G1 X154.579 Y150.681 E43.3334
G1 X154.541 Y150.702 E43.3348
;WIDTH:0.349
G1 X154.425 Y150.778 E43.3388
G1 X154.388 Y150.805 E43.3402
G1 X154.249 Y150.923 E43.3455
G1 X154.216 Y150.955 E43.3468
G1 X154.178 Y150.998 E43.3485
G1 X154.148 Y151.039 E43.3499
G1 X154.004 Y151.274 E43.3579
G1 F2400 E42.8579
G0 F6000 X154.752 Y150.064
G0 X153.997 Y148.815
G0 X154.706 Y148.162
G0 X155.167 Y148.219
;WIDTH:0.662
G1 F1500 E43.3579
G1 F730 X155.189 Y148.209 E43.3593
G1 X155.222 Y148.189 E43.3614
;WIDTH:0.598
G1 X155.255 Y148.169 E43.3633
G1 X155.288 Y148.150 E43.3652
;WIDTH:0.526
G1 X155.328 Y148.122 E43.3673
G1 X155.388 Y148.085 E43.3704
;WIDTH:0.442
G1 X155.420 Y148.068 E43.3718
G1 X155.456 Y148.048 E43.3733
G1 X155.573 Y147.973 E43.3784
;WIDTH:0.362
G1 X155.605 Y147.949 E43.3796
G1 X155.729 Y147.848 E43.3844
G1 X155.752 Y147.828 E43.3853
G1 X155.850 Y147.713 E43.3899
G1 X155.871 Y147.683 E43.3910
G1 X155.898 Y147.636 E43.3926
G1 X155.953 Y147.519 E43.3965
G1 X155.986 Y147.439 E43.3991
G1 X156.004 Y147.383 E43.4009
;WIDTH:0.415
G1 X156.032 Y147.260 E43.4052
G1 X156.040 Y147.215 E43.4068
G1 X156.043 Y147.194 E43.4075
G1 X156.046 Y147.170 E43.4084
;WIDTH:0.466
G1 X156.089 Y147.148 E43.4102
G1 X156.134 Y147.127 E43.4122
;WIDTH:0.378
G1 X156.166 Y147.119 E43.4132
G1 X156.199 Y147.112 E43.4143
;WIDTH:0.297
G1 X156.232 Y147.105 E43.4151
G1 X156.268 Y147.091 E43.4160
;WIDTH:0.220
G1 X156.305 Y147.077 E43.4168
G1 X156.346 Y147.066 E43.4175
;WIDTH:0.151
G1 X156.365 Y147.064 E43.4178
G1 X156.384 Y147.060 E43.4180
G1 X156.479 Y147.034 E43.4193
G1 X156.507 Y147.031 E43.4196
G1 X156.540 Y147.031 E43.4200
G1 X156.554 Y147.030 E43.4202
G1 X156.576 Y147.028 E43.4205
G1 X156.598 Y147.036 E43.4208
;WIDTH:0.249
G1 X156.786 Y147.063 E43.4247
G1 X156.840 Y147.077 E43.4259
G1 X156.859 Y147.084 E43.4263
;WIDTH:0.330
G1 X156.928 Y147.118 E43.4284
G1 X157.036 Y147.206 E43.4322
G1 X157.069 Y147.247 E43.4337
G1 X157.166 Y147.392 E43.4384
G1 X157.184 Y147.422 E43.4394
G1 X157.226 Y147.524 E43.4424
G1 X157.240 Y147.565 E43.4436
;WIDTH:0.396
G1 X157.272 Y147.688 E43.4478
G1 X157.285 Y147.756 E43.4501
;WIDTH:0.458
G1 X157.290 Y147.807 E43.4520
;WIDTH:0.515
G1 X157.303 Y147.883 E43.4553
G1 X157.316 Y147.933 E43.4576
;WIDTH:0.661
G1 X157.333 Y148.031 E43.4630
G1 X157.310 Y148.042 E43.4644
G1 X157.277 Y148.061 E43.4665
;WIDTH:0.597
G1 X157.244 Y148.080 E43.4684
G1 X157.211 Y148.099 E43.4703
;WIDTH:0.526
G1 X157.170 Y148.128 E43.4725
G1 X157.111 Y148.164 E43.4755
;WIDTH:0.440
G1 X157.079 Y148.181 E43.4768
G1 X157.041 Y148.202 E43.4784
G1 X156.925 Y148.278 E43.4835
;WIDTH:0.363
G1 X156.888 Y148.305 E43.4849
G1 X156.749 Y148.423 E43.4904
G1 X156.716 Y148.455 E43.4918
G1 X156.678 Y148.498 E43.4935
G1 X156.648 Y148.539 E43.4950
G1 X156.520 Y148.741 E43.5023
G1 F2400 E43.0023
G0 F6000 X156.123 Y149.518
G0 X155.878 Y149.279
G0 X154.833 Y148.032
;WIDTH:0.661
G1 F1500 E43.5023
G1 F730 X154.854 Y148.045 E43.5036
G1 X154.887 Y148.065 E43.5057
G1 X154.952 Y148.102 E43.5098
;WIDTH:0.586
G1 X155.047 Y148.147 E43.5150
G1 X155.112 Y148.184 E43.5186
;WIDTH:0.645
G1 X155.145 Y148.205 E43.5207
G1 X155.167 Y148.218 E43.5221
G1 X155.174 Y148.260 E43.5244
G1 X155.181 Y148.303 E43.5267
;WIDTH:0.571
G1 X155.188 Y148.335 E43.5283
G1 X155.196 Y148.367 E43.5298
;WIDTH:0.511
G1 X155.201 Y148.401 E43.5313
G1 X155.207 Y148.435 E43.5328
;WIDTH:0.455
G1 X155.219 Y148.510 E43.5356
G1 X155.249 Y148.633 E43.5404
;WIDTH:0.366
G1 X155.263 Y148.677 E43.5418
G1 X155.317 Y148.815 E43.5463
G1 X155.337 Y148.858 E43.5478
G1 X155.377 Y148.929 E43.5503
G1 X155.440 Y149.013 E43.5534
G1 X155.471 Y149.050 E43.5549
G1 X155.484 Y149.063 E43.5555
G1 X155.475 Y149.089 E43.5563
;WIDTH:0.292
G1 X155.470 Y149.106 E43.5567
G1 X155.463 Y149.159 E43.5580
;WIDTH:0.228
G1 X155.456 Y149.212 E43.5591
G1 X155.450 Y149.265 E43.5601
G1 F2400 E43.0601
G0 F6000 X154.873 Y148.008
G0 X154.004 Y148.774
;WIDTH:0.363
G1 F1500 E43.5601
G1 F730 X154.148 Y148.539 E43.5684
G1 X154.178 Y148.498 E43.5699
G1 X154.216 Y148.455 E43.5717
G1 X154.249 Y148.423 E43.5730
G1 X154.388 Y148.305 E43.5785
;WIDTH:0.440
G1 X154.425 Y148.278 E43.5802
G1 X154.541 Y148.202 E43.5853
G1 X154.579 Y148.181 E43.5869
;WIDTH:0.526
G1 X154.611 Y148.164 E43.5885
G1 X154.670 Y148.128 E43.5915
;WIDTH:0.597
G1 X154.711 Y148.099 E43.5940
G1 X154.744 Y148.080 E43.5959
;WIDTH:0.661
G1 X154.777 Y148.061 E43.5980
G1 X154.810 Y148.042 E43.6001
G1 X154.833 Y148.031 E43.6015
;WIDTH:0.515
G1 X154.816 Y147.933 E43.6057
G1 X154.803 Y147.883 E43.6079
;WIDTH:0.398
G1 X154.788 Y147.788 E43.6111
G1 X154.786 Y147.757 E43.6121
G1 X154.777 Y147.687 E43.6145
G1 X154.772 Y147.665 E43.6152
;WIDTH:0.331
G1 X154.741 Y147.565 E43.6181
G1 X154.726 Y147.524 E43.6193
G1 X154.681 Y147.424 E43.6223
G1 X154.665 Y147.392 E43.6233
G1 X154.625 Y147.322 E43.6255
G1 X154.569 Y147.247 E43.6281
G1 X154.537 Y147.209 E43.6295
G1 X154.508 Y147.179 E43.6306
G1 X154.432 Y147.120 E43.6333
;WIDTH:0.249
G1 X154.359 Y147.084 E43.6350
G1 X154.340 Y147.077 E43.6354
G1 X154.286 Y147.063 E43.6365
;WIDTH:0.151
G1 X154.098 Y147.036 E43.6389
G1 X154.076 Y147.028 E43.6392
G1 X154.054 Y147.030 E43.6395
G1 X154.040 Y147.031 E43.6397
G1 X154.007 Y147.031 E43.6401
G1 X153.979 Y147.034 E43.6404
G1 X153.884 Y147.060 E43.6417
G1 X153.865 Y147.064 E43.6419
;WIDTH:0.220
G1 X153.846 Y147.066 E43.6423
G1 X153.805 Y147.077 E43.6430
;WIDTH:0.297
G1 X153.768 Y147.091 E43.6440
G1 X153.732 Y147.105 E43.6450
;WIDTH:0.378
G1 X153.699 Y147.112 E43.6460
G1 X153.666 Y147.119 E43.6471
;WIDTH:0.466
G1 X153.634 Y147.127 E43.6484
G1 X153.589 Y147.148 E43.6503
;WIDTH:0.415
G1 X153.546 Y147.170 E43.6520
G1 X153.543 Y147.194 E43.6528
G1 X153.540 Y147.215 E43.6535
G1 X153.532 Y147.260 E43.6551
;WIDTH:0.362
G1 X153.504 Y147.383 E43.6589
G1 X153.486 Y147.439 E43.6607
G1 X153.453 Y147.519 E43.6633
G1 X153.398 Y147.636 E43.6672
G1 X153.371 Y147.683 E43.6688
G1 X153.350 Y147.713 E43.6699
G1 X153.252 Y147.828 E43.6744
G1 X153.229 Y147.848 E43.6754
G1 X153.105 Y147.949 E43.6802
;WIDTH:0.442
G1 X153.073 Y147.973 E43.6816
G1 X152.956 Y148.048 E43.6868
G1 X152.920 Y148.068 E43.6883
;WIDTH:0.526
G1 X152.888 Y148.085 E43.6899
G1 X152.828 Y148.122 E43.6929
;WIDTH:0.598
G1 X152.788 Y148.150 E43.6954
G1 X152.755 Y148.169 E43.6973
;WIDTH:0.662
G1 X152.722 Y148.189 E43.6994
G1 X152.689 Y148.209 E43.7015
G1 X152.667 Y148.219 E43.7028
G1 F2400 E43.2028
G0 F6000 X152.950 Y149.265
;WIDTH:0.228
G1 F1500 E43.7028
G1 F730 X152.956 Y149.212 E43.7038
;WIDTH:0.292
G1 X152.963 Y149.159 E43.7051
G1 X152.970 Y149.106 E43.7064
;WIDTH:0.366
G1 X152.975 Y149.089 E43.7070
G1 X152.984 Y149.063 E43.7078
G1 X152.971 Y149.050 E43.7084
G1 X152.940 Y149.013 E43.7098
G1 X152.877 Y148.929 E43.7130
G1 X152.837 Y148.858 E43.7155
G1 X152.817 Y148.815 E43.7170
G1 X152.763 Y148.677 E43.7215
;WIDTH:0.455
G1 X152.749 Y148.633 E43.7232
G1 X152.719 Y148.510 E43.7280
;WIDTH:0.511
G1 X152.707 Y148.435 E43.7312
G1 X152.701 Y148.401 E43.7327
;WIDTH:0.571
G1 X152.696 Y148.367 E43.7343
G1 X152.688 Y148.335 E43.7359
;WIDTH:0.645
G1 X152.681 Y148.303 E43.7377
G1 X152.674 Y148.260 E43.7400
G1 X152.667 Y148.218 E43.7423
G1 X152.645 Y148.205 E43.7437
;WIDTH:0.586
G1 X152.612 Y148.184 E43.7456
G1 X152.547 Y148.147 E43.7492
;WIDTH:0.661
G1 X152.452 Y148.102 E43.7550
G1 X152.387 Y148.065 E43.7591
G1 X152.354 Y148.045 E43.7612
G1 X152.333 Y148.032 E43.7626
G1 F2400 E43.2626
G0 F6000 X151.497 Y148.815
G0 X151.788 Y149.294
G0 X152.049 Y149.484
;WIDTH:0.228
G1 F1500 E43.7626
G1 F730 X152.042 Y149.537 E43.7636
;WIDTH:0.292
G1 X152.036 Y149.590 E43.7649
G1 X152.030 Y149.644 E43.7662
;WIDTH:0.360
G1 X152.024 Y149.659 E43.7667
G1 X152.019 Y149.675 E43.7672
G1 X152.015 Y149.687 E43.7676
G1 X152.025 Y149.696 E43.7680
G1 X152.059 Y149.736 E43.7695
G1 X152.124 Y149.823 E43.7728
G1 X152.163 Y149.890 E43.7751
G1 X152.181 Y149.924 E43.7763
G1 X152.226 Y150.024 E43.7795
;WIDTH:0.429
G1 X152.241 Y150.065 E43.7811
G1 X152.272 Y150.165 E43.7848
G1 X152.277 Y150.187 E43.7856
;WIDTH:0.480
G1 X152.286 Y150.257 E43.7885
G1 X152.288 Y150.288 E43.7897
;WIDTH:0.560
G1 X152.295 Y150.335 E43.7919
G1 X152.303 Y150.383 E43.7942
;WIDTH:0.633
G1 X152.316 Y150.433 E43.7969
G1 X152.324 Y150.482 E43.7995
G1 X152.333 Y150.531 E43.8021
G1 X152.310 Y150.542 E43.8035
;WIDTH:0.485
G1 X152.211 Y150.599 E43.8081
G1 X152.170 Y150.628 E43.8101
;WIDTH:0.404
G1 X152.111 Y150.664 E43.8124
G1 X152.079 Y150.681 E43.8136
G1 X152.041 Y150.702 E43.8151
;WIDTH:0.349
G1 X151.925 Y150.778 E43.8191
G1 X151.888 Y150.805 E43.8205
G1 X151.749 Y150.923 E43.8257
G1 X151.716 Y150.955 E43.8271
G1 X151.678 Y150.998 E43.8287
G1 X151.648 Y151.039 E43.8302
G1 X151.504 Y151.274 E43.8382
G1 F2400 E43.3382
G0 F6000 X152.333 Y150.532
;WIDTH:0.661
G1 F1500 E43.8382
G1 F730 X152.354 Y150.545 E43.8396
G1 X152.387 Y150.565 E43.8417
G1 X152.452 Y150.602 E43.8458
;WIDTH:0.586
G1 X152.547 Y150.647 E43.8509
G1 X152.612 Y150.684 E43.8546
;WIDTH:0.645
G1 X152.645 Y150.705 E43.8567
G1 X152.667 Y150.718 E43.8580
G1 X152.674 Y150.760 E43.8603
G1 X152.681 Y150.803 E43.8627
;WIDTH:0.571
G1 X152.688 Y150.835 E43.8642
G1 X152.696 Y150.867 E43.8658
;WIDTH:0.511
G1 X152.701 Y150.901 E43.8672
G1 X152.707 Y150.935 E43.8687
;WIDTH:0.455
G1 X152.719 Y151.010 E43.8716
G1 X152.749 Y151.133 E43.8764
;WIDTH:0.366
G1 X152.763 Y151.177 E43.8778
G1 X152.817 Y151.315 E43.8823
G1 X152.837 Y151.358 E43.8837
G1 X152.877 Y151.429 E43.8862
G1 X152.940 Y151.513 E43.8894
G1 X152.971 Y151.550 E43.8909
G1 X152.984 Y151.563 E43.8914
G1 X152.975 Y151.589 E43.8923
;WIDTH:0.292
[truncated: 3,165,945 more chars]
